# Supplementary material for: Enhanced stability and reusability of recombinant silicatein upon biomimetic metal–organic framework crystallization
Source: Chem Sci. 2025 Dec 15;17(6):3141–7. doi: 10.1039/d5sc05521k (PMC12705213; doi:10.1039/d5sc05521k)
Supplement: SC-017-D5SC05521K-s002 [file SC-017-D5SC05521K-s002.cif]

# Supplementary Information (SI) for Chemical Science.
# This journal is © The Royal Society of Chemistry 2026

####################################################################### 
# 
# This file contains crystal structure data downloaded from the 
# Cambridge Structural Database (CSD) hosted by the Cambridge 
# Crystallographic Data Centre (CCDC).
# 
# Full information about CCDC data access policies and citation 
# guidelines are available at http://www.ccdc.cam.ac.uk/access/V1 
# 
# Audit and citation data items may have been added by the CCDC. 
# Please retain this information to preserve the provenance of 
# this file and to allow appropriate attribution of the data. 
# 
#######################################################################

data_m_1383_1384_1385_d08
_database_code_depnum_ccdc_archive 'CCDC 2418698'
loop_
_audit_author_name
_audit_author_address
'Jeremiah Tidey'
;University of Warwick
United Kingdom
;
_audit_update_record             
;
2025-01-28 deposited with the CCDC.	2025-12-08 downloaded from the CCDC.
;

# start Validation Reply Form
_vrf_RINTA01_m_1383_1384_1385_d08 
;
PROBLEM: The value of Rint is greater than 0.18
RESPONSE: The data constitue the merging of three electron diffraction data-
 sets and the Rint of the resulting dataset is entirely typical, if not good.
 This is owed to different impacts of dynamical effects across the various
 samples serving to significantly reduce internal agreement. These are
 expected to average out in the refinement to improve model statistics.
;
_vrf_PLAT020_m_1383_1384_1385_d08 
;
PROBLEM: The Value of Rint is Greater Than 0.12 .........      0.202 Report
RESPONSE: The data constitue the merging of three electron diffraction data-
 sets and the Rint of the resulting dataset is entirely typical, if not good.
 This is owed to different impacts of dynamical effects across the various
 samples serving to significantly reduce internal agreement. These are
 expected to average out in the refinement to improve model statistics.
;
_vrf_PLAT911_m_1383_1384_1385_d08 
;
PROBLEM: Missing FCF Refl Between Thmin & STh/L=    0.600        168 Report
RESPONSE: The sample exhibits significant preferred orientation from the 
 crystal habit being of relatively large slab-like formations. Further to
 this, a number of reflections were treated as significantly dynamical
 outliers, resulting in a further decrease in the data completeness.
;
_vrf_PLAT974_m_1383_1384_1385_d08 
;
PROBLEM: Check Calcd Negative Resid. Density on       Zn1      -1.71 eA-3  
RESPONSE: This calcuated residual does not match (at all) with the residual
 electrostatic potentials calculated by the program. In our case, we observe
 that the residual potentials in our refinement are about the level of the
 noise. Thus, we conclude there to be an error here in how Platon/CheckCIF
 assess these for electron diffraction data. This is congruent with other
 recent submissions.
;
# end Validation Reply Form


_audit_creation_date             2025-01-28
_audit_creation_method           
;
Olex2 1.5-ac7-013
(compiled 2025.01.02 svn.rf662f148 for Rigaku Oxford Diffraction, GUI svn.r7109)
;
_chemical_formula_moiety         'C8 H9 N O6 Zn'
_chemical_formula_sum            'C8 H9 N O6 Zn'
_chemical_formula_weight         280.551
_chemical_oxdiff_formula         C8H9NO6Zn
_chemical_oxdiff_usercomment     
;
 2024NCS0814, S010010, TF-Sila-25 sonicated in Et2O and drop cast (~2x60uL)
 onto holey carbon, flash froze and loaded ~115K, CSD: SIWVEA'
;
loop_
_atom_type_symbol
_atom_type_scat_dispersion_real
_atom_type_scat_dispersion_imag
_atom_type_scat_Cromer_Mann_a1
_atom_type_scat_Cromer_Mann_a2
_atom_type_scat_Cromer_Mann_a3
_atom_type_scat_Cromer_Mann_a4
_atom_type_scat_Cromer_Mann_b1
_atom_type_scat_Cromer_Mann_b2
_atom_type_scat_Cromer_Mann_b3
_atom_type_scat_Cromer_Mann_b4
_atom_type_scat_Cromer_Mann_c
_atom_type_scat_source
_atom_type_scat_dispersion_source
C 0.00000 0.00000 0.60000 0.13600 0.54700 1.22500 40.93800 0.37400 3.27800
13.01300 0.00000 'Custom 4-Gaussian' custom
H 0.00000 0.00000 0.12900 0.03600 0.12700 0.23600 37.73700 0.55300 3.77200
13.51800 0.00000 'Custom 4-Gaussian' custom
N 0.00000 0.00000 0.48200 0.13500 0.51900 1.07500 31.52600 0.32400 2.60700
10.01700 0.00000 'Custom 4-Gaussian' custom
O 0.00000 0.00000 0.39200 0.14400 0.51100 0.93700 25.67500 0.30600 2.27200
8.27000 0.00000 'Custom 4-Gaussian' custom
Zn 0.00000 0.00000 1.66500 0.60000 1.77600 2.01800 60.12000 0.36000 2.76900
15.49200 0.00000 'Custom 4-Gaussian' custom

_diffrn_oxdiff_scatteringfactors_ed 
'UCLA (2022) https://srv.mbi.ucla.edu/faes/data'
_space_group_crystal_system      monoclinic
_space_group_IT_number           14
_space_group_name_H-M_alt        'P 1 21/c 1'
_space_group_name_Hall           '-P 2ybc'
loop_
_space_group_symop_id
_space_group_symop_operation_xyz
1 x,y,z
2 -x,y+1/2,-z+1/2
3 -x,-y,-z
4 x,-y-1/2,z-1/2

_symmetry_Int_Tables_number      14
_cell_length_a                   9.5078(15)
_cell_length_b                   6.4427(6)
_cell_length_c                   14.9087(12)
_cell_angle_alpha                90
_cell_angle_beta                 95.172(10)
_cell_angle_gamma                90
_cell_volume                     909.53(18)
_cell_formula_units_Z            4
_cell_measurement_reflns_used    6102
_cell_measurement_temperature    100(5)
_cell_measurement_theta_max      1.1220
_cell_measurement_theta_min      0.0940
_exptl_crystal_description       'microcrystalline slab'
_exptl_crystal_colour            colourless
_exptl_absorpt_coefficient_mu    0.000
_exptl_absorpt_correction_T_max  1.00000
_exptl_absorpt_correction_T_min  0.19751
_exptl_absorpt_correction_type   multi-scan
_exptl_absorpt_process_details   
;
CrysAlisPro 1.171.44.91a (Rigaku Oxford Diffraction, 2025)
Empirical absorption correction using spherical harmonics,
implemented in SCALE3 ABSPACK scaling algorithm.
;
_exptl_crystal_density_diffrn    2.049
_exptl_crystal_F_000             179.960
_diffrn_reflns_av_R_equivalents  0.2020
_diffrn_reflns_av_unetI/netI     0.1192
_diffrn_reflns_Laue_measured_fraction_full 0.8965
_diffrn_reflns_Laue_measured_fraction_max 0.9003
_diffrn_reflns_limit_h_max       11
_diffrn_reflns_limit_h_min       -11
_diffrn_reflns_limit_k_max       8
_diffrn_reflns_limit_k_min       -8
_diffrn_reflns_limit_l_max       18
_diffrn_reflns_limit_l_min       -18
_diffrn_reflns_number            12093
_diffrn_reflns_point_group_measured_fraction_full 0.8965
_diffrn_reflns_point_group_measured_fraction_max 0.9003
_diffrn_reflns_theta_full        0.8629
_diffrn_reflns_theta_max         0.90
_diffrn_reflns_theta_min         0.12
_diffrn_ambient_environment      vacuum
_diffrn_ambient_temperature      100(5)
_diffrn_detector                 'Hybrid Pixel Array Detector'
_diffrn_detector_area_resol_mean 10.0000
_diffrn_detector_type            HyPix-ED
_diffrn_measured_fraction_theta_full 0.8965
_diffrn_measured_fraction_theta_max 0.9003
_diffrn_measurement_details      
;
List of Runs (angles in degrees, time in seconds):

  # Type    Start    End  Width  t~exp~   \w     \q     \k     \f   Frames
#--------------------------------------------------------------------------
  1  \w    -70.00  40.00   0.20    0.40    --    0.00   0.00   0.00  550
  2  \w    -62.20  62.00   0.20    0.40    --    0.00   0.00   0.00  621
  3  \w    -65.00  23.00   0.20    0.40    --    0.00   0.00   0.00  440
;
_diffrn_measurement_device       'electron diffractometer'
_diffrn_measurement_device_type  
'XtaLAB Synergy-ED, HyPix-ED, electron source at 200keV'
_diffrn_measurement_method       'continuous rotation electron diffraction'
_diffrn_orient_matrix_type       
'CrysAlisPro convention (1999,Acta A55,543-557)'
_diffrn_orient_matrix_UB_11      0.0026461865
_diffrn_orient_matrix_UB_12      -0.0000042522
_diffrn_orient_matrix_UB_13      0.0001482843
_diffrn_orient_matrix_UB_21      0.0000007881
_diffrn_orient_matrix_UB_22      0.0038991953
_diffrn_orient_matrix_UB_23      0.0000053076
_diffrn_orient_matrix_UB_31      0.0000026063
_diffrn_orient_matrix_UB_32      0.0000004652
_diffrn_orient_matrix_UB_33      0.0016851809
_diffrn_oxdiff_digest_creation   
;
CAP 1.171.44.91a, AC 1.5-ac7-013
;
_diffrn_oxdiff_digest_hkl        
;
43c527a49abfc475b2ae465eb58dde56b9503c
;
_diffrn_oxdiff_digest_hkl_ed     
;
53f35de1bf32add995483ce4d3926b4de5957f
;
_diffrn_oxdiff_digest_od_ed      
;

;
_diffrn_radiation_monochromator  none
_diffrn_radiation_probe          electron
_diffrn_radiation_type           electron
_diffrn_radiation_wavelength     0.02510
_diffrn_source                   'electron diffractometer'
_diffrn_source_type              'JEOL JSM-2300ED, LaB6'
_reflns_Friedel_coverage         0.0
_reflns_limit_h_max              10
_reflns_limit_h_min              -11
_reflns_limit_k_max              8
_reflns_limit_k_min              0
_reflns_limit_l_max              18
_reflns_limit_l_min              0
_reflns_number_gt                1490
_reflns_number_total             1670
_reflns_special_details          
;
 7 reflections with Fc>>(Fo=0) were rejected in the final stages of refinement
 as outliers owed to the integration routine, along with 23 reflections for
 which Fo particularly disagreed with the general trend / distribution. These
 were tested with refinement and concluded to be more significantly affected
 by multiple diffraction and proved detrimental to the refinement.
;
_reflns_threshold_expression     I>=2u(I)
_computing_cell_refinement       'CrysAlisPro 1.171.44.91a (Rigaku OD, 2025)'
_computing_data_collection       
'CrysAlisPro system (CCD 44.78a 64-bit (release 25-10-2024))'
_computing_data_reduction        'CrysAlisPro 1.171.44.91a (Rigaku OD, 2025)'
_computing_molecular_graphics    'Olex2 1.5-ac7-013 (Dolomanov et al., 2009)'
_computing_publication_material  'Olex2 1.5-ac7-013 (Dolomanov et al., 2009)'
_computing_structure_refinement  
'olex2.refine 1.5-ac7-013 (Bourhis et al., 2015)'
_computing_structure_solution    'SHELXT  (Sheldrick, 2015)'
_refine_diff_density_max         0.8141
_refine_diff_density_min         -0.7746
_refine_diff_density_rms         0.2074
# Note, it is necessarily not density but electrostatic potential (V).
_refine_ls_d_res_high            0.8002
_refine_ls_d_res_low             6.1163
_refine_ls_extinction_coef       21919(1371)
_refine_ls_extinction_expression Fc^*^=kFc[1+0.001xFc^2^\l^3^/sin(2\q)]^-1/4^
_refine_ls_goodness_of_fit_ref   1.0358
_refine_ls_hydrogen_treatment    mixed
_refine_ls_matrix_type           full
_refine_ls_number_constraints    12
_refine_ls_number_parameters     167
_refine_ls_number_reflns         1670
_refine_ls_number_restraints     146
_refine_ls_R_factor_all          0.1598
_refine_ls_R_factor_gt           0.1437
_refine_ls_restrained_S_all      0.9889
_refine_ls_shift/su_max          -0.0009
_refine_ls_shift/su_mean         0.0002
_refine_ls_structure_factor_coef Fsqd
_refine_ls_weighting_details     
'w=1/[\s^2^(Fo^2^)+(0.0000P)^2^+1.2132P] where P=(Fo^2^+2Fc^2^)/3'
_refine_ls_weighting_scheme      calc
_refine_ls_wR_factor_gt          0.2873
_refine_ls_wR_factor_ref         0.2966
_refine_special_details          
;
 An extinction correction was refined to broadly account for the impact of 
 multiple diffraction on the data in the kinematic approximation.

 Global rigid bond (RIGU) restraints were employed to eliminate non-positive
 definite ADPs and improve their physical shape.

 C-H H-atoms are placed at neutron standard distances.

 Water protons were placed by geometric constraint and, once the network was
 optimised, allowed to refine freely in the presence of 1,2 and 1,3 similar
 distance restraints (SADI).

 30 reflections were omitted as outliers in the final stages of refinement for
 which Fo particularly deviated from the general trend and spread, testing these
 with refinement and concluding them to be more significantly affected by multiple
 diffraction and of no merit to the refinement.
;
_olex2_refinement_description    
;
1. Fixed Uiso
 At 1.2 times of:
  All C(H) groups, All N(H,H) groups
 At 1.5 times of:
  All O(H,H) groups
2. Restrained distances
 O15-H15a \\sim O15-H15b \\sim O16-H16b \\sim O16-H16a
 with sigma of 0.02
 H15a-H15b \\sim H16b-H16a
 with sigma of 0.02
 N7-H7b \\sim N7-H7a
 with sigma of 0.02
 C14-H14 \\sim C13-H13 \\sim C8-H8
 with sigma of 0.02
3. Uiso/Uaniso restraints and constraints
Uanis(O16) \\sim Ueq: with sigma of 0.005 and sigma for terminal atoms of 0.01
4. Rigid body (RIGU) restrains
 All non-hydrogen atoms
 with sigma for 1-2 distances of 0.002 and sigma for 1-3 distances of 0.003
5.a Aromatic/amide H refined with riding coordinates and stretchable bonds:
 C8(H8), C13(H13), C14(H14)
;
_atom_sites_solution_primary     dual
_atom_sites_solution_secondary   difmap
_atom_sites_solution_hydrogen    mixed
loop_
_atom_site_label
_atom_site_type_symbol
_atom_site_fract_x
_atom_site_fract_y
_atom_site_fract_z
_atom_site_U_iso_or_equiv
_atom_site_adp_type
_atom_site_occupancy
_atom_site_refinement_flags_posn
_atom_site_refinement_flags_adp
Zn1 Zn 0.8547(2) 0.5122(3) 0.62906(11) 0.0129(6) Uani 1.000000 . U
O2 O 0.9348(6) 0.6939(7) 0.7364(3) 0.0180(12) Uani 1.000000 . U
O16 O 0.9459(5) 0.7339(7) 0.5473(3) 0.0157(11) Uani 1.000000 D U
H16a H 0.893(3) 0.867(3) 0.5613(17) 0.0235(17) Uiso 1.000000 DR .
H16b H 0.924(3) 0.722(4) 0.4807(13) 0.0235(17) Uiso 1.000000 DR .
O4 O 0.9447(6) 0.8453(7) 0.8705(3) 0.0182(12) Uani 1.000000 . U
O15 O 0.7860(6) 0.3389(7) 0.5136(3) 0.0189(12) Uani 1.000000 D U
H15a H 0.763(3) 0.195(3) 0.5371(18) 0.0284(18) Uiso 1.000000 DR .
H15b H 0.862(3) 0.307(4) 0.4731(18) 0.0284(18) Uiso 1.000000 DR .
O11 O 0.3391(6) 0.1677(7) 0.8811(3) 0.0180(12) Uani 1.000000 . U
N7 N 0.7868(6) 0.3226(8) 0.7330(3) 0.0152(12) Uani 1.000000 D U
H7a H 0.746(3) 0.179(4) 0.7072(16) 0.0182(14) Uiso 1.000000 DR .
H7b H 0.884(3) 0.281(4) 0.7698(16) 0.0182(14) Uiso 1.000000 DR .
C3 C 0.8867(6) 0.7288(8) 0.8115(3) 0.0159(14) Uani 1.000000 . U
C8 C 0.5815(6) 0.3461(8) 0.8176(3) 0.0133(12) Uani 1.000000 D U
H8 H 0.5516(8) 0.188(3) 0.7944(5) 0.0160(15) Uiso 1.000000 DGR .
O12 O 0.2545(6) 0.4825(8) 0.9059(3) 0.0205(12) Uani 1.000000 . U
C9 C 0.4934(6) 0.4567(8) 0.8705(3) 0.0125(13) Uani 1.000000 . U
C6 C 0.7062(6) 0.4334(8) 0.7942(3) 0.0137(13) Uani 1.000000 . U
C10 C 0.3532(6) 0.3608(8) 0.8887(3) 0.0119(12) Uani 1.000000 . U
C5 C 0.7487(6) 0.6260(8) 0.8304(3) 0.0125(13) Uani 1.000000 . U
C13 C 0.5319(6) 0.6499(8) 0.9025(3) 0.0169(13) Uani 1.000000 D U
H13 H 0.4568(14) 0.7433(18) 0.9438(8) 0.0203(16) Uiso 1.000000 DGR .
C14 C 0.6610(6) 0.7326(8) 0.8853(3) 0.0163(13) Uani 1.000000 D U
H14 H 0.6950(9) 0.883(3) 0.9149(6) 0.0195(16) Uiso 1.000000 DGR .

loop_
_atom_site_aniso_label
_atom_site_aniso_U_11
_atom_site_aniso_U_22
_atom_site_aniso_U_33
_atom_site_aniso_U_12
_atom_site_aniso_U_13
_atom_site_aniso_U_23
Zn1 0.0100(11) 0.0165(10) 0.0125(9) 0.0010(8) 0.0031(6) -0.0002(6)
O2 0.018(3) 0.023(2) 0.0149(18) -0.0056(17) 0.0069(12) -0.0027(12)
O16 0.011(3) 0.020(2) 0.016(2) 0.0005(14) 0.0052(13) -0.0001(12)
O4 0.018(3) 0.023(2) 0.014(2) -0.0086(18) 0.0050(15) -0.0026(14)
O15 0.018(3) 0.019(2) 0.020(2) -0.0011(19) 0.0040(16) -0.0028(14)
O11 0.021(3) 0.0158(19) 0.019(2) -0.0015(14) 0.011(2) -0.0024(14)
N7 0.014(3) 0.017(2) 0.015(2) 0.0017(15) 0.0048(13) 0.0001(13)
C3 0.014(3) 0.022(3) 0.013(2) -0.0054(15) 0.0056(12) -0.0020(13)
C8 0.009(3) 0.016(3) 0.016(3) 0.0011(14) 0.0040(13) -0.0003(16)
O12 0.021(3) 0.017(2) 0.026(3) 0.0027(16) 0.0105(17) 0.0002(18)
C9 0.009(2) 0.016(2) 0.013(3) 0.0009(13) 0.0027(13) 0.0001(14)
C6 0.010(3) 0.019(2) 0.012(2) -0.0006(13) 0.0024(13) -0.0019(13)
C10 0.011(3) 0.0153(19) 0.010(3) -0.0006(12) 0.0037(14) -0.0019(14)
C5 0.012(3) 0.017(2) 0.010(2) -0.0011(13) 0.0042(13) -0.0005(13)
C13 0.015(3) 0.020(2) 0.018(3) -0.0034(14) 0.0091(16) -0.0035(16)
C14 0.016(3) 0.016(3) 0.019(3) -0.0030(15) 0.0103(15) -0.0032(16)

loop_
_geom_bond_atom_site_label_1
_geom_bond_atom_site_label_2
_geom_bond_distance
_geom_bond_site_symmetry_2
_geom_bond_publ_flag
Zn1 O2 2.071(5) . ?
Zn1 O16 2.113(5) . ?
Zn1 O4 2.189(5) 2_746 ?
Zn1 O15 2.106(5) . ?
Zn1 O11 2.091(6) 2_656 ?
Zn1 N7 2.119(5) . ?
O2 C3 1.267(6) . ?
O16 H16a 1.021(18) . ?
O16 H16b 0.999(18) . ?
O4 C3 1.246(7) . ?
O15 H15a 1.024(19) . ?
O15 H15b 1.004(19) . ?
O11 C10 1.255(6) . ?
N7 H7a 1.06(2) . ?
N7 H7b 1.07(2) . ?
N7 C6 1.434(7) . ?
C3 C5 1.519(7) . ?
C8 H8 1.104(19) . ?
C8 C9 1.396(7) . ?
C8 C6 1.385(7) . ?
O12 C10 1.267(7) . ?
C9 C10 1.516(7) . ?
C9 C13 1.372(7) . ?
C6 C5 1.399(7) . ?
C5 C14 1.400(7) . ?
C13 H13 1.153(19) . ?
C13 C14 1.384(7) . ?
C14 H14 1.101(19) . ?

loop_
_geom_angle_atom_site_label_1
_geom_angle_atom_site_label_2
_geom_angle_atom_site_label_3
_geom_angle
_geom_angle_site_symmetry_1
_geom_angle_site_symmetry_3
_geom_angle_publ_flag
O16 Zn1 O2 85.5(2) . . ?
O4 Zn1 O2 90.9(2) 2_746 . ?
O4 Zn1 O16 86.0(2) 2_746 . ?
O15 Zn1 O2 175.2(2) . . ?
O15 Zn1 O16 90.0(2) . . ?
O15 Zn1 O4 87.0(2) . 2_746 ?
O11 Zn1 O2 92.6(2) 2_656 . ?
O11 Zn1 O16 92.2(2) 2_656 . ?
O11 Zn1 O4 176.0(2) 2_656 2_746 ?
O11 Zn1 O15 89.3(2) 2_656 . ?
N7 Zn1 O2 82.9(2) . . ?
N7 Zn1 O16 168.2(2) . . ?
N7 Zn1 O4 92.14(19) . 2_746 ?
N7 Zn1 O15 101.5(2) . . ?
N7 Zn1 O11 90.3(2) . 2_656 ?
C3 O2 Zn1 130.3(4) . . ?
H16a O16 Zn1 102.5(15) . . ?
H16b O16 Zn1 117.6(17) . . ?
H16b O16 H16a 102(2) . . ?
C3 O4 Zn1 128.9(4) . 2_756 ?
H15a O15 Zn1 105.1(17) . . ?
H15b O15 Zn1 114.4(19) . . ?
H15b O15 H15a 102(2) . . ?
C10 O11 Zn1 124.6(4) . 2_646 ?
H7a N7 Zn1 111.3(14) . . ?
H7b N7 Zn1 102.4(15) . . ?
H7b N7 H7a 104(2) . . ?
C6 N7 Zn1 113.2(4) . . ?
C6 N7 H7a 117.7(16) . . ?
C6 N7 H7b 106.8(14) . . ?
O4 C3 O2 124.0(6) . . ?
C5 C3 O2 118.2(5) . . ?
C5 C3 O4 117.8(5) . . ?
C9 C8 H8 119.8(3) . . ?
C6 C8 H8 119.8(3) . . ?
C6 C8 C9 120.4(5) . . ?
C10 C9 C8 118.4(5) . . ?
C13 C9 C8 120.4(5) . . ?
C13 C9 C10 121.2(5) . . ?
C8 C6 N7 118.5(5) . . ?
C5 C6 N7 122.3(5) . . ?
C5 C6 C8 119.2(5) . . ?
O12 C10 O11 123.8(6) . . ?
C9 C10 O11 118.5(5) . . ?
C9 C10 O12 117.6(5) . . ?
C6 C5 C3 122.7(5) . . ?
C14 C5 C3 117.7(5) . . ?
C14 C5 C6 119.6(5) . . ?
H13 C13 C9 120.1(3) . . ?
C14 C13 C9 119.8(5) . . ?
C14 C13 H13 120.1(3) . . ?
C13 C14 C5 120.3(5) . . ?
H14 C14 C5 119.8(3) . . ?
H14 C14 C13 119.8(3) . . ?

loop_
_geom_torsion_atom_site_label_1
_geom_torsion_atom_site_label_2
_geom_torsion_atom_site_label_3
_geom_torsion_atom_site_label_4
_geom_torsion
_geom_torsion_site_symmetry_1
_geom_torsion_site_symmetry_2
_geom_torsion_site_symmetry_3
_geom_torsion_site_symmetry_4
_geom_torsion_publ_flag
Zn1 O2 C3 O4 -178.8(5) . . . . ?
Zn1 O2 C3 C5 0.0(6) . . . . ?
Zn1 O4 C3 O2 -3.4(6) 2_756 . . . ?
Zn1 O4 C3 C5 177.7(5) 2_756 . . . ?
Zn1 O11 C10 O12 12.2(5) 2_646 . . . ?
Zn1 O11 C10 C9 -163.9(4) 2_646 . . . ?
Zn1 N7 C6 C8 133.4(4) . . . . ?
Zn1 N7 C6 C5 -46.4(5) . . . . ?
O2 C3 C5 C6 30.4(7) . . . . ?
O2 C3 C5 C14 -148.5(6) . . . . ?
O4 C3 C5 C6 -150.7(5) . . . . ?
O4 C3 C5 C14 30.4(7) . . . . ?
O11 C10 C9 C8 21.9(6) . . . . ?
O11 C10 C9 C13 -160.1(5) . . . . ?
N7 C6 C8 C9 -174.2(5) . . . . ?
N7 C6 C5 C3 -2.9(7) . . . . ?
N7 C6 C5 C14 176.0(5) . . . . ?
C3 C5 C6 C8 177.4(5) . . . . ?
C3 C5 C14 C13 177.9(5) . . . . ?
C8 C9 C10 O12 -154.4(5) . . . . ?
C8 C9 C13 C14 -2.4(6) . . . . ?
C8 C6 C5 C14 -3.7(6) . . . . ?
O12 C10 C9 C13 23.6(6) . . . . ?
C9 C13 C14 C5 4.2(6) . . . . ?
C6 C5 C14 C13 -1.1(6) . . . . ?

loop_
_diffrn_refln_index_h
_diffrn_refln_index_k
_diffrn_refln_index_l
_diffrn_refln_intensity_net
_diffrn_refln_intensity_u
_diffrn_refln_scale_group_code
0 0 -2 2475.94 361.143 2
0 0 2 2554.46 354.756 2
0 0 2 1785.83 405.814 3
0 0 -2 2461.3 410.626 3
0 0 -2 3242.53 337.793 1
0 0 2 2794.39 327.593 1
0 0 3 165.648 301.7 3
0 0 -3 45.5389 305.632 3
0 0 -3 63.4075 156.477 1
0 0 3 13.8538 152.525 1
0 0 -3 144.944 209.859 2
0 0 3 1.95734 209.719 2
0 0 -4 9776.58 1257.18 2
0 0 4 10136.9 1255.59 2
0 0 4 11094 1333.64 3
0 0 -4 12312.7 1355.7 3
0 0 -4 10671.3 1235.08 1
0 0 4 13593.5 1245.82 1
0 0 5 -57.9993 405.616 3
0 0 -5 -349.415 464.054 3
0 0 -5 85.2502 218.077 1
0 0 5 229.042 208.433 1
0 0 -5 66.5063 275.968 2
0 0 5 276.918 278.272 2
0 0 -6 7096.25 1059.27 2
0 0 6 7976.04 1060.32 2
0 0 -6 9530.48 1205.61 3
0 0 6 7932.26 1163.48 3
0 0 -6 9155.81 1046 1
0 0 6 11859 1059.01 1
0 0 -7 146.718 514.64 3
0 0 7 139.237 509.822 3
0 0 -7 142.924 266.544 1
0 0 7 233.266 255.105 1
0 0 -7 491.223 362.954 2
0 0 7 107.692 333.668 2
0 0 -8 5751.12 942.168 2
0 0 8 6983.91 949.573 2
0 0 -8 7536.91 1138.16 3
0 0 8 6076.25 1078.11 3
0 0 -8 7601.61 914.975 1
0 0 8 9394.22 928.547 1
0 0 -9 -239.974 600.116 3
0 0 9 -196.513 516.186 3
0 0 9 144.264 275.249 1
0 0 -9 43.8917 294.395 1
0 0 9 -97.6281 338.873 2
0 0 -9 54.5023 350.57 2
0 0 -10 5355.9 854.551 2
0 0 10 6232.72 853.248 2
0 0 10 3657.82 965.62 3
0 0 -10 4995.01 1035.44 3
0 0 10 7823.37 841.447 1
0 0 -10 6936.52 856.327 1
0 0 11 -227.187 593.988 3
0 0 -11 110.776 580.873 3
0 0 11 -43.7346 300.001 1
0 0 -11 -102.574 328.224 1
0 0 -11 29.7544 356.368 2
0 0 11 146.731 333.598 2
0 0 -12 3660.86 674.319 2
0 0 12 3840.65 656.186 2
0 0 -12 3005.05 851.989 3
0 0 12 2828.15 806.065 3
0 0 -12 4158.04 620.46 1
0 0 12 3896.98 582.183 1
0 0 13 -26.6678 549.663 3
0 0 -13 -190.461 612.25 3
0 0 13 -6.41053 256.471 1
0 0 -13 -79.116 305.514 1
0 0 13 -73.9848 315.697 2
0 0 -13 -53.0128 357.463 2
0 0 -14 3150.58 549.641 1
0 0 14 3047.89 509.261 1
0 0 14 2411.45 541.167 2
0 0 -14 2041.41 553.456 2
0 0 -14 2058.51 779.003 3
0 0 14 2533.08 801.331 3
0 0 -15 170.271 599.359 3
0 0 15 -320.92 603.197 3
0 0 -15 117.196 304.453 1
0 0 15 -29.6401 243.181 1
0 0 -15 -122.961 365.228 2
0 0 15 160.533 319.53 2
0 0 -16 3254.49 697.672 2
0 0 16 4369.88 628.804 1
0 0 -16 4412.37 675.415 1
0 0 16 3226.18 649.002 2
0 0 16 2778.06 877.179 3
0 0 -16 3098.75 923.244 3
0 0 -17 133.988 291.162 1
0 0 17 175.009 257.098 1
0 0 17 -189.239 556.309 3
0 0 -17 175.461 577.798 3
0 0 17 -31.5014 280.022 2
0 0 -17 -105.057 348.024 2
0 0 18 457.099 281.402 1
0 0 -18 274.808 295.755 1
0 0 18 133.126 257.771 2
0 0 -18 74.3502 286.178 2
0 0 18 816.958 586.276 3
0 0 -18 476.505 551.141 3
0 1 0 -59.3235 168.812 3
0 -1 0 -72.1469 168.057 3
0 1 0 318.874 164.268 2
0 -1 0 169.31 152.07 2
0 1 -1 420.699 170.411 1
0 -1 1 492.749 173.937 1
0 1 1 761.162 97.6113 2
0 1 -1 426.672 62.7662 3
0 -1 1 432.422 65.5536 3
0 -1 -1 388.979 247.823 3
0 1 1 438.805 241.877 3
0 -1 1 780.581 172.722 2
0 1 -1 561.943 165.981 2
0 1 -2 1170.59 236.607 1
0 -1 2 816.119 189.605 3
0 1 -2 923.115 190.713 3
0 -1 2 1051.47 236.409 2
0 1 2 1006.48 171.231 2
0 -1 -2 1286.58 178.425 2
0 -1 2 642.911 221.54 1
0 -1 -2 851.006 327.81 3
0 1 2 570.216 319.098 3
0 1 -2 856.092 224.416 2
0 -1 3 5768.34 628.145 2
0 1 -3 5609.49 628.034 2
0 1 3 4583.8 580.039 2
0 -1 -3 5288.7 588.864 2
0 -1 3 4500.41 598.159 1
0 1 -3 4846.28 608.718 1
0 -1 -3 5695.79 734.592 3
0 -1 3 4582.68 619.531 3
0 1 3 4418.02 710.975 3
0 1 -3 4609.61 623.49 3
0 -1 4 898.544 260.32 1
0 1 -4 1172.19 273.754 1
0 1 4 1146.84 259.474 2
0 1 -4 1020.62 307.612 2
0 -1 -4 961.576 260.372 2
0 -1 4 1068.16 299.399 2
0 1 4 1056.75 449.863 3
0 -1 -4 755.855 438.714 3
0 1 -4 950.706 343.443 3
0 -1 4 940.343 334.729 3
0 1 5 1885.78 323.879 1
0 -1 -5 1340.43 306.207 1
0 1 5 1201.49 273.095 2
0 -1 -5 811.592 274.384 2
0 1 -5 1334.6 293.447 1
0 -1 5 1407.38 280.868 1
0 -1 -5 1556.48 488.201 3
0 1 5 1445.73 474.085 3
0 -1 5 916.07 364.6 3
0 1 -5 1315.18 387.299 3
0 1 -5 1383.04 328.121 2
0 -1 5 1660.99 327.533 2
0 1 -6 380.365 317.142 2
0 -1 6 376.607 307.667 2
0 -1 -6 151.751 260.697 2
0 1 6 537.509 281.171 2
0 1 -6 335.907 412.862 3
0 -1 -6 1016.15 528.802 3
0 1 6 907.004 516.982 3
0 -1 6 416.814 398.731 3
0 -1 6 641.09 244.436 1
0 -1 -6 1380.38 300.095 1
0 1 -6 867.473 266.483 1
0 1 7 12558.7 1166.04 2
0 -1 -7 10343.9 1154.34 2
0 -1 7 8142.36 1114.6 1
0 1 -7 6983.2 1113.13 1
0 -1 7 14077.6 1218.8 2
0 1 -7 12615.2 1207.21 2
0 -1 7 9296.1 1233.74 3
0 -1 -7 9273.92 1325.92 3
0 1 -7 11845.5 1305.1 3
0 1 7 8089.32 1278.59 3
0 1 7 7327.29 1108.84 1
0 -1 -7 9068.31 1134.49 1
0 1 8 140.928 292.309 2
0 -1 -8 64.5621 315.656 2
0 -1 8 49.3897 320.701 2
0 1 -8 -22.7604 337.726 2
0 -1 -8 98.2434 525.045 3
0 1 -8 197.139 480.706 3
0 1 8 188.386 505.034 3
0 -1 8 197.192 434.318 3
0 -1 8 718.587 255.147 1
0 1 -8 648.074 262.232 1
0 -1 -9 2320.17 445.352 2
0 1 9 2834.97 446.545 2
0 -1 9 2555.31 477.22 2
0 1 -9 2011.65 463.654 2
0 -1 9 1734.07 372.005 1
0 1 -9 2313.06 409.863 1
0 -1 -9 1512.66 627.946 3
0 -1 9 1346.98 531.697 3
0 1 -9 1522.73 587.113 3
0 1 9 1721.21 619.88 3
0 1 9 2437.75 417.058 1
0 -1 -9 1739.4 389.156 1
0 1 10 53.5046 301.659 2
0 1 -10 277.874 367.624 2
0 -1 -10 82.6197 320.864 2
0 -1 10 93.8985 343.218 2
0 -1 10 466.347 240.254 1
0 1 10 639.598 274.062 1
0 -1 -10 670.497 298.031 1
0 1 -10 146.86 241.557 1
0 1 -10 528.849 537.145 3
0 1 10 869.207 575.922 3
0 -1 10 817.483 507.144 3
0 -1 -10 108.922 584.932 3
0 1 11 9642.92 1067.63 2
0 -1 -11 8276.42 1063.97 2
0 -1 11 7219.6 1180.94 3
0 1 -11 7279.24 1203.67 3
0 1 11 7697.54 1260.67 3
0 -1 -11 10362.8 1357.33 3
0 1 -11 6369.7 1055.48 2
0 -1 11 9528.79 1091.18 2
0 1 -11 5838.58 991.262 1
0 -1 11 7130.88 992.7 1
0 -1 -11 8174.36 1039.92 1
0 1 11 10059.4 1049.68 1
0 1 12 1174.76 350.54 1
0 -1 -12 1725.82 395.907 1
0 1 12 1543.03 420.89 2
0 -1 12 1052.87 425.026 2
0 1 -12 1180.2 451.99 2
0 -1 -12 1008.8 427.806 2
0 -1 12 961.211 321.949 1
0 1 -12 1038.74 597.751 3
0 1 12 698.212 646.049 3
0 -1 -12 605.187 673.273 3
0 -1 12 473.415 558.064 3
0 1 -12 2009.46 411.88 1
0 1 -13 1878.94 493.12 2
0 -1 13 2112.26 463.146 2
0 1 13 1954.32 386.299 1
0 1 13 1449.77 407.985 2
0 -1 -13 1442.15 437.381 2
0 1 13 662.956 638.328 3
0 -1 13 1580.59 646.83 3
0 1 -13 1191.9 638.794 3
0 -1 -13 1495.17 695.142 3
0 1 -13 239.824 294.845 1
0 -1 13 574.07 293.467 1
0 1 -14 1842.65 408.956 1
0 1 14 681.171 372.156 2
0 1 -14 398.141 391.073 2
0 -1 -14 356.564 380.086 2
0 -1 14 483.117 372.109 2
0 1 -14 1668.09 718.695 3
0 -1 14 423.257 557.801 3
0 1 14 707.953 649.57 3
0 -1 -14 418.716 644.485 3
0 1 14 1397.4 376.875 1
0 -1 -14 1866.52 416.13 1
0 1 15 2913.33 529.507 1
0 -1 -15 2877.82 588.111 2
0 -1 -15 1556.07 484.876 1
0 1 -15 2508.65 526.183 1
0 -1 15 1313.95 413.111 1
0 -1 15 2966.63 802.924 3
0 1 -15 5504.77 981.965 3
0 1 -15 3590.68 646.282 2
0 -1 15 4059.24 631.691 2
0 1 15 3978.62 615.886 2
0 1 15 2601.53 822.369 3
0 -1 -15 2698.17 908.91 3
0 -1 -16 274.879 363.992 2
0 1 16 664.593 370.42 2
0 1 -16 704.308 418.79 2
0 -1 16 494.603 341.449 2
0 -1 16 166.646 581.482 3
0 1 -16 1817.21 787.609 3
0 1 16 589.111 666.631 3
0 -1 -16 1035.85 764.408 3
0 1 16 1083.35 344.612 1
0 -1 16 8.18974 235.784 1
0 -1 -16 644.007 330.983 1
0 1 -16 1397.55 395.54 1
0 1 -17 1488.37 431.801 1
0 -1 -17 1813.26 453.009 1
0 -1 17 661.643 330.314 1
0 1 -17 2293.01 572.091 2
0 -1 -17 1479.37 496.617 2
0 1 17 2558.77 526.155 2
0 -1 17 2200.75 503.145 2
0 -1 -17 1732.76 802.681 3
0 1 -17 2667.81 834.624 3
0 1 17 1828.52 808.121 3
0 -1 17 1417.15 723.541 3
0 1 17 1598.32 384.634 1
0 -1 -18 733.066 410.146 2
0 1 18 881.811 386.236 2
0 1 -18 1163.05 474.244 2
0 -1 18 953.077 394.845 2
0 -1 18 1112.54 330.062 1
0 1 18 102.342 232.385 1
0 -1 -18 350.394 316.285 1
0 1 -18 161.233 309.658 1
0 -1 -18 453.534 657.301 3
0 1 18 461.69 630.518 3
0 1 -18 671.669 618.356 3
0 -1 18 -68.2057 606.369 3
0 2 0 11776.3 1184.44 1
0 -2 0 13299.7 1188.66 1
0 2 0 7899.33 1197.23 2
0 -2 0 10710.3 1205 2
0 -2 0 9769.4 1226.19 3
0 2 0 11392.9 1238.1 3
0 -2 -1 2750.31 321.592 1
0 2 1 2925.43 330.288 1
0 -2 1 2586.59 359.155 2
0 2 -1 1812.06 341.527 2
0 -2 1 1741.64 339.389 1
0 2 -1 2905.62 358.116 1
0 -2 -1 3054.74 447.977 3
0 -2 1 2068.08 336.699 3
0 2 -1 2336.5 344.386 3
0 2 1 2755.25 443.129 3
0 2 -2 156.418 54.3699 3
0 2 2 137.039 313.224 3
0 -2 -2 159.015 326.982 3
0 2 2 230.031 101.236 2
0 -2 2 264.266 201.659 2
0 2 -2 -60.5635 192.197 2
0 2 -2 130.358 205.435 1
0 -2 2 80.8318 210.775 1
0 2 -3 298.247 126.698 3
0 2 -3 189.962 213.808 1
0 -2 3 420.038 237.047 1
0 -2 3 60.4588 207.593 2
0 2 -3 -136.404 217.241 2
0 -2 3 291.035 129.84 3
0 -2 -3 42.0592 359.719 3
0 2 3 -26.6275 348.128 3
0 -2 -3 153.821 128.757 2
0 2 3 315.379 125.971 2
0 2 4 15271.4 1488.72 2
0 -2 -4 13502.1 1485.48 2
0 -2 4 12353.7 1543.96 1
0 2 -4 9705.04 1523.14 1
0 2 -4 12406.7 1532.27 2
0 -2 4 14743.8 1546.36 2
0 -2 4 13151.7 1499 3
0 2 4 16730.6 1697.69 3
0 2 -4 15127.6 1513.07 3
0 -2 -4 16059.9 1686.22 3
0 2 -5 643.998 288.612 2
0 -2 5 1120.33 306.487 2
0 -2 5 598.098 271.001 3
0 2 5 -44.5535 481.797 3
0 -2 -5 245.374 502.966 3
0 2 -5 452.297 265.315 3
0 -2 -5 413.387 211.755 2
0 2 5 721.858 217.128 2
0 2 -5 730.512 278.842 1
0 -2 5 967.393 274.234 1
0 -2 6 325.872 275.182 2
0 2 -6 232.851 274.523 2
0 2 -6 152.321 248.98 1
0 -2 6 93.0693 220.118 1
0 -2 -6 291.041 480.238 3
0 -2 6 332.751 289.218 3
0 2 6 651.38 469.055 3
0 2 -6 216.02 293.236 3
0 2 6 52.0226 193.282 2
0 -2 -6 165.962 213.731 2
0 -2 7 -63.8434 260.853 2
0 2 7 620.065 302.443 1
0 -2 -7 189.533 258.354 1
0 2 7 173.137 200.732 2
0 -2 -7 118.134 206.293 2
0 2 -7 -32.5163 265.961 2
0 2 -7 460.491 239.989 1
0 -2 7 343.836 223.553 1
0 2 7 540.982 485.346 3
0 -2 7 47.4529 306.859 3
0 -2 -7 1169.82 514.24 3
0 2 -7 189.514 308.585 3
0 2 8 2070.52 644.562 3
0 -2 8 2221.69 507.358 3
0 -2 -8 2933.14 696.814 3
0 2 -8 2666.68 530.826 3
0 2 -8 3250.31 477.158 1
0 -2 -8 2565.32 430.394 2
0 2 8 2132.15 401.038 2
0 -2 -8 2447.17 489.714 1
0 2 8 3294.26 524.719 1
0 2 -8 2138.6 465.709 2
0 -2 8 2436.68 471.098 2
0 -2 8 2072.86 426.44 1
0 -2 9 839.405 258.005 1
0 2 -9 394.266 250.973 1
0 2 9 137.22 230.336 2
0 2 -9 175.399 283.05 2
0 -2 -9 420.502 254.134 2
0 2 9 1098.98 341.281 1
0 -2 -9 -83.5599 507.547 3
0 2 -9 201.614 363.269 3
0 2 9 -46.0899 473.493 3
0 -2 9 320.438 343.08 3
0 -2 9 144.272 288.125 2
0 -2 10 144.159 300.953 2
0 2 -10 745.06 312.378 1
0 2 -10 251.551 310.975 2
0 2 10 171.266 230.097 2
0 -2 -10 90.171 258.621 2
0 -2 -10 196.071 549.627 3
0 -2 10 182.298 395.122 3
0 2 -10 810.111 435.166 3
0 2 10 764.195 586.668 3
0 2 10 1088.5 355.922 1
0 -2 -10 786.997 340.05 1
0 -2 11 1992.61 388.684 1
0 2 -11 1722.38 403.596 1
0 2 -11 1573.17 425.973 2
0 2 11 2042.12 425.43 1
0 -2 -11 899.078 372.051 1
0 2 11 955.003 331.964 2
0 -2 -11 786.259 341.434 2
0 -2 11 1194.79 388.509 2
0 -2 -11 753.332 626.771 3
0 -2 11 323.946 444.014 3
0 2 -11 820.814 469.117 3
0 2 11 1433.78 636.451 3
0 -2 -12 1673.57 403.345 1
0 -2 12 725.583 300.17 1
0 2 -12 1084.12 340.075 1
0 2 12 1273.34 377.858 1
0 -2 -12 1391.78 380.445 2
0 2 -12 626.203 362.467 2
0 2 12 1105.27 339.786 2
0 -2 12 655.85 356.827 2
0 -2 12 378.991 437.432 3
0 2 12 885.593 587.171 3
0 -2 -12 430.204 596.116 3
0 2 -12 822.399 512.84 3
0 -2 -13 1645.33 409.764 1
0 2 -13 1193.72 367.137 1
0 -2 13 168.362 415.945 3
0 -2 -13 595.073 603.093 3
0 2 -13 102.278 449.435 3
0 2 13 496.09 572.642 3
0 -2 13 648.095 279.874 1
0 2 13 911.407 370.968 1
0 -2 -13 495.188 319.804 2
0 2 13 367.757 294.773 2
0 -2 13 261.157 314.185 2
0 2 -13 341.716 347.219 2
0 -2 14 3360.09 587.621 2
0 2 -14 2754.93 597.456 2
0 -2 -14 743.29 670.643 3
0 2 14 2587.52 763.803 3
0 -2 14 972.798 577.132 3
0 -2 -14 2665.69 546.687 1
0 2 14 2938.77 548.869 1
0 2 14 2832.4 520.28 2
0 -2 -14 2810.14 558.933 2
0 2 -14 3064.93 769.088 3
0 -2 14 2788.71 509.214 1
0 2 -14 3850.86 598.896 1
0 2 15 1139.06 373.362 1
0 -2 -15 433.998 325.983 1
0 -2 15 1023.4 308.83 1
0 -2 15 468.867 331.136 2
0 2 15 479.708 300.089 2
0 -2 -15 439.774 329.94 2
0 2 -15 451.33 351.385 2
0 2 -15 742.429 344.227 1
0 -2 15 590.598 479.344 3
0 2 -15 499.612 562.586 3
0 -2 -15 113.24 582.187 3
0 2 15 17.4525 546.201 3
0 -2 -16 536.514 325.392 1
0 -2 16 481.24 248.894 1
0 2 -16 263.565 278.593 1
0 2 16 459.566 298.739 1
0 -2 16 150.961 263.819 2
0 2 16 201.836 266.229 2
0 2 -16 23.4035 299.468 2
0 -2 -16 144.027 300.912 2
0 2 16 257.844 564.223 3
0 -2 16 140.834 479.664 3
0 -2 -16 200.576 589.878 3
0 2 -16 736.274 494.407 3
0 2 -17 760.357 359.477 1
0 -2 17 870.986 307.621 1
0 2 17 665.052 308.655 2
0 2 -17 743.957 396.669 2
0 -2 -17 969.72 393.701 2
0 -2 17 659.498 337.157 2
0 -2 17 872.032 577.993 3
0 -2 -17 913.756 697.959 3
0 2 -17 492.588 501.345 3
0 2 17 678.153 628.453 3
0 -3 0 534.294 243.101 2
0 -3 0 50.0313 128.901 1
0 3 0 64.4316 128.196 1
0 -3 0 154.849 279.088 3
0 3 0 111.205 287.05 3
0 -3 -1 62.1186 299.679 3
0 3 1 246.607 307.187 3
0 -3 1 147.134 229.75 3
0 3 -1 802.083 260.74 3
0 -3 -1 461.638 140.595 1
0 3 1 83.3571 132.901 1
0 3 -1 707.979 226.385 2
0 -3 1 895.391 255.134 2
0 3 -1 34.1208 164.76 1
0 -3 1 302.89 182.663 1
0 -3 -1 302.076 89.4275 2
0 3 2 7162.46 858.559 1
0 -3 -2 7930.62 867.479 1
0 3 -2 5676.74 841.82 1
0 -3 2 8211.82 880.144 1
0 3 -2 7733.63 837.758 2
0 -3 2 7576.01 844.93 2
0 -3 -2 6729.91 738.964 2
0 3 2 6827.21 738.382 2
0 3 2 6702.99 948.202 3
0 -3 -2 9192.16 983.953 3
0 -3 3 9166.98 945.327 2
0 3 -3 8220.73 929.005 2
0 3 -3 9164.49 978.677 1
0 -3 3 9766.37 990.167 1
0 3 3 8435.76 841.682 2
0 -3 -3 7836.62 843.925 2
0 3 3 10119.6 1108.73 3
0 -3 -3 8204.17 1071.09 3
0 3 -3 7676.54 815.53 3
0 -3 3 6855.86 817.488 3
0 -3 4 3937.27 502.964 2
0 3 -4 3153.55 478.922 2
0 3 -4 3052.92 371.703 3
0 -3 -4 2202.94 618.611 3
0 3 4 3444.47 646.91 3
0 -3 4 2800.3 374.522 3
0 3 4 2924.8 381.736 2
0 -3 -4 3257.21 391.848 2
0 3 -4 2725.36 494.034 1
0 -3 4 4593.88 542.442 1
0 3 -5 1826.01 366.494 2
0 -3 5 2045.48 369.47 2
0 3 -5 1360.87 268.346 3
0 3 5 2306.47 580.902 3
0 -3 5 1261.17 266.39 3
0 -3 -5 2429.47 586.108 3
0 -3 -5 1431.01 261.011 2
0 3 5 1486.27 251.976 2
0 3 -5 1822.34 378.766 1
0 -3 5 2048.54 396.587 1
0 3 -6 3057.2 498.405 2
0 -3 6 3198.84 504.662 2
0 -3 -6 2290.82 672.356 3
0 -3 -6 2426.8 402.479 2
0 3 6 3357.95 409.529 2
0 3 -6 1709.51 471.719 1
0 3 6 3076.85 722.884 3
0 -3 6 1945.16 422.163 3
0 3 -6 3668.71 474.473 3
0 3 -7 960.866 323.679 1
0 -3 7 941.963 300.457 1
0 -3 7 619.006 287.147 3
0 3 -7 791.733 298.728 3
0 -3 -7 1813.63 611.322 3
0 3 7 839.382 598.25 3
0 -3 -7 1630.47 284.437 2
0 3 7 1304.24 251.468 2
0 3 -7 718.484 320.876 2
0 -3 7 846.377 329.436 2
0 -3 8 3080.74 470.568 1
0 3 -8 2594.33 480.479 1
0 -3 8 1359.28 420.246 3
0 3 -8 2025.48 453.718 3
0 3 -8 1593.81 437.292 2
0 -3 8 2302.2 460.811 2
0 -3 -8 2621.54 404.836 2
0 3 8 2741.43 393.083 2
0 3 8 1421.31 680.432 3
0 -3 -8 1786.19 722.565 3
0 -3 9 4557.91 674.525 2
0 3 -9 3689.08 654.111 2
0 3 -9 4036.57 681.386 3
0 -3 9 2860.65 623.734 3
0 3 9 3977.48 902.378 3
0 -3 -9 2651.17 856.022 3
0 -3 -9 3755.24 580.325 2
0 3 9 4314.18 573.458 2
0 3 -9 4326.66 651.103 1
0 -3 9 5214.88 655.864 1
0 -3 10 937.658 376.738 2
0 3 -10 958.121 329.663 1
0 -3 10 1222.32 332.034 1
0 -3 -10 1095.18 355.452 1
0 3 -10 735.694 376.424 2
0 3 10 952.848 287.103 2
0 -3 -10 982.198 315.02 2
0 3 -10 1107.69 422.317 3
0 3 10 601.748 587.498 3
0 -3 -10 643.813 600.854 3
0 -3 10 676.45 382.253 3
0 -3 -11 2091.37 465.617 1
0 3 11 1558.75 436.432 1
0 3 -11 1548.59 409.892 1
0 -3 11 1344.31 361.483 1
0 -3 11 2002.96 462.848 2
0 3 -11 1829.83 469.214 2
0 3 -11 1970.02 528.349 3
0 -3 -11 1939.42 388.638 2
0 3 11 1603.92 355.082 2
0 -3 11 868.428 440.782 3
0 -3 -11 728.054 621.446 3
0 3 11 543.083 617.545 3
0 -3 12 1504.36 499.63 3
0 3 -12 1747.49 538.897 3
0 -3 -12 1957.46 724.259 3
0 3 12 1787.68 697.696 3
0 3 -12 2038.06 487.427 2
0 -3 -12 2149.68 492.454 1
0 3 -12 1236.99 377.477 1
0 -3 12 1356.51 429.343 2
0 -3 12 1364.67 371.191 1
0 -3 -12 1064.62 373.153 2
0 3 12 3091.62 555.014 1
0 3 12 1368.87 360.186 2
0 -3 13 2207.02 451.452 1
0 3 -13 1849.1 459.474 1
0 3 -13 2282.57 538.628 2
0 -3 13 1989.47 493.094 2
0 -3 -13 2035.84 463.956 2
0 3 13 2639.37 458.422 2
0 3 13 1650.31 722.815 3
0 -3 -13 1379.72 745.434 3
0 3 -13 2248.59 599.156 3
0 -3 13 1521.21 558.294 3
0 3 13 1789.07 504.486 1
0 3 14 2167.13 525.316 1
0 -3 14 1539.23 408.583 1
0 3 -14 1647.07 434.651 1
0 3 14 1129.68 685.032 3
0 -3 -14 1434.15 692.789 3
0 -3 14 1772.86 581.574 3
0 3 -14 1676.5 574.243 3
0 -3 14 2264.31 505.039 2
0 3 -14 1701.14 505.395 2
0 -3 -14 1747.91 447.652 2
0 3 14 1738.18 425.173 2
0 -3 -15 336.504 604.057 3
0 -3 15 278.642 422.539 3
0 3 15 37.2519 578.327 3
0 3 -15 796.815 503.09 3
0 -3 -15 611.039 316.628 2
0 3 -15 892.704 399.042 2
0 3 15 821.542 312.097 2
0 -3 -15 1066.2 404.396 1
0 -3 15 759.469 362.18 2
0 -3 15 272.883 269.938 1
0 3 -15 259.287 303.456 1
0 -3 -16 440.578 625.531 3
0 -3 16 235.327 412.316 3
0 3 -16 897.242 526.725 3
0 3 16 529.038 593.241 3
0 3 -16 658.808 367.712 2
0 3 16 777.812 298.235 2
0 -3 -16 627.818 317.396 2
0 3 16 1042.41 383.444 1
0 -3 -16 898.012 386.663 1
0 -3 16 767.232 356.581 2
0 -3 16 521.983 276.946 1
0 3 -16 475.082 310.785 1
0 3 -17 -133.756 427.997 3
0 -3 17 238.434 430.835 3
0 3 17 575.551 570.281 3
0 -3 -17 22.1661 562.542 3
0 -3 17 261.071 298.069 2
0 3 17 753.281 346.554 1
0 -3 -17 1008.8 395.136 1
0 3 -17 128.235 249.623 1
0 -3 17 288.737 217.248 1
0 3 -17 88.622 290.336 2
0 3 17 28.0292 216.905 2
0 -3 -17 96.338 239.595 2
0 -4 0 1290.01 338.401 3
0 -4 0 1151.8 202.199 1
0 4 0 572.303 181.017 1
0 4 0 1822.56 319.693 2
0 4 0 696.424 327.906 3
0 -4 0 1197.64 274.467 2
0 4 1 3031.21 329.845 2
0 4 -1 3134.84 430.16 2
0 -4 1 3117.91 449.17 2
0 4 1 2888.08 373.303 1
0 -4 -1 2990.79 369.651 1
0 -4 -1 2601.23 321.559 2
0 4 -1 3100.48 466.042 3
0 -4 1 2933.39 441.909 3
0 -4 -1 2545.1 507.335 3
0 4 1 1845.92 497.017 3
0 -4 1 2489.49 398.469 1
0 4 -1 3051.43 408.623 1
0 -4 2 1364.8 277.282 1
0 4 -2 400.939 214.006 2
0 -4 2 651.587 241.876 2
0 4 -2 602.919 256.671 3
0 4 2 1039.43 220.499 1
0 4 2 370.303 353.603 3
0 -4 2 669.485 223.687 3
0 -4 -2 129.441 330.771 3
0 4 -2 470.576 209.053 1
0 -4 -2 530.02 182.601 1
0 -4 -3 663.627 413.013 3
0 -4 -3 716.709 123.212 2
0 4 3 861.221 443.11 3
0 -4 3 947.356 272.401 2
0 4 -3 866.213 256.951 2
0 4 -3 515.229 250.194 1
0 -4 3 579.29 271.412 1
0 4 3 851.462 121.687 2
0 -4 -3 928.948 336.16 1
0 4 4 1938.63 217.298 2
0 -4 4 1080.59 167.325 3
0 4 -4 1661.65 374.238 1
0 4 4 1099.42 518.086 3
0 -4 -4 1480.85 543.69 3
0 4 -4 1243.65 164.417 3
0 -4 4 2400.98 410.666 1
0 4 -4 1550.18 332.306 2
0 -4 4 1522.1 341.533 2
0 4 -5 383.188 109.006 3
0 -4 5 413.475 126.361 3
0 -4 -5 670.954 169.175 2
0 4 -5 612.704 280.198 1
0 -4 5 365.058 264.482 1
0 -4 -5 56.1665 436.46 3
0 4 5 418.124 449.387 3
0 4 -5 90.6842 235.273 2
0 -4 5 543.537 258.852 2
0 4 5 307.898 129.724 2
0 -4 6 406.394 285.84 2
0 4 -6 970.628 311.463 2
0 -4 6 1083.91 333.311 1
0 4 6 960.888 201.084 2
0 4 -6 1415.22 369.981 1
0 -4 -6 624.33 208.704 2
0 -4 6 839.755 203.32 3
0 4 -6 1210.87 214.486 3
0 -4 -6 700.249 525.751 3
0 4 6 516.034 494.2 3
0 -4 7 972.075 320.001 2
0 4 -7 303.143 291.093 2
0 4 -7 666.276 303.833 1
0 -4 7 513.094 278.653 1
0 -4 -7 714.178 214.413 2
0 -4 7 315.27 205.365 3
0 4 7 165.139 531.444 3
0 -4 -7 219.545 488.233 3
0 4 -7 1026.35 251.472 3
0 4 7 600.291 189.867 2
0 4 -8 257.825 243.821 3
0 -4 8 333.906 250.296 3
0 -4 -8 278.499 555.454 3
0 4 8 781.112 596.606 3
0 4 -8 595.563 328.141 1
0 -4 8 497.184 308.143 2
0 4 -8 201.878 285.826 2
0 4 8 353.656 188.986 2
0 -4 -8 210.328 202.644 2
0 4 -9 1489.81 396.273 1
0 -4 -9 1450.64 310.552 2
0 4 9 1635.1 293.125 2
0 4 -9 894.347 351.694 2
0 -4 9 1234.29 390.022 2
0 4 9 1673.3 707.029 3
0 4 -9 952.567 339.978 3
0 -4 9 921.303 338.595 3
0 -4 -9 2340.86 722.181 3
0 -4 9 1242.64 372.582 1
0 4 10 430.486 598.676 3
0 4 -10 652.265 324.542 3
0 -4 -10 1314.34 658.707 3
0 -4 10 675.805 323.167 3
0 4 -10 1131.47 371.37 2
0 -4 10 500.131 328.49 2
0 4 10 654.734 244.093 2
0 -4 -10 741.209 271.766 2
0 -4 10 1129.51 332.882 1
0 4 -10 1296.55 363.185 1
0 -4 -11 915.698 635.431 3
0 -4 11 182.131 305.38 3
0 4 11 412.39 602.817 3
0 4 -11 116.335 314.896 3
0 -4 11 437.384 261.987 1
0 4 -11 1111.47 358.93 1
0 4 -11 97.7964 304.984 2
0 -4 11 247.569 295.144 2
0 -4 -11 340.015 235.504 2
0 4 11 565.077 225.274 2
0 -4 12 2938.47 552.738 1
0 4 -12 3987.4 627.565 1
0 4 12 3001.25 862.146 3
0 4 -12 3096.01 615.433 3
0 -4 12 3154.35 605.95 3
0 -4 -12 3681.18 915.195 3
0 4 -12 2360.75 575.216 2
0 -4 12 2667.51 570.987 2
0 -4 -12 3489.92 550.126 2
0 4 12 2852.38 486.758 2
0 -4 -13 254.597 246.904 2
0 4 13 329.712 235.085 2
0 4 -13 471.214 337.894 2
0 -4 13 390.352 276.729 2
0 -4 13 516.122 382.592 3
0 -4 -13 496.59 598.667 3
0 4 -13 -10.7298 353.766 3
0 4 13 -196.39 595.357 3
0 -4 13 309.269 242.262 1
0 4 -13 108.956 239.96 1
0 -4 -13 1243.23 373.496 1
0 4 -14 307.064 313.222 2
0 4 14 344.531 237.687 2
0 -4 -14 320.504 264.822 2
0 -4 14 85.1906 249.685 2
0 -4 -14 -293.205 605.67 3
0 4 -14 251.333 360.671 3
0 -4 14 192.959 349.377 3
0 4 14 169.548 544.328 3
0 4 -14 663.297 306.491 1
0 -4 14 369.743 240.141 1
0 -4 -14 309.769 315.834 1
0 4 14 1656.36 473.902 1
0 4 -15 430.211 331.593 2
0 4 15 132.367 215.307 2
0 -4 -15 259.281 266.507 2
0 -4 15 78.626 266.411 2
0 -4 -15 20.71 574.477 3
0 -4 15 355.835 355.609 3
0 4 -15 132.173 376.783 3
0 4 15 -19.8167 547.857 3
0 4 -15 229.084 257.576 1
0 -4 15 199.759 221.138 1
0 4 15 -32.1903 329.768 1
0 -4 -15 421.465 343.838 1
0 4 16 634.477 264.75 2
0 -4 -16 338.835 275.326 2
0 4 -16 946.471 391.24 2
0 -4 -16 459.501 609.699 3
0 -4 16 398.565 406.761 3
0 4 -16 937.991 486.582 3
0 4 16 706.783 620.955 3
0 4 -16 240.835 269.328 1
0 -4 16 398.681 262.307 1
0 4 16 822.81 417.609 1
0 -4 -16 1047.55 418.291 1
0 -4 16 1181.41 385.989 2
0 -5 0 -10.6988 246.327 2
0 5 0 717.62 282.787 2
0 5 0 169.327 138.609 1
0 -5 0 254.265 151.089 1
0 -5 0 87.5143 286.669 3
0 5 0 -34.4257 324.953 3
0 -5 1 2822.74 390.43 1
0 5 -1 2594.5 410.423 2
0 -5 1 3281.79 476.298 2
0 5 -1 2487.19 466.443 3
0 5 1 2216.82 528.303 3
0 -5 -1 2394.88 510.343 3
0 -5 1 1932.93 435.613 3
0 -5 -1 2507.43 307.965 2
0 5 1 2157.02 325.939 2
0 5 -1 3117.47 394.759 1
0 -5 -1 2200.49 335.088 1
0 5 1 2523.41 350.126 1
0 5 -2 2220.37 416.001 3
0 5 2 2188.39 540.971 3
0 -5 2 2070.36 379.13 3
0 5 2 2034.26 326.952 1
0 -5 -2 1929.59 314.896 1
0 5 -2 2358.43 380.575 1
0 -5 2 1971.31 376.286 1
0 -5 2 2860.81 429.294 2
0 5 -2 2196.12 380.76 2
0 -5 -2 1702.87 486.982 3
0 -5 3 1375.14 357.683 1
0 5 -3 1727.97 364.663 1
0 -5 3 2273.5 388.863 2
0 -5 3 1380.8 299.408 3
0 5 3 2067.11 398.368 1
0 -5 -3 1494.18 330.674 1
0 -5 -3 988.034 486.89 3
0 5 3 887.99 470.307 3
0 5 3 1542.5 191.291 2
0 5 4 555.624 461.854 3
0 -5 4 868.93 292.574 2
0 5 -4 525.681 250.714 2
0 5 -4 338.4 263.426 1
0 -5 4 401.798 290.588 1
0 -5 -4 591.12 133.015 2
0 -5 -4 1087.65 499.376 3
0 5 5 295.436 439.035 3
0 -5 -5 442.645 464.859 3
0 -5 5 188.735 63.3144 3
0 5 -5 168.661 245.325 1
0 -5 5 308.859 254.88 1
0 5 5 224.847 114.157 2
0 -5 -5 644.339 158.725 2
0 5 -5 -77.5702 227.206 2
0 -5 5 353.351 250.192 2
0 5 -5 229.99 64.309 3
0 -5 6 -8.04221 241.076 1
0 5 -6 434.306 277.904 1
0 -5 -6 341.562 476.789 3
0 5 6 35.8396 419.096 3
0 -5 -6 432.499 158.001 2
0 5 6 53.1711 113.476 2
0 5 -6 191.652 86.4783 3
0 -5 6 177.892 101.602 3
0 -5 6 -51.4538 240.915 2
0 5 -6 -24.5212 234.76 2
0 -5 7 2128.16 429.533 1
0 5 -7 1153.78 388.1 1
0 -5 7 1170.57 252.083 3
0 -5 -7 2845.07 690.179 3
0 5 -7 1651.57 260.162 3
0 5 7 1417.35 609.875 3
0 5 7 1365.5 250.271 2
0 -5 -7 1537.61 276.69 2
0 5 -7 1719.66 388.015 2
0 -5 7 1812.74 397.131 2
0 5 -8 502.058 184.166 3
0 -5 8 141.037 172.836 3
0 5 8 2059.55 661.212 3
0 -5 -8 380.407 537.227 3
0 5 -8 345.803 294.872 1
0 -5 8 350.567 281.414 1
0 5 8 370.389 163.271 2
0 -5 -8 125.216 171.527 2
0 5 -8 184.355 273.791 2
0 -5 8 356.613 271.258 2
0 5 9 1741.82 276.922 2
0 -5 -9 1133.75 271.829 2
0 5 -9 1355.03 397.219 1
0 -5 9 1334.07 386.011 1
0 5 -9 682.81 332.204 2
0 -5 9 761.116 343.363 2
0 -5 -9 837.514 606.309 3
0 5 9 752.278 601.934 3
0 5 -9 833.118 287.252 3
0 -5 9 1035.44 294.354 3
0 5 10 1252.03 270.844 2
0 -5 -10 1388.96 303.373 2
0 -5 10 1043.72 324.881 3
0 5 10 1010.46 633.429 3
0 -5 -10 711.327 625.669 3
0 -5 10 912.273 366.002 1
0 5 -10 940.628 388.001 1
0 -5 10 1311.1 393.561 2
0 5 -10 1113.25 327.507 3
0 5 -10 1730.06 423.81 2
0 5 -11 2520.59 536.534 3
0 -5 11 3052.83 551.588 3
0 5 11 3206.07 914.061 3
0 5 -11 3502.45 631.73 1
0 -5 11 3364.48 598.442 1
0 -5 -11 2870.14 855.227 3
0 5 -11 4229.64 651.421 2
0 -5 11 3223.98 599.098 2
0 -5 -11 2714.78 481.803 2
0 5 11 2637.53 458.238 2
0 -5 12 1159.99 388.517 2
0 5 -12 1192.06 395.494 1
0 -5 12 463.367 288.132 1
0 5 -12 401.031 315.942 3
0 5 12 1462.8 733.828 3
0 -5 12 1095.75 405.527 3
0 -5 -12 742.738 662.472 3
0 5 -12 1932.02 480.501 2
0 -5 -12 934.077 296.781 2
0 5 12 776.114 263.133 2
0 5 -13 479.116 349.134 2
0 -5 13 560.563 325.086 2
0 -5 13 288.094 246.513 1
0 5 -13 204.132 286.971 1
0 -5 13 1279.09 415.451 3
0 -5 -13 481.369 578.257 3
0 5 -13 259.263 288.833 3
0 5 13 838.509 664.447 3
0 5 13 111.918 179.78 2
0 -5 -13 144.438 219.469 2
0 -5 14 245.362 283.306 2
0 5 14 1102.59 663.86 3
0 -5 -14 510.062 627.138 3
0 5 -14 260.643 297.52 3
0 -5 14 302.999 339.546 3
0 -5 -14 381.134 253.386 2
0 5 -14 375.173 332.22 2
0 5 14 476.441 220.368 2
0 -5 14 240.527 214.88 1
0 5 -14 719.155 340.927 1
0 -6 0 10287.9 1298.01 3
0 6 0 9553.39 1315.84 3
0 6 0 9158.52 1231.53 2
0 6 0 10793.2 1196.65 1
0 -6 0 12178.2 1208.97 1
0 -6 0 9923.41 1228.86 2
0 -6 -1 843.353 173.661 2
0 -6 1 1398.83 351.536 3
0 6 1 1752.26 453.551 3
0 6 -1 943.858 223.97 1
0 -6 -1 676.705 180.028 1
0 6 1 655.847 210.482 2
0 -6 1 1305.83 350.933 2
0 6 1 500.726 182.831 1
0 -6 1 654.05 210.532 1
0 -6 -1 1463.26 422.492 3
0 6 -1 741.751 335.41 3
0 6 -1 1622.3 299.419 2
0 -6 -2 35.8237 113.711 1
0 6 2 105.673 140.133 1
0 6 -2 181.272 170.488 1
0 -6 -2 112.992 343.523 3
0 6 -2 411.887 221.86 2
0 -6 2 277.052 249.596 2
0 -6 2 167.762 190.555 1
0 6 2 190.229 365.509 3
0 -6 2 100.124 229.519 3
0 6 -2 94.8291 250.637 3
0 6 2 119.725 61.2163 2
0 6 3 293.686 367.354 3
0 -6 3 455.131 233.337 3
0 -6 3 707.383 274.615 2
0 6 -3 364.01 224.385 2
0 6 -3 377.209 221.834 1
0 -6 3 523.2 253.581 1
0 6 -3 591.696 296.506 3
0 -6 -3 296.763 171.617 1
0 -6 -3 27.3096 388.175 3
0 -6 -4 2604.93 510.19 1
0 6 4 3063.02 543.714 1
0 6 4 2685.12 323.56 2
0 -6 -4 2935.01 328.288 2
0 6 -4 2199.83 500.211 1
0 -6 4 4287.95 578.192 1
0 -6 4 3975.26 530.322 2
0 6 -4 3204.11 484.022 2
0 6 4 3518.78 707.968 3
0 -6 4 1911.73 397.52 3
0 -6 -5 279.667 108.448 2
0 6 5 1329.52 553.772 3
0 6 5 203.68 98.1686 2
0 -6 -5 538.462 467.706 3
0 6 -5 313.943 245.445 2
0 -6 5 352.176 242.257 2
0 6 -5 368.136 274.145 1
0 -6 5 1015.19 334.267 1
0 6 6 498.78 129.437 2
0 -6 -6 923.085 171.961 2
0 -6 6 488.751 278.204 1
0 6 -6 525.515 286.714 1
0 -6 -6 701.369 500.934 3
0 6 -6 242.704 78.3738 3
0 6 -6 589.02 262.517 2
0 -6 6 648.905 268.896 2
0 6 6 620.472 481.782 3
0 -6 6 347.103 75.517 3
0 -6 7 38.3452 254.891 2
0 6 -7 973.986 312.328 2
0 -6 7 117.702 89.8645 3
0 -6 7 287.964 273.972 1
0 6 -7 -27.9525 236.158 1
0 6 7 186.521 116.174 2
0 -6 -7 423.041 162.039 2
0 6 -7 209.749 79.6937 3
0 -6 -7 -441.979 526.36 3
0 6 7 -28.3878 458.26 3
0 -6 -8 7150.26 717.725 2
0 6 8 5641.68 674.123 2
0 6 8 5627.36 1091.5 3
0 6 -8 5250.38 651.887 3
0 -6 8 4440.04 654.775 3
0 -6 -8 4795.62 1015.45 3
0 -6 8 7176.92 871.521 2
0 6 -8 4677.53 787.836 2
0 6 -8 5875.06 885.394 1
0 -6 8 8709.27 971.129 1
0 -6 9 321.272 180.759 3
0 6 9 798.545 625.594 3
0 -6 -9 1310.39 654.916 3
0 -6 9 376.872 306.473 1
0 6 -9 534.328 324.022 1
0 6 -9 355.817 294.783 2
0 -6 9 413.473 296.186 2
0 6 9 1053.17 207.087 2
0 -6 -9 953.658 226.718 2
0 6 -9 518.546 188.368 3
0 -6 10 365.443 212.726 3
0 -6 -10 417.753 580.106 3
0 6 10 639.531 559.596 3
0 6 -10 228.467 276.217 2
0 -6 10 620.003 295.797 2
0 6 -10 -32.4504 252.517 1
0 -6 10 417.56 291.064 1
0 6 10 189.617 154.455 2
0 -6 -10 321.104 199.821 2
0 6 -10 180.108 189.099 3
0 -6 -11 588.304 581.798 3
0 6 11 91.5486 496.555 3
0 6 11 482.864 182.018 2
0 -6 -11 551.088 234.202 2
0 6 -11 160.596 286.996 1
0 -6 11 439.102 304.364 1
0 -6 11 -19.9943 259.899 2
0 6 -11 176.5 259.887 2
0 6 12 1120.9 617.348 3
0 -6 -12 285.194 575.405 3
0 6 12 174.167 169.563 2
0 6 -12 93.8464 274.572 2
0 -6 12 -31.6953 256.346 2
0 6 -12 -12.1605 282.816 1
0 -6 12 797.636 334.443 1
0 7 0 185.509 253.508 2
0 -7 0 176.075 341.62 3
0 7 0 90.2242 347.715 3
0 -7 0 444.759 264.171 2
0 7 0 112.091 146.726 1
0 -7 0 110.774 142.884 1
0 7 -1 726.688 199.782 1
0 -7 -1 587.451 162.549 1
0 -7 1 144.607 157.698 1
0 -7 -1 327.865 353.688 3
0 7 -1 423.193 312.227 3
0 -7 1 374.016 305.669 3
0 7 -1 305.953 218.087 2
0 -7 -1 242.769 139.762 2
0 7 1 409.734 197.337 2
0 -7 1 657.722 316.964 2
0 7 1 312.745 163.712 1
0 7 2 1795.65 239.254 2
0 -7 -2 1750.98 299.503 1
0 7 2 2246.77 330.844 1
0 -7 2 2791.74 454.431 2
0 7 -2 2110.76 378.29 2
0 -7 -2 1522.16 237.164 2
0 -7 2 2033.13 401.661 3
0 7 -2 2004.55 447.021 3
0 -7 -2 3114.48 585.593 3
0 7 2 1724.53 534.155 3
0 7 -2 2331.49 380.638 1
0 -7 2 2307.36 379.35 1
0 -7 3 712.757 266.132 1
0 -7 3 721.72 293.247 2
0 -7 -3 497.8 184.241 1
0 7 -3 1018.74 265.963 1
0 -7 -3 240.624 408.227 3
0 7 -3 1147.99 285.89 2
0 7 3 765.806 221.874 1
0 -7 3 724.317 263.685 3
0 7 3 984.796 442.056 3
0 7 4 902.93 459.918 3
0 -7 4 390.624 258.532 2
0 7 -4 210.427 224.792 2
0 7 4 274.945 260.825 1
0 -7 -4 616.17 237.033 1
0 7 -4 842.096 278.432 1
0 -7 4 206.006 230.641 1
0 -7 -4 454.51 426.451 3
0 7 5 232.458 259.059 1
0 -7 5 82.4641 223.654 2
0 7 -5 -78.4615 215.779 2
0 7 5 -26.9741 422.917 3
0 -7 -5 218.311 443.787 3
0 -7 -5 -226.167 317.102 1
0 -7 5 130.509 222.693 1
0 7 -5 460.724 272.599 1
0 7 -6 1952.19 402.486 2
0 -7 6 1520.31 381.873 2
0 7 6 1507.53 600.657 3
0 7 -6 1702.12 425.52 1
0 -7 6 1216.23 406.26 1
0 -7 -6 1425.91 566.746 3
0 -7 7 1912.75 454.996 1
0 -7 7 1343.7 383.808 2
0 -7 -7 1143.45 599.149 3
0 7 -7 1875.2 400.801 2
0 7 7 1656.96 625.517 3
0 7 -7 1698.05 438.388 1
0 7 -8 289.819 268.45 1
0 -7 8 211.345 240.737 1
0 -7 8 187.658 256.763 2
0 7 -8 50.0141 247.079 2
0 7 8 132.486 471.837 3
0 -7 -8 369.213 523.285 3
0 7 -9 904.612 364.179 1
0 -7 9 779.543 336.739 1
0 7 -9 1115.04 339.788 2
0 -7 9 1053.3 349.874 2
0 7 9 788.52 567.436 3
0 -7 -9 412.288 563.478 3
0 -8 0 1031.48 229.364 1
0 8 0 815.011 220.471 1
0 -8 1 434.49 173.15 1
0 8 -1 502.559 184.76 1
0 -8 -1 343.346 150.417 1
0 8 1 588.443 177.494 1
0 -8 2 280.866 187.799 1
0 8 -2 443.98 200.518 1
0 8 2 350.226 168.354 1
1 0 -18 3296.16 573.761 1
-1 0 18 1992 443.472 1
1 0 -18 2464.85 712.892 3
-1 0 18 2140.16 716.042 3
1 0 -18 3445.03 609.932 2
-1 0 18 1574.13 473.448 2
1 0 -17 10.7746 285.838 2
-1 0 17 229.055 257.343 2
-1 0 17 547.405 512.049 3
1 0 -17 212.881 466.43 3
1 0 -17 168.27 276.01 1
-1 0 17 206.403 211.94 1
1 0 -16 817.442 357.818 2
-1 0 16 1142.78 355.757 2
-1 0 16 1621.69 598.717 3
1 0 -16 1440.11 577.703 3
-1 0 16 879.59 304.158 1
1 0 -16 973.775 349.986 1
-1 0 15 307.174 252.269 2
1 0 -15 93.9427 249.367 2
-1 0 15 131.217 444.435 3
1 0 -15 875.463 507.294 3
1 0 -15 446.971 291.114 1
-1 0 15 216.373 220.999 1
1 0 -14 279.986 306.766 2
-1 0 14 678.032 317.405 2
-1 0 14 271.045 470.597 3
1 0 -14 852.124 501.205 3
1 0 -14 1294.07 347.582 1
-1 0 14 557.445 273.855 1
-1 0 13 288.024 269.501 2
1 0 -13 348.861 300.956 2
1 0 -13 91.3456 449.176 3
-1 0 13 162.696 406.474 3
1 0 -13 286.346 244.197 1
-1 0 13 734.567 269.361 1
1 0 -12 653.944 323.087 2
-1 0 12 335.429 271.234 2
1 0 -12 202.819 385.564 3
-1 0 12 126.265 382.968 3
1 0 -12 810.477 297.27 1
-1 0 12 113.074 212.261 1
-1 0 11 258.316 253.057 2
1 0 -11 190.109 259.096 2
1 0 -11 183.854 393.803 3
-1 0 11 230.536 377.816 3
1 0 -11 183.571 233.28 1
-1 0 11 127.583 198.95 1
-1 0 10 21026.8 2452.33 1
1 0 -10 20831.3 2458.2 1
1 0 -10 25908.1 2645.86 3
-1 0 10 27012.3 2664.92 3
-1 0 10 23851.7 2493.77 2
1 0 -10 18944.4 2466.68 2
1 0 -9 -116.112 230.584 2
-1 0 9 368.552 254.111 2
-1 0 9 338.755 215.417 1
1 0 -9 290.005 219.286 1
1 0 -9 104.031 339.586 3
-1 0 9 637.354 402.245 3
-1 0 8 3514.44 560.197 1
1 0 -8 4602.86 593.695 1
-1 0 8 4576.08 607.448 2
1 0 -8 4316.93 604.441 2
1 0 -8 3965.65 696.945 3
-1 0 8 3708.93 696.607 3
1 0 -7 147.39 261.199 2
-1 0 7 722.445 272.221 2
-1 0 7 400.237 349.84 3
1 0 -7 383.64 333.379 3
-1 0 7 -3.8101 202.329 1
1 0 -7 221.47 222.977 1
-1 0 6 14146.2 1447.72 2
1 0 -6 13888.6 1450.73 2
1 0 -6 10056.6 1422.53 1
-1 0 6 13227.3 1436.13 1
-1 0 6 12370 1499.24 3
1 0 -6 13081 1507.15 3
-1 0 5 945.827 248.203 1
-1 0 5 655.426 251.558 2
1 0 -5 518.262 241.349 2
1 0 -5 433.326 249.883 1
-1 0 5 75.2332 263.727 3
1 0 -5 -83.0718 261.787 3
1 0 -4 2053.47 370.797 1
-1 0 4 2660.26 380.981 1
-1 0 4 1954.94 364.737 2
1 0 -4 2570.82 374.845 2
-1 0 4 2168.5 399.072 3
1 0 -4 1989.26 389.286 3
-1 0 3 261.367 201.799 1
1 0 -3 124.659 199.503 1
1 0 -3 328.607 191.307 2
-1 0 3 177.745 183.522 2
1 0 -3 348.267 228.268 3
-1 0 3 191.462 218.894 3
-1 0 2 3481.01 593.399 3
1 0 -2 4192.05 604.242 3
-1 0 2 4661.66 552.395 1
1 0 -2 4508.73 552.229 1
1 0 -2 5952.63 563.314 2
-1 0 2 5527.82 561 2
-1 0 1 6.76658 124.733 1
1 0 -1 -102.458 134.328 1
-1 0 1 145.548 260.109 3
1 0 1 399.932 155.905 2
-1 0 -1 303.08 152.277 2
1 0 2 6963.67 803.206 2
-1 0 -2 6629.35 805.22 2
1 0 3 1058.11 434.069 2
-1 0 -3 1039.15 454.353 2
-1 0 -4 9006.25 1889.79 2
1 0 4 9343.42 1879.55 2
-1 0 -4 21303.8 1857.93 1
1 0 4 19453.4 1847.8 1
-1 0 -4 22266.7 2114.41 3
1 0 4 19172.1 2057.52 3
1 0 5 705.706 476.034 2
-1 0 -5 303.125 462.14 2
1 0 5 812.308 559.763 3
-1 0 -5 874.301 615.037 3
1 0 6 9227.96 1016.55 2
-1 0 -6 7414.66 996.84 2
-1 0 -6 6587.4 892.683 1
1 0 6 6023.84 880.62 1
1 0 6 6658.74 1096.07 3
-1 0 -6 5846.33 1095.65 3
-1 0 -7 392.915 392.333 2
1 0 7 377.7 377.246 2
-1 0 -7 447.209 547.892 3
1 0 7 -233.377 519.107 3
-1 0 -7 297.339 302.013 1
1 0 7 378.834 316.402 1
1 0 8 243.067 333.93 2
-1 0 -8 421.274 376.383 2
-1 0 -8 11.4556 558.155 3
1 0 8 158.705 474.946 3
1 0 8 458.76 303.96 1
-1 0 -8 517.668 312.924 1
-1 0 -9 344.245 324.408 1
-1 0 -9 413.768 358.296 2
1 0 9 646.192 327.953 2
-1 0 -9 99.1992 560.834 3
1 0 9 91.3766 509.256 3
1 0 10 2244.29 543.458 2
-1 0 -10 1407.09 538.614 2
1 0 10 1200.92 653.872 3
-1 0 -10 1423.66 708.286 3
1 0 11 467.732 321.518 1
1 0 11 472.295 329.615 2
-1 0 -11 325.5 356.267 2
1 0 11 329.263 490.927 3
-1 0 -11 -234.088 556.807 3
-1 0 -12 3373.21 657.795 2
1 0 12 3081.21 620.123 2
-1 0 -12 4072.03 644.624 1
1 0 12 2971.15 578.215 1
1 0 12 2941.34 795.046 3
-1 0 -12 3442.98 863.572 3
1 0 13 847.22 343.255 1
-1 0 -13 1123.78 389.323 1
1 0 13 264.452 308.159 2
-1 0 -13 92.4116 368.169 2
-1 0 -13 33.8526 593.846 3
1 0 13 -179.925 539.713 3
1 0 14 557.066 325.204 1
1 0 14 818.282 344.663 2
-1 0 -14 392.955 353.115 2
-1 0 -14 1742.66 428.886 1
1 0 14 809.736 580.636 3
-1 0 -14 397.3 629.917 3
1 0 15 373.44 302.171 1
-1 0 -15 388.851 313.774 1
1 0 15 -158.061 294.484 2
-1 0 -15 34.7834 312.917 2
-1 0 -15 403.122 600.407 3
1 0 15 185.434 517.355 3
1 0 16 479.136 305.077 1
-1 0 -16 1143.06 447.96 2
1 0 16 486.684 350.36 2
-1 0 -16 1118.13 722.24 3
1 0 16 884.299 614.397 3
-1 0 -17 255.044 320.042 1
1 0 17 726.799 321.241 1
1 0 17 593.19 341.642 2
-1 0 -17 336.251 363.91 2
1 0 17 410.131 547.833 3
-1 0 -17 43.1862 558.322 3
-1 0 -18 936.679 393.812 1
1 0 18 375.248 284.806 1
1 0 18 717.415 343.898 2
-1 0 -18 902.859 429.95 2
-1 0 -18 272.828 593.701 3
1 0 18 291.727 501.047 3
1 1 -18 168.259 271.259 1
1 1 -18 35.9311 427.556 3
-1 1 18 -205.27 524.853 3
1 -1 -18 19.901 448.787 3
-1 -1 18 361.892 447.248 3
-1 -1 18 573.67 262.242 1
1 -1 -18 57.4778 259.328 1
-1 1 18 153.998 225.94 1
-1 -1 18 418.196 312.154 2
-1 1 18 314.342 250.835 2
1 1 -18 199.316 315.813 2
1 -1 -18 303.486 297.342 2
1 1 -17 678.439 332.236 1
-1 -1 17 601.971 269.277 1
-1 -1 17 510.465 452.618 3
1 -1 -17 205.635 494.599 3
1 1 -17 452.7 459.008 3
-1 1 17 655.279 517.171 3
-1 1 17 652.992 261.249 1
1 -1 -17 789.174 325.004 1
1 -1 -17 349.34 296.35 2
1 1 -17 551.924 338.083 2
-1 1 17 678.682 286.006 2
-1 -1 17 415.73 272.118 2
-1 -1 16 669.86 294.682 1
1 1 -16 654.892 318.912 1
-1 -1 16 382.429 295.493 2
1 1 -16 237.736 295.4 2
-1 1 16 573.405 309.071 2
1 -1 -16 493.992 332.486 2
-1 -1 16 332.559 418.396 3
1 -1 -16 35.0184 459.045 3
-1 1 16 484.222 517.341 3
1 1 -16 405.237 464.462 3
1 -1 -16 1045.25 334.16 1
-1 1 16 259.942 224.955 1
-1 1 15 1526.93 360.648 1
1 1 -15 1750.58 436.999 1
1 -1 -15 2398.46 437.54 1
-1 -1 15 2154.39 432.059 1
-1 1 15 2499.74 712.239 3
-1 -1 15 1213.18 402.518 2
-1 1 15 1055.81 389.122 2
1 1 -15 1516.78 439.613 2
1 -1 -15 2337.26 491.83 2
1 1 -15 1717.69 610.482 3
1 -1 -15 1712.95 646.957 3
-1 -1 15 1747.13 580.302 3
-1 -1 14 164.451 231.557 1
1 1 -14 447.168 272.23 1
-1 1 14 1470.66 572.563 3
1 1 -14 -13.2675 379.055 3
-1 -1 14 211.149 379.204 3
1 -1 -14 166.656 467.173 3
-1 1 14 872.558 283.662 1
1 -1 -14 541.309 290.005 1
1 1 -14 80.7235 301.039 2
-1 -1 14 240.474 266.152 2
-1 1 14 155.935 243.959 2
1 -1 -14 171.651 260.858 2
1 1 -13 119.872 235.865 1
-1 -1 13 337.78 234.52 1
1 -1 -13 230.212 287.37 2
-1 1 13 115.813 228.848 2
-1 -1 13 415.32 282.694 2
1 1 -13 224.11 283.051 2
-1 1 13 792.556 508.525 3
1 -1 -13 964.724 513.352 3
1 1 -13 72.7638 330.591 3
-1 -1 13 68.5259 363.055 3
1 -1 -13 483.61 310.734 1
-1 1 13 415.352 254.459 1
-1 -1 12 4397.1 658.166 1
1 -1 -12 4872.84 663.402 1
-1 1 12 4732.88 631.268 1
-1 -1 12 5564.65 722.433 2
1 -1 -12 3081.5 646.229 2
1 1 -12 3856.23 687.716 2
-1 1 12 4691.9 682.867 2
1 1 -12 5509.88 718.184 1
1 1 -12 2587.85 749.934 3
1 -1 -12 3081.95 799.691 3
-1 1 12 4792.28 882.873 3
-1 -1 12 4402.86 812.73 3
1 -1 -11 4638.41 651.166 1
-1 1 11 3484.13 604.848 1
-1 1 11 4334.15 851.922 3
-1 -1 11 5503.03 847.342 3
1 -1 -11 5918.19 929.192 3
1 1 -11 3466.85 763.687 3
1 1 -11 4714.66 695.129 1
-1 -1 11 5050.14 680.947 1
1 1 -11 4470.99 699.826 2
-1 -1 11 4468.29 694.058 2
1 -1 -11 4021.54 679.013 2
-1 1 11 6237.74 714.639 2
-1 -1 10 77.4752 215.646 1
1 1 -10 25.7554 224.081 1
1 1 -10 87.4173 326.318 3
-1 1 10 303.774 198.244 1
-1 -1 10 272.833 257.956 2
1 -1 -10 367.542 268.195 2
1 1 -10 38.1525 251.735 2
-1 1 10 295.899 246.609 2
1 -1 -10 106.23 389.931 3
-1 -1 10 416.239 367.337 3
-1 1 10 263.037 398.762 3
-1 -1 9 -44.5776 306.042 3
1 1 -9 402.358 331.283 3
-1 -1 9 584.082 256.577 1
1 1 -9 591.887 269.892 1
-1 1 9 -85.4615 361.115 3
1 -1 -9 76.5257 355.08 3
1 1 -9 57.5714 239.702 2
-1 -1 9 163.007 244.597 2
-1 1 9 -44.6846 226.454 2
1 -1 -9 94.7505 232.156 2
1 1 -8 276.804 245.964 1
-1 -1 8 -49.0224 221.678 1
-1 1 8 127.397 377.166 3
1 -1 -8 76.5281 355.432 3
-1 1 8 795.665 210.777 1
1 1 -8 155.469 296.797 3
-1 -1 8 426.712 315.608 3
-1 1 8 266.954 226.662 2
1 1 -8 231.113 271.31 2
-1 -1 8 217.579 254.546 2
1 -1 -8 554.493 249.99 2
1 -1 -8 523.276 207.362 1
-1 1 7 2462.88 394.837 1
1 -1 -7 2743.13 411.975 1
-1 -1 7 1323.53 458.036 3
1 1 -7 2374.43 494.175 3
1 -1 -7 2006.26 548.549 3
-1 1 7 2542.24 573.333 3
-1 -1 7 2883.64 463.477 2
1 -1 -7 3374.13 469.447 2
-1 1 7 3011.72 451.881 2
1 1 -7 2335.45 453.814 2
-1 -1 6 578.871 285.147 3
1 -1 -6 633.544 368.669 3
1 1 -6 318.076 262.104 3
-1 1 6 578.261 380.244 3
1 -1 -6 1033.99 280.263 2
1 -1 -6 396.312 206.481 1
1 1 -6 301.988 289.62 1
-1 -1 6 331.457 269.222 1
1 1 -6 584.835 273.343 2
-1 -1 6 721.786 276.676 2
-1 -1 5 263.577 247.873 1
1 1 -5 332.682 262.542 1
1 -1 -5 264.339 167.356 1
-1 1 5 672.274 165.896 1
1 1 -5 143.159 212.153 3
-1 -1 5 288.95 227.073 3
1 -1 -5 167.324 295.421 3
-1 1 5 -190.589 312.932 3
-1 1 5 505.538 220.577 2
-1 -1 5 110.415 216.913 2
1 1 -5 254.856 221.132 2
1 -1 -4 5361.17 627.638 2
-1 1 4 4690.01 615.067 2
1 -1 -4 5353.9 602.846 1
-1 1 4 6298.26 606.438 1
1 -1 -4 4573.97 695.292 3
-1 1 4 4462.87 693.807 3
1 1 -4 6008.52 652.614 3
-1 -1 4 5722.71 650.197 3
-1 -1 4 4440.51 675.717 1
1 1 -4 4489.12 678.093 1
-1 -1 4 4418.55 640.066 2
1 1 -4 4818.25 647.818 2
1 1 -3 6171.21 866.107 3
-1 -1 3 3635.59 850.887 3
-1 1 3 7771.67 828.887 1
1 -1 -3 8002.73 833.179 1
-1 1 3 8546.16 907.76 3
1 -1 -3 9339.22 918.211 3
1 1 -3 7468.79 862.674 2
-1 1 3 8708.72 845.847 2
-1 -1 3 7197.77 865.261 2
1 -1 -3 8286.47 843.39 2
1 1 -3 7341.09 889.363 1
-1 -1 3 8011.41 895.583 1
-1 1 2 2029.6 244.814 1
1 -1 -2 1734.93 239.406 1
-1 -1 2 2076.81 287.025 2
1 1 -2 2148.06 287.037 2
1 -1 -2 1875.58 269.553 2
-1 1 2 1780.16 267.782 2
-1 -1 2 2029.22 313.561 3
1 1 -2 1914.34 290.002 1
-1 -1 2 1542.34 282.81 1
-1 1 2 1715.55 321.588 3
1 -1 -2 1330.85 317.709 3
1 1 -1 580.981 147.591 2
-1 -1 1 457.563 145.994 2
-1 -1 1 299.296 147.634 1
1 1 -1 283.697 149.038 1
-1 -1 0 6814.44 798.394 1
1 1 0 6354.34 795.881 1
1 -1 1 15701 1569.07 2
-1 1 -1 16319.9 1572.67 2
-1 -1 -1 15570.3 1561.53 2
1 -1 1 12482.8 1578.11 1
-1 1 -1 10873.4 1571.93 1
1 1 1 15650.9 1560.95 2
-1 -1 -2 3866.97 508.115 2
1 1 2 4256.52 505.863 2
1 -1 2 4787.74 589.175 2
-1 1 -2 4465.99 589.623 2
-1 1 -2 4199.04 536.897 1
1 -1 2 3786.4 526.425 1
1 1 3 14576 1875.22 3
-1 -1 -3 15001.5 1898.38 3
-1 1 -3 16794.4 1717.47 2
1 1 3 16655.7 1630.7 2
-1 -1 -3 12918.1 1615.02 2
1 -1 3 14750 1674.81 2
-1 1 -3 13185.6 1548.85 1
1 -1 3 12682 1542.35 1
1 1 4 9819.25 1934.56 2
-1 1 -4 9804.18 1992.36 2
-1 -1 -4 13136.9 1967.06 2
1 -1 4 11379.7 1991.28 2
-1 -1 -4 21222.8 2190.05 3
1 1 4 20802.4 2158.61 3
-1 1 -4 33699.8 2352.21 3
1 -1 4 21123.1 1904.46 1
-1 1 -4 24643.5 1927.92 1
1 -1 5 17024 1657.37 2
1 1 5 17453.3 1579.04 2
-1 -1 -5 15847.4 1567.84 2
-1 1 -5 17358.4 1662.4 2
1 -1 5 13608.2 1445.06 1
-1 1 -5 13478.6 1452.13 1
1 -1 5 8346.42 1548.53 3
1 1 5 10762 1650.77 3
-1 -1 -5 12734.8 1692.19 3
-1 1 -6 4327.68 585.575 1
1 -1 6 4467.73 584.23 1
-1 1 -6 5148.4 784.49 2
1 1 6 4355.76 673.398 2
1 -1 6 4746.8 759.017 2
-1 -1 -6 3998.75 670.817 2
1 1 6 1972.27 791.136 3
1 -1 6 3365.03 787.773 3
-1 1 -6 3609.28 797.593 3
-1 -1 -6 2961.37 885.705 3
1 -1 7 5169.52 1072.76 3
-1 1 -7 6304.17 1116.3 3
-1 -1 -7 6050.36 1186.04 3
1 1 7 7917.61 1221.79 3
-1 -1 -7 7427.09 977.883 1
-1 1 -7 7539.07 1064.58 2
-1 -1 -7 6955.78 995.775 2
1 1 7 9376.53 1021.23 2
1 -1 7 9380.14 1086.23 2
1 -1 7 7261.21 923.411 1
-1 1 -7 7430.83 934.248 1
-1 1 -8 1831.02 493.259 2
-1 1 -8 1965.01 638.575 3
-1 -1 -8 2169.94 480.927 1
1 1 8 2822.3 501.688 1
-1 1 -8 1049.28 358.624 1
1 -1 8 930.327 337.16 1
-1 -1 -8 2525.29 724.395 3
1 1 8 1457.62 635.823 3
1 -1 8 1853.24 613.772 3
-1 -1 -8 2220.05 466.992 2
1 1 8 1855.05 435.858 2
1 -1 8 2397.86 501.458 2
-1 1 -9 10034.4 1284.36 1
1 1 9 12367.3 1596.34 3
-1 -1 -9 12544.2 1642.14 3
1 -1 9 11423.5 1505.27 3
-1 1 -9 12645.6 1578.33 3
1 1 9 6103.51 1277 1
-1 -1 -9 6684.25 1289.52 1
1 -1 9 10720.1 1282.35 1
1 1 9 16117.8 1411.5 2
-1 1 -9 13788.7 1453.68 2
1 -1 9 14465.7 1430.36 2
-1 -1 -9 11130.4 1354.78 2
-1 1 -10 310.156 301.923 1
1 -1 10 73.2651 265.844 1
1 1 10 552.211 299.626 2
-1 1 -10 263.842 366.295 2
1 -1 10 749.191 361.923 2
-1 -1 -10 259.805 314.075 2
-1 -1 -10 276.397 614.908 3
1 -1 10 135.594 461.862 3
1 1 10 186.751 550.09 3
-1 1 -10 360.952 523.808 3
1 1 10 1640.12 445.137 1
-1 1 -11 1542.02 378.127 1
1 -1 11 316.912 352.61 2
-1 -1 -11 611.915 366.026 2
1 1 11 770.291 353.388 2
-1 1 -11 510.734 391.51 2
1 -1 11 1090.35 545.094 3
1 1 11 726.925 572.983 3
-1 1 -11 1056.39 586.721 3
-1 -1 -11 817.293 643.532 3
-1 -1 -11 964.564 412.099 1
1 -1 11 1121.6 330.784 1
1 1 11 1354.11 427.661 1
-1 -1 -12 730.464 370.457 2
1 -1 12 457.387 340.018 2
1 1 12 242.841 306.699 2
-1 1 -12 234.668 347.666 2
1 1 12 287.903 540.537 3
-1 -1 -12 236.072 565.51 3
-1 1 -12 58.8927 537.036 3
1 -1 12 104.165 463.041 3
1 -1 12 531.536 305.065 1
1 1 12 478.571 334.135 1
-1 1 -12 446.325 300.374 1
-1 -1 -12 444.049 363.296 1
-1 1 -13 3704.44 635.278 1
1 1 13 3352.08 659.628 1
-1 -1 -13 5112.79 753.175 1
1 -1 13 3892.86 630.877 1
-1 -1 -13 5249.4 1088.39 3
-1 1 -13 3729.61 943.408 3
1 -1 13 3150.71 821.069 3
1 1 13 1559.03 810.958 3
-1 1 -13 3165.75 712.642 2
1 1 13 3910.14 683.407 2
1 -1 13 4511.35 718.286 2
-1 -1 -13 4172.07 710.926 2
-1 1 -14 3691.68 671.308 1
1 -1 14 4879.34 764.745 2
-1 1 -14 4459.19 791.829 2
1 1 14 3974.57 703.095 2
-1 -1 -14 4688.5 754.893 2
1 1 14 2712.59 883.32 3
-1 -1 -14 4296.07 1029.3 3
1 -1 14 4863.11 952.052 3
-1 1 -14 4816.61 1027.66 3
1 1 14 3893.27 699.347 1
-1 -1 -14 3958.81 725.362 1
1 -1 14 3191.08 619.234 1
-1 1 -15 157.081 340.465 2
-1 -1 -15 344.504 352.606 2
1 1 15 481.355 335.12 2
1 -1 15 365.419 328.755 2
1 1 15 1343.08 411.919 1
-1 -1 -15 757.909 414.176 1
-1 1 -15 441.312 338.367 1
1 -1 15 397.303 299.986 1
1 1 15 556.113 578.267 3
-1 -1 -15 1051.23 697.016 3
1 -1 15 489.865 527.641 3
-1 1 -15 999.448 639.256 3
1 1 16 2170.53 522.228 1
-1 1 -16 2514.71 546.135 1
1 -1 16 2517.02 513.15 1
-1 -1 -16 1750.45 521.33 1
-1 1 -16 2878.7 857.729 3
-1 1 -16 2629.67 603.141 2
1 1 16 2428.38 538.077 2
-1 -1 -16 2499.04 601.584 2
1 -1 16 2688.93 570.927 2
-1 -1 -16 2812.79 898.717 3
1 1 16 2307.99 786.283 3
1 -1 16 1563.58 694.89 3
1 1 17 2863.72 578.012 1
-1 -1 -17 2461.83 590.99 1
1 -1 17 1700.45 470.191 1
-1 1 -17 2227.25 544.847 1
-1 -1 -17 3343.32 973.419 3
-1 1 -17 1392.3 747.552 3
1 1 17 2445.97 774.742 3
1 -1 17 1969.52 728.828 3
-1 1 -17 2477.62 619.885 2
1 -1 17 2005.62 549.945 2
1 1 17 3094 591.379 2
-1 -1 -17 2850.39 634.918 2
1 1 18 982.146 393.93 1
-1 -1 -18 1002.23 445.445 1
1 -1 18 1526.83 640.667 3
1 1 18 451.619 590.426 3
-1 1 -18 1326.63 698.736 3
-1 -1 -18 1802.59 803.322 3
1 -1 18 1518.54 416.549 1
-1 1 -18 1934.39 475.996 1
1 1 18 1016.42 402.759 2
1 -1 18 1242.47 429.929 2
-1 -1 -18 1270.83 469.292 2
-1 1 -18 930.852 450.69 2
-1 -2 18 456.987 269.075 2
-1 2 18 331.273 248.965 2
1 -2 -18 422.816 290.315 2
1 2 -18 456.571 337.474 2
1 -2 -18 540.57 528.591 3
-1 -2 18 537.19 425.729 3
-1 2 18 316.926 478.668 3
1 2 -18 220.969 396.252 3
-1 2 18 98.6436 191.732 1
1 -2 -18 763.635 286.759 1
1 2 -18 533.348 313.726 1
-1 -2 18 258.445 227.417 1
-1 2 17 486.104 273.366 2
1 -2 -17 551.745 331.102 2
-1 -2 17 238.791 261.908 2
1 2 -17 124.596 297.847 2
1 -2 -17 39.2361 421.795 3
1 2 -17 237.349 392.422 3
-1 -2 17 416.484 401.885 3
-1 2 17 -113.158 436.487 3
-1 2 17 209.23 204.101 1
1 -2 -17 448.183 270.871 1
1 2 -17 295.938 273.783 1
-1 -2 17 236.436 221.463 1
1 2 -16 478.15 339.138 2
1 -2 -16 321.616 268.348 2
-1 -2 16 593.641 302.357 2
-1 2 16 197.741 232.016 2
1 2 -16 51.9907 248.096 1
-1 -2 16 74.796 202.919 1
1 -2 -16 -36.8737 471.851 3
1 2 -16 205.049 375.088 3
-1 -2 16 -133.571 365.905 3
-1 2 16 249.811 462.14 3
-1 2 16 349.184 239.787 1
1 -2 -16 251.841 249.053 1
-1 2 15 1508.79 338.612 1
-1 2 15 241.452 238.311 2
1 -2 -15 618.4 300.633 2
1 2 -15 168.798 304.646 2
-1 -2 15 540.005 304.209 2
-1 -2 15 631.475 271.55 1
1 2 -15 -49.2472 270.381 1
1 -2 -15 896.442 288.341 1
1 -2 -15 1174.01 577.045 3
1 2 -15 619.425 398.781 3
-1 -2 15 222.364 332.142 3
-1 2 15 455.539 487.592 3
1 -2 -14 1765.26 392.561 1
-1 2 14 1395.54 366.407 1
1 2 -14 1770.84 441.784 1
-1 -2 14 2352.24 459.975 1
-1 -2 14 1466.74 512.949 3
-1 2 14 1663.15 631.506 3
1 2 -14 1619.7 455.845 2
-1 2 14 1688.42 417.77 2
-1 -2 14 2137.66 477.752 2
1 -2 -14 2397.81 715.493 3
1 2 -14 2098.49 592.356 3
-1 2 13 1527.29 318.414 1
1 2 -13 1053.97 377.769 2
-1 2 13 729.261 295.426 2
-1 -2 13 850.172 348.825 2
1 -2 -13 611.81 319.321 2
1 -2 -13 298.816 494.466 3
-1 -2 13 301.908 420.72 3
1 2 -13 763.288 414.254 3
-1 2 13 400.726 480.624 3
1 -2 -13 1035.4 313.721 1
-1 -2 13 1049.89 319.436 1
1 2 -13 611.881 335.294 1
-1 2 12 1573.86 593.02 3
-1 -2 12 1456.39 472.578 3
1 -2 -12 1419.51 587.019 3
1 2 -12 1379.4 411.898 1
-1 2 12 1750.52 353.498 1
1 -2 -12 2504.75 410.827 1
1 -2 -12 1730.84 397.447 2
-1 2 12 1518.48 373.387 2
1 2 -12 1114.62 468.671 3
-1 -2 12 1916.81 417.467 1
1 2 -12 1304.47 408.706 2
-1 -2 12 1506 416.341 2
1 -2 -11 2723.69 457.799 1
-1 2 11 2509.3 460.927 2
-1 -2 11 3401.52 543.267 2
1 -2 -11 2139.3 472.23 2
1 2 -11 2154.76 488.476 2
-1 2 11 1414.62 623.234 3
1 -2 -11 1743.98 638.309 3
1 2 -11 2573.04 571.429 3
-1 -2 11 2100 548.189 3
-1 -2 11 3023.1 527.137 1
1 2 -11 2702.05 545.859 1
1 2 -10 1085.02 353.403 2
-1 -2 10 1200.91 355.95 2
-1 2 10 373.482 467.306 3
1 -2 -10 1278.84 518.397 3
-1 2 10 1294.59 293.544 1
1 -2 -10 1199.84 297.549 1
1 2 -10 1850.05 409.222 1
-1 -2 10 1536.47 373.495 1
-1 -2 10 1313.19 404.114 3
1 2 -10 877.424 397.564 3
-1 2 10 1217.62 313.389 2
1 -2 -10 1460.61 356.276 2
-1 -2 9 1019.4 361.06 1
1 2 -9 1264.96 390.759 1
-1 -2 9 185.438 266.355 3
1 2 -9 762.485 320.713 3
-1 2 9 641.803 226.876 1
1 -2 -9 470.089 214.872 1
1 2 -9 362.712 279.102 2
-1 -2 9 273.702 256.841 2
1 -2 -9 460.623 260.542 2
-1 2 9 69.5603 214.643 2
-1 2 9 254.359 429.818 3
1 -2 -9 218.872 396.425 3
-1 2 8 1364.41 518.786 3
1 2 -8 2137.18 465.635 1
-1 -2 8 2849.05 483.745 1
1 -2 -8 2212.25 348.443 1
-1 -2 8 1898.82 423.513 3
1 -2 -8 1965.54 548.774 3
1 2 -8 2105.38 425.413 3
-1 -2 8 2140.58 415.859 2
1 2 -8 1820.72 399.551 2
-1 2 8 2342.85 381.128 2
1 -2 -8 1824.05 372.401 2
-1 2 8 2493.18 354.734 1
-1 -2 7 607.966 259.038 3
1 2 -7 471.321 231.44 3
1 -2 -7 66.5126 377.828 3
-1 2 7 476.225 397.193 3
1 -2 -7 733.332 254.842 2
1 2 -7 674.931 307.838 1
1 -2 -7 1184.15 228.457 1
-1 -2 7 745.555 293.22 1
-1 2 7 836.601 211.026 1
-1 -2 7 930.31 285.852 2
1 2 -7 297.631 256.468 2
-1 -2 6 9306.91 1233.28 2
1 2 -6 9484.48 1232.44 2
1 -2 -6 8378.41 1203.25 2
-1 2 6 13934.2 1235.38 2
-1 2 6 11665 1192.39 1
1 -2 -6 9400.99 1178.72 1
1 2 -6 9202.15 1282.92 1
-1 -2 6 10297.4 1309.28 1
-1 -2 6 14294.3 1250.69 3
1 2 -6 13036.7 1238.77 3
-1 2 6 7858.59 1319.25 3
1 -2 -6 10562.3 1362.64 3
1 -2 -5 451.265 201.768 2
-1 2 5 508.106 200.099 2
1 2 -5 234.806 235.5 2
-1 -2 5 275.82 247.552 2
-1 2 5 980.115 183.824 1
-1 -2 5 139.736 207.212 3
1 2 -5 377.087 198.854 3
-1 -2 5 975.573 329.551 1
1 -2 -5 557.501 168.241 1
1 -2 -5 578.632 367.317 3
-1 2 5 -19.2211 349.75 3
1 2 -5 1103.37 341.449 1
1 -2 -4 9976.27 1097.08 1
-1 2 4 9106.75 1097.19 1
-1 2 4 12085 1121.62 2
1 -2 -4 11042.2 1120.71 2
1 2 -4 11404.5 1157.59 2
-1 -2 4 11287.6 1161.64 2
-1 -2 4 11811.9 1226.98 1
1 2 -4 10064.6 1204.46 1
-1 -2 4 5720.43 1117.32 3
1 2 -4 11121.2 1144.51 3
-1 2 4 10391.9 1242.1 3
1 -2 -4 11024.8 1243.53 3
1 2 -3 8527.84 921.34 1
-1 -2 3 8458.23 925.679 1
-1 2 3 7785.1 852.409 2
1 -2 -3 7572.48 852.754 2
-1 2 3 6922.37 942.661 3
1 -2 -3 7422.75 943.606 3
-1 -2 3 7510.64 864.02 3
1 2 -3 7870.4 885.825 3
-1 2 3 7388.3 840.759 1
1 -2 -3 8478.45 838.891 1
-1 -2 3 8022.61 895.442 2
1 2 -3 6249.21 877.14 2
1 -2 -2 7413.6 986.398 3
-1 2 2 8405.33 994.049 3
-1 -2 2 7295.27 947.63 2
1 2 -2 8470.07 950.091 2
-1 -2 2 9709.59 971.579 1
1 2 -2 10277.2 978.385 1
-1 -2 1 234.738 147.005 1
1 2 -1 267.456 152.436 1
-1 2 1 260.169 95.1866 1
-1 2 1 84.8463 175.331 3
1 -2 -1 250.817 190.353 3
-1 -2 1 356.822 138.423 2
1 2 -1 240.181 126.623 2
1 2 0 2154.07 277.042 2
-1 -2 0 2261.13 276.726 2
-1 2 0 2789.8 342.941 3
1 -2 0 3225.27 365.539 3
1 -2 0 2181.42 317.091 2
-1 2 0 2278.28 313.303 2
-1 2 0 2607.95 283.747 1
1 -2 0 1508.33 271.923 1
-1 -2 0 2272 335.95 1
1 2 0 2386.85 334.043 1
-1 2 -1 6145.51 722.95 2
1 -2 1 5423.04 715.34 2
-1 2 -1 5372.76 703.639 1
1 -2 1 8186.74 720.21 1
1 2 1 5873.34 815.737 1
-1 -2 -1 7635.97 862.431 1
1 2 2 14625.1 1432.49 2
-1 -2 -2 13662.2 1433.68 2
1 -2 2 11268.7 1507.49 2
-1 2 -2 10989.3 1517.31 2
-1 2 -2 11499.4 1451.45 1
1 -2 2 15508.1 1466.31 1
1 -2 3 719.055 220.428 1
-1 2 -3 1215.05 237.741 1
-1 2 -3 1391.77 487.519 2
1 -2 3 1432.17 459.03 2
-1 -2 -3 913.894 642.664 3
1 2 3 1556.02 318.676 2
-1 -2 -3 1473.35 350.326 2
1 2 3 1278.33 632.363 3
-1 2 -4 4159.62 1072.5 2
-1 -2 -4 7748.73 1013.39 2
1 2 4 4178.63 957.193 2
1 -2 4 4883.74 1068.65 2
-1 -2 -4 8614.08 1256.87 3
1 2 4 9173.2 1241.84 3
1 -2 4 9550.15 906.405 1
-1 2 -4 9751.12 916.137 1
-1 2 -5 681.052 523.288 3
1 -2 5 1993.49 611.038 3
1 2 5 633.128 573.079 3
-1 -2 -5 -43.073 642.506 3
1 -2 5 290.013 209.798 1
-1 2 -5 292.57 230.266 1
-1 -2 -5 584.581 346.081 2
-1 2 -5 763.869 529.22 2
1 -2 5 443.513 487.652 2
1 2 5 707.827 356.867 2
1 -2 6 13432.8 1500.76 2
-1 2 -6 12931.8 1503.17 2
-1 -2 -6 10012.8 1343.24 2
1 2 6 13878.2 1381.54 2
1 2 6 9674.43 1551.52 3
1 -2 6 10188.1 1452.58 3
-1 2 -6 10396.4 1451.61 3
-1 -2 -6 11292.8 1631.45 3
1 -2 6 12012.9 1302.94 1
-1 2 -6 9894.55 1294.75 1
-1 -2 -7 4214.66 659.609 2
1 2 7 4584.83 651.607 2
-1 2 -7 4500.62 763.431 2
1 -2 7 4829.06 764.706 2
1 2 7 5124.5 941.991 3
1 -2 7 3362.19 754.054 3
-1 -2 -7 4892.88 970.414 3
-1 2 -7 2792.92 728.88 3
1 -2 7 5153.5 625.778 1
-1 2 -7 4265.04 622.487 1
-1 -2 -8 1422.05 403.885 2
-1 2 -8 1798.66 496.826 2
1 2 8 1460.78 623.583 3
-1 -2 -8 1029.28 668.215 3
1 -2 8 1519.53 532.954 3
-1 2 -8 1334.53 556.584 3
1 -2 8 1720.71 356.69 1
-1 2 -8 1996.51 390.212 1
1 2 8 1601.95 384.332 2
1 -2 8 2248.97 504.685 2
-1 -2 -9 396.023 617.989 3
-1 2 -9 -10.2254 452.234 3
1 2 9 297.563 579.938 3
1 -2 9 159.87 459.842 3
1 2 9 334.555 276.864 2
1 -2 9 548.944 370.067 2
-1 2 -9 364.135 365.027 2
-1 -2 -9 73.6 277.765 2
-1 2 -9 142.254 250.032 1
1 -2 9 249.669 234.159 1
1 -2 10 1688.03 363.983 1
-1 2 -10 1861.08 389.533 1
-1 -2 -10 1424.36 692.34 3
1 2 10 983.107 626.541 3
1 -2 10 1056.24 542.407 3
1 -2 10 1546.72 480.448 2
-1 2 -10 1743.84 516.177 2
-1 -2 -10 1572.15 432.597 2
1 2 10 1920.11 430.82 2
-1 2 -10 2220.31 626.669 3
-1 -2 -11 218.459 561.442 3
1 2 11 630.073 549.093 3
1 -2 11 715.653 489.756 3
-1 2 -11 722.135 521.357 3
-1 2 -11 1445.14 443.671 2
-1 -2 -11 556.077 320.163 2
1 -2 11 301.808 345.183 2
1 2 11 719.017 325.898 2
-1 2 -11 631.249 301.086 1
1 2 11 1428.52 453.926 1
1 -2 11 559.307 272.85 1
-1 -2 -11 818.707 378.406 1
1 -2 12 347.673 447.565 3
-1 2 -12 433.153 491.129 3
-1 -2 -12 1667.57 714.372 3
1 2 12 1008.27 619.923 3
1 2 12 738.341 327.898 2
1 -2 12 386.695 355.903 2
-1 2 -12 291.475 385.896 2
-1 -2 -12 60.2421 300.972 2
-1 2 -12 676.146 315.597 1
-1 -2 -12 891.855 431.253 1
1 2 12 498.702 393.266 1
1 -2 12 389.105 259.323 1
-1 -2 -13 1046.51 703.413 3
-1 2 -13 1043.8 597.293 3
1 2 13 790.31 654.818 3
1 -2 13 709.955 520.428 3
-1 2 -13 637.325 395.418 2
1 -2 13 1384.31 419.214 2
-1 -2 -13 863.632 374.985 2
1 2 13 1967.71 422.907 2
1 -2 13 1028.4 318.864 1
1 2 13 1377.78 505.211 1
-1 -2 -13 655.272 411.599 1
-1 2 -13 1109.48 356.606 1
-1 -2 -14 1220.19 397.026 2
1 2 14 1022.88 374.737 2
-1 2 -14 1596.44 484.855 2
1 -2 14 1080.94 433.18 2
-1 -2 -14 2636.86 555.085 1
1 2 14 1157.51 466.37 1
-1 2 -14 506.235 320.493 1
1 -2 14 332.337 259.213 1
1 2 14 1054.75 656.485 3
1 -2 14 593.296 526.155 3
-1 -2 -14 1328.35 750.975 3
-1 2 -14 1222.08 635.753 3
1 2 15 1923.97 778.923 3
1 -2 15 1890.4 661.393 3
-1 2 -15 2452.73 767.911 3
-1 -2 -15 3528.96 639.206 1
1 2 15 2442.93 571.584 1
-1 -2 -15 3057.54 908.484 3
-1 2 -15 1224.01 427.876 1
1 2 15 2718.69 535.327 2
-1 2 -15 2392.95 593.298 2
1 -2 15 2797.5 585.489 2
-1 -2 -15 1961.01 522.118 2
1 -2 15 1252.67 390.393 1
-1 2 -16 201.337 535.027 3
1 -2 16 397.561 251.083 1
-1 2 -16 767.68 327.209 1
1 2 16 619.038 391.124 1
-1 -2 -16 1110.33 468.313 1
1 -2 16 243.344 313.825 2
1 2 16 757.006 354.329 2
-1 -2 -16 569.114 360.35 2
-1 2 -16 410.644 387.573 2
1 -2 16 -140.437 469.249 3
1 2 16 397.402 553.124 3
-1 -2 -16 202.321 633.611 3
-1 -2 -17 306.58 606.427 3
-1 2 -17 447.858 529.993 3
1 -2 17 218.269 246.228 1
-1 -2 -17 473.799 364.091 1
1 2 17 482.324 362.797 1
-1 2 -17 450.208 304.461 1
1 2 17 382.728 289.003 2
-1 -2 -17 554.511 374.719 2
1 -2 17 343.08 333.351 2
-1 2 -17 696.641 410.908 2
1 2 17 -375.074 584.717 3
1 -2 17 49.2841 475.11 3
-1 -3 17 589.758 275.529 1
1 3 -17 412.852 295.593 1
1 3 -17 193.448 357.614 3
-1 3 17 601.188 535.269 3
-1 -3 17 13.27 338.718 3
1 -3 -17 635.358 485.56 3
-1 3 17 737.819 300.119 1
-1 3 17 1012.65 294.376 2
1 -3 -17 1092.13 362.919 2
-1 -3 17 710.149 329.856 2
1 3 -17 708.139 356.462 2
-1 -3 16 203.192 229.713 1
1 3 -16 171.929 280.054 1
-1 3 16 347.163 236.971 2
1 3 -16 32.816 288.881 2
-1 -3 16 74.968 274.337 2
1 3 -16 1509.63 536.704 3
-1 3 16 532.602 546.34 3
-1 -3 16 98.4271 314.396 3
1 -3 -16 -96.5992 473.251 3
1 -3 -16 1170.42 363.689 1
-1 3 16 574.914 284.906 1
-1 -3 15 2678.35 630.29 3
1 3 -15 3223.93 615.664 1
-1 -3 15 4127.89 610.837 1
1 -3 -15 1942.39 702.35 3
1 3 -15 1479.89 556.02 3
-1 3 15 2057.94 742.78 3
-1 3 15 2896.34 522.23 1
1 -3 -15 4083.65 570.213 1
1 -3 -15 2311.86 524.513 2
-1 -3 15 2561.25 548.959 2
-1 3 15 2187.72 476.894 2
1 3 -15 2786.15 558.362 2
1 3 -14 -158.515 331.118 3
-1 3 14 714.909 282.276 2
-1 -3 14 370.304 310.476 2
1 3 -14 468.045 326.469 2
1 -3 -14 393.359 266.147 2
1 3 -14 599.705 324.034 1
-1 -3 14 721.792 301.19 1
1 -3 -14 595.345 511.604 3
-1 -3 14 124.636 355.785 3
-1 3 14 -34.0334 504.358 3
1 -3 -14 625.959 288.88 1
-1 -3 13 4474.31 676.557 1
1 3 -13 3149.3 658.487 1
1 -3 -13 4248.01 604.11 1
-1 3 13 3106.5 566.392 1
1 -3 -13 3489.27 842.914 3
-1 3 13 3861.54 867.001 3
-1 -3 13 2274.86 625.776 3
1 3 -13 4787.24 737.074 3
-1 -3 13 3563.04 648.207 2
1 3 -13 3764.91 648.984 2
-1 3 13 3500.51 576.094 2
1 -3 -13 4379.75 630.776 2
1 -3 -12 1883.21 404.453 1
1 3 -12 950.692 430.073 1
-1 3 12 2697.69 457.801 1
-1 -3 12 1417.92 430.942 1
1 -3 -12 1824.3 659.979 3
-1 3 12 2170.78 703.652 3
-1 -3 12 2339.36 504.358 3
1 3 -12 1964.21 481.965 3
1 -3 -12 2355.22 453.627 2
-1 -3 12 2327.71 495.697 2
-1 3 12 2534.65 427.335 2
1 3 -12 2369.16 495.417 2
-1 -3 11 1325.58 467.09 2
1 3 -11 1767.3 528.438 1
-1 -3 11 3425.62 595.551 1
-1 3 11 2204.15 693.764 3
1 -3 -11 1904.25 458.202 2
-1 3 11 3005.81 460.097 2
1 3 -11 2629.85 534.86 2
1 -3 -11 3368.52 787.664 3
-1 -3 11 2229.48 518.59 3
1 3 -11 2023.18 508.88 3
1 3 -10 3392.52 641.946 1
-1 -3 10 4162.97 644.309 1
1 -3 -10 2898.88 505.726 1
-1 3 10 3946.44 541.751 1
1 -3 -10 2974.99 733.693 3
-1 3 10 2488.23 708.543 3
-1 -3 10 3117.94 562.51 3
1 3 -10 2629.28 538.577 3
1 -3 -10 3650.82 541.38 2
1 3 -10 3061.49 557.182 2
-1 3 10 2972.15 493.927 2
-1 -3 10 4459.07 616.375 2
-1 -3 9 1261.49 375.227 2
-1 -3 9 2350.41 467.235 1
1 3 -9 1523.34 447.576 1
-1 3 9 1324.47 319.365 2
1 -3 -9 2129.06 387.143 2
1 3 -9 1503.7 384.935 2
-1 3 9 1688.93 596.686 3
1 -3 -9 1529.27 563.295 3
-1 3 9 2475.41 383.423 1
1 -3 -9 1703.62 350.719 1
-1 -3 9 1902.23 388.114 3
1 3 -9 1446.95 355.525 3
-1 3 8 953.825 485.226 3
1 -3 -8 1075.13 447.208 3
1 3 -8 1224.65 312.028 2
-1 3 8 898.021 258.554 2
1 3 -8 617.221 327.566 1
-1 -3 8 635.136 327.274 1
1 -3 -8 383.72 253.797 1
-1 3 8 860.945 281.649 1
1 -3 -8 473.548 250.632 2
1 3 -8 598.328 232.108 3
-1 -3 8 638.394 259.94 3
-1 -3 8 338.832 272.032 2
-1 3 7 2469.41 447.89 1
1 3 -7 2051.99 483.174 1
-1 -3 7 2248.82 503.555 1
-1 -3 7 1769.23 387.254 3
1 3 -7 3439.15 420.825 3
-1 3 7 2473.18 600.349 3
1 3 -7 3479.21 478.203 2
-1 -3 7 2154.29 444.722 2
1 -3 -7 1651.57 564.955 3
-1 3 7 3063.21 419.242 2
1 -3 -7 3394.54 450.539 2
1 -3 -7 3212.38 441.808 1
-1 3 6 162.624 347.522 3
1 -3 -6 64.9535 325.47 3
1 -3 -6 392.648 186.594 2
1 3 -6 1404.04 348.555 1
-1 -3 6 1367.6 355.36 1
1 -3 -6 485.531 209.13 1
1 3 -6 243.277 220.595 2
-1 -3 6 433.332 230.906 2
1 3 -6 295.039 171.265 3
-1 -3 6 688.213 211.235 3
-1 -3 5 1007.75 276.431 2
1 3 -5 1316.44 345.825 1
1 -3 -5 1029.65 230.104 2
-1 3 5 1277.63 228.855 2
1 3 -5 1170.76 281.665 2
-1 -3 5 1705.88 308.488 3
1 3 -5 1670.84 270.141 3
-1 3 5 1085.17 416.011 3
1 -3 -5 896.823 388.099 3
1 -3 -4 4693.58 544.833 2
-1 3 4 4555.2 540.555 2
-1 -3 4 3933.35 590.62 2
1 3 -4 5004.83 597.939 2
-1 -3 4 4704.06 545.231 3
1 3 -4 5202.71 584.581 3
-1 -3 4 4949.59 665.416 1
1 3 -4 3937.73 639.199 1
-1 3 4 4016.43 693.058 3
1 -3 -4 4561.26 699.515 3
-1 3 3 5240.95 692.519 3
1 -3 -3 4380.36 660.751 3
-1 -3 3 4695.74 578.973 2
1 3 -3 4492.04 570.168 2
1 3 -3 4371.81 605.204 1
-1 -3 3 5625.86 627.144 1
1 -3 -3 4000.34 532.823 2
-1 3 3 4656.96 533.204 2
-1 3 2 1172.6 327.695 3
1 -3 -2 1574.54 329.752 3
-1 -3 2 934.136 236.03 2
1 3 -2 1287.51 237.911 2
1 -3 -2 1425.41 165.575 1
-1 3 2 1171.95 167.942 1
-1 -3 2 1078.37 243.397 1
1 3 -2 1188.58 246.623 1
1 3 -1 805.735 205.689 1
1 -3 -1 975.169 179.63 1
-1 3 1 540.286 155.071 1
-1 -3 1 913.757 205.326 2
1 3 -1 930.61 178.39 2
1 -3 -1 756.273 243.19 3
-1 3 1 488.214 227.399 3
-1 3 0 663.858 171.764 2
-1 3 0 658.71 186.697 3
1 -3 0 574.623 189.606 3
-1 3 0 1051.51 206.277 1
1 -3 0 284.61 158.574 2
1 -3 0 380.47 176.877 1
-1 -3 0 389.472 176.031 1
1 3 0 119.402 165.966 1
-1 -3 0 548.06 124.634 2
1 3 0 900.463 126.646 2
-1 3 -1 7150.08 669.85 3
-1 -3 -1 6562.54 749.776 1
1 3 1 5403.07 741.402 1
1 -3 1 5580.22 683.225 2
-1 3 -1 5437.96 680.97 2
1 -3 1 6484.72 680.788 3
-1 3 -1 5163.42 689.489 1
1 -3 1 4014.87 672.502 1
1 -3 2 6042.84 581.891 1
-1 3 -2 4718.15 567.095 1
-1 -3 -2 4105.11 483.473 2
1 3 2 3888.63 482.077 2
-1 3 -2 6248.38 699.2 2
1 -3 2 4586.7 646.431 2
1 3 2 5714.41 987.449 3
-1 -3 -2 5538.04 974.387 3
-1 3 -3 706.705 228.411 1
1 -3 3 572.397 209.987 1
1 3 3 2140.39 671.953 3
-1 -3 -3 255.826 578.635 3
-1 -3 -3 1007.03 270.764 2
1 3 3 993.337 238.426 2
-1 3 -3 1040.94 468.563 2
1 -3 3 1858.47 493.262 2
-1 3 -4 213.348 197.695 1
1 -3 4 264.451 201.837 1
1 -3 4 1305.82 511.617 2
-1 -3 -4 328.619 303.285 2
1 3 4 336.606 525.345 3
-1 -3 -4 1826.92 661.112 3
-1 -3 -5 5464.8 1128 3
1 3 5 6747.02 1147.77 3
-1 3 -5 5724.68 858.083 1
1 -3 5 9781.09 913.031 1
-1 -3 -5 6281.22 875.742 2
1 3 5 7312.66 895.615 2
-1 3 -5 7339.31 1082.15 2
1 -3 5 8698.33 1108.62 2
1 -3 6 511.825 421.548 3
-1 3 -6 350.84 215.738 1
1 -3 6 394.661 218.331 1
-1 3 -6 184.275 388.038 2
1 -3 6 1344.28 476.034 2
-1 -3 -6 218.503 241.324 2
1 3 6 425.505 246.814 2
-1 -3 -6 203.88 567.383 3
-1 3 -6 879.465 413.353 3
1 3 6 463.123 529.052 3
-1 3 -7 1579.64 494.474 2
1 -3 7 1387.43 467.096 2
1 3 7 1216.56 305.627 2
-1 -3 -7 1256.78 327.362 2
-1 3 -7 687.905 274 1
1 -3 7 1088.67 285.993 1
-1 3 -7 1554.26 456.49 3
1 3 7 1290.76 635.635 3
-1 -3 -7 576.135 586.913 3
1 -3 7 782.39 439.38 3
-1 3 -8 1598.24 512.186 2
1 3 8 1227.52 343.834 2
1 3 8 845.674 632.669 3
-1 -3 -8 954.894 667.048 3
-1 3 -8 1455.6 490.749 3
1 -3 8 1384.65 506.126 3
1 -3 8 1267.08 336.759 1
-1 -3 -8 1356.21 357.384 2
1 -3 8 2638.97 560.121 2
1 -3 9 860.895 421.998 2
-1 -3 -9 782.098 307.332 2
-1 3 -9 955.525 419.64 2
1 3 9 1044.89 309.12 2
1 -3 9 1516.63 321.832 1
-1 3 -9 502.402 295.025 1
1 3 9 704.368 610.407 3
-1 -3 -9 1252.53 648.341 3
1 -3 9 447.977 418.985 3
-1 3 -9 1160.12 485.068 3
1 -3 10 223.454 412.289 3
1 3 10 78.0202 508.457 3
-1 3 -10 316.114 427.105 3
-1 -3 -10 268.043 585.888 3
-1 3 -10 365.176 254.895 1
1 -3 10 820.947 273.683 1
1 3 10 125.969 229.382 2
-1 3 -10 677.032 432.931 2
1 -3 10 554.11 378.249 2
-1 -3 -10 188.854 254.736 2
1 -3 11 538.227 430.223 3
-1 3 -11 192.898 409.432 3
1 3 11 -33.0211 534.539 3
-1 -3 -11 -125.216 567.357 3
1 -3 11 249.67 229.123 1
-1 3 -11 319.995 256.869 1
1 -3 11 492.104 356.877 2
1 3 11 239.497 247.803 2
-1 -3 -11 104.272 259.616 2
-1 3 -11 358.397 356.527 2
-1 -3 -12 151.968 584.884 3
-1 3 -12 149.492 449.271 3
1 -3 12 88.5387 384.589 3
1 3 12 208.812 529.928 3
1 -3 12 429.448 267.244 1
-1 3 -12 8.41149 262.785 1
1 3 12 66.3373 239.648 2
-1 3 -12 409.929 386.11 2
1 -3 12 751.063 369.163 2
-1 -3 -12 301.472 308.271 2
-1 -3 -13 6283.21 1272.59 3
1 3 13 6814.37 1230.16 3
1 -3 13 4662.6 985.572 3
-1 3 -13 7418.99 1120.86 3
1 -3 13 7517.91 1019.05 2
-1 -3 -13 6135.94 904.057 2
-1 3 -13 9708.96 1118.23 2
1 3 13 7188.2 904.878 2
-1 3 -13 3965.18 817.871 1
1 -3 13 5064.28 812.163 1
1 3 14 -212.6 585.424 3
-1 -3 -14 465.437 636.708 3
-1 3 -14 29.6401 495.174 3
1 -3 14 805.582 525.795 3
-1 3 -14 526.333 381.803 2
-1 -3 -14 732.855 375.765 2
1 3 14 349.134 292.501 2
1 -3 14 507.077 363.764 2
-1 -3 -14 212.763 336.976 1
1 -3 14 823.281 296.576 1
-1 3 -14 956.753 366.768 1
1 3 15 746.956 613.6 3
1 -3 15 1334.19 573.685 3
-1 -3 -15 1446.01 739.166 3
1 -3 15 1314.69 445.524 2
-1 3 -15 1131.7 455.803 2
-1 -3 -15 769.534 375.871 2
-1 3 -15 2221.76 456.135 1
1 -3 15 1173.16 341.83 1
-1 3 -15 1231.83 602.007 3
1 3 15 1476.2 391.388 2
1 3 15 1940.2 530.313 1
-1 -3 -15 1202.84 467.097 1
-1 -3 -16 679.858 426.649 1
1 3 16 735.367 415.66 1
-1 3 -16 564.666 319.394 1
1 -3 16 841.329 294.765 1
-1 3 -16 669.948 512.181 3
-1 3 -16 69.0137 369.006 2
1 -3 16 447.955 339.358 2
-1 -3 -16 985.104 400.814 2
1 3 16 1157.95 350.691 2
-1 -3 -16 634.091 650.228 3
1 -3 16 1269.7 535.18 3
1 3 16 -21.1754 536.979 3
-1 3 -17 331.339 353.524 2
1 -3 17 292.782 307.911 2
1 3 17 744.127 293.315 2
-1 3 -17 165.654 446.833 3
-1 3 -17 586.68 323.17 1
1 3 17 548.098 403.639 1
1 -3 17 171.893 218.026 1
-1 -3 -17 -25.8713 342.986 1
-1 -3 -17 562.522 342.941 2
1 -3 17 169.638 444.682 3
-1 -3 -17 417.728 624.15 3
1 3 17 307.672 525.847 3
-1 -4 16 769.552 400.257 3
-1 4 16 121.232 483.213 3
1 -4 -16 -141.022 459.252 3
1 -4 -16 320.055 271.255 2
1 4 -16 405.297 298.293 2
-1 -4 16 67.2148 230.942 2
-1 4 16 151.966 212.903 2
1 -4 -16 566.806 304.468 1
-1 4 16 776.186 320.202 1
1 4 -16 113.644 278.454 3
-1 -4 16 22.7999 232.039 1
1 4 -16 836.136 377.788 1
-1 4 15 558.647 507.882 3
-1 -4 15 478.744 327.383 3
1 -4 -15 38.0791 462.725 3
1 4 -15 274.671 275.594 2
-1 4 15 596.973 251.549 2
1 -4 -15 147.844 253.626 2
-1 -4 15 317.178 263.895 2
-1 4 15 895.733 332.665 1
1 -4 -15 1032.04 346.806 1
1 4 -15 342.015 312.506 3
1 4 -15 261.669 321.428 1
-1 -4 15 261.436 262.152 1
-1 4 14 747.3 553.662 3
-1 -4 14 644.678 364.998 3
1 -4 -14 -107.317 488.282 3
-1 4 14 526.531 326.706 1
1 -4 -14 639.934 299.347 1
1 -4 -14 351.761 270.976 2
-1 -4 14 318.089 289.297 2
1 4 -14 138.246 271.017 2
-1 4 14 720.652 256.122 2
1 4 -14 152.254 286.893 3
-1 -4 14 991.165 340.68 1
1 4 -14 1376.78 434.572 1
1 -4 -13 16.7413 449.455 3
-1 4 13 -51.7068 496.555 3
-1 4 13 891.453 335.174 1
1 -4 -13 635.004 299.155 1
-1 -4 13 823.379 318.737 2
-1 4 13 556.044 246.07 2
1 4 -13 551.37 303.172 2
1 -4 -13 423.247 253.492 2
1 4 -13 260.02 287.382 3
-1 -4 13 161.469 293.559 3
-1 -4 13 772.102 356.929 1
1 4 -13 686.092 361.516 1
1 -4 -12 765.314 518.394 3
-1 4 12 129.444 494.422 3
-1 4 12 845.961 326.192 1
1 4 -12 281.523 280.466 2
-1 -4 12 488.119 284.306 2
-1 4 12 252.381 202.2 2
1 -4 -12 757.771 276.285 2
1 4 -12 319.856 311.363 1
-1 -4 12 379.73 274.619 1
1 4 -12 117.291 242.411 3
-1 -4 12 231.205 246.244 3
-1 -4 11 1606.71 386.862 2
1 -4 -11 1407.1 339.519 2
1 4 -11 1248.78 378.016 2
1 4 -11 1267.25 347.999 3
1 -4 -11 1793.87 392.348 1
1 4 -11 1256.4 419.276 1
-1 4 11 2006.54 426.789 1
-1 -4 11 1616.93 446.827 1
-1 4 11 687.71 263.339 2
1 -4 -11 927.386 527.196 3
-1 4 11 1607.35 619.045 3
-1 -4 11 1122.22 346.819 3
-1 -4 10 626.722 321.534 2
1 4 -10 1431.22 372.965 2
1 4 -10 595.138 349.969 1
1 -4 -10 1769.19 366.788 1
-1 -4 10 1330.52 398.683 1
1 -4 -10 841.984 504.776 3
-1 4 10 605.907 518.074 3
1 -4 -10 689.548 286.081 2
-1 4 10 792.045 250.005 2
1 4 -10 1049.1 298.06 3
-1 -4 10 810.798 285.502 3
1 -4 -9 2059.11 632.117 3
-1 4 9 1930.82 645.188 3
-1 -4 9 2860.03 567.599 1
1 4 -9 2326.19 525.357 1
-1 4 9 2820.38 412.886 2
-1 -4 9 2719.5 487.519 2
1 4 -9 2838.04 485.483 2
1 -4 -9 2685.58 434.15 2
1 -4 -9 2565.73 435.343 1
-1 -4 9 1664.81 388.978 3
1 4 -9 2701.18 415.702 3
-1 -4 8 1618.9 403.634 1
1 -4 -8 893.514 289.559 2
1 4 -8 1236.7 389.358 1
-1 4 8 1547.35 285.494 2
-1 -4 8 978.457 260.112 3
1 4 -8 1354.71 262.267 3
1 4 -8 1245.04 331.335 2
-1 4 8 921.324 493.152 3
1 -4 -8 679.792 484.888 3
-1 -4 8 1261.12 355.452 2
1 4 -7 2962.27 400.901 3
-1 -4 7 2796.27 550.099 1
-1 -4 7 2578.29 484.347 2
1 4 -7 2577.52 465.523 2
-1 4 7 2857.43 405.64 2
1 -4 -7 2569.77 411.222 2
1 4 -7 3143.37 574.595 1
-1 -4 7 3264.89 422.662 3
1 -4 -7 2401.33 615.513 3
-1 4 7 3127.96 679.154 3
1 4 -6 1160.79 289.567 2
-1 4 6 838.066 438.104 3
1 -4 -6 960.932 435.717 3
1 4 -6 1290.82 368.668 1
-1 -4 6 362.125 308.644 1
1 4 -6 465.11 203.445 3
-1 4 6 968.094 203.712 2
1 -4 -6 1002.57 218.535 2
-1 -4 6 1004.31 289.618 2
1 4 -5 785.52 230.455 2
-1 -4 5 264.38 208.21 2
-1 -4 5 107.704 126.492 3
1 4 -5 276.884 208.96 3
1 -4 -5 315.433 147.05 2
-1 4 5 505.525 144.601 2
1 4 -5 94.8734 241.826 1
-1 -4 5 -6.99572 237.983 1
1 -4 -5 -158.771 342.292 3
-1 4 5 664.414 381.148 3
1 -4 -4 353.542 300.446 3
-1 4 4 158.335 311.35 3
1 -4 -4 533.492 146.236 2
1 4 -4 616.677 193.988 2
-1 -4 4 253.439 198.809 2
-1 -4 4 461.558 243.536 1
1 4 -4 190.503 215.139 1
-1 4 4 402.217 130.902 2
1 4 -3 3942.45 549.941 1
-1 -4 3 4506.12 567.949 1
-1 4 3 4006.29 509.773 1
1 -4 -3 4393.91 489.736 1
1 4 -3 3797.99 507.35 2
-1 -4 3 3455.65 510.101 2
-1 4 3 3200.29 623.701 3
1 -4 -3 4239.01 635.482 3
-1 -4 2 4724.41 558.097 2
1 4 -2 4373.35 544.615 2
-1 4 2 4736.1 670.642 3
1 -4 -2 4115.08 639.207 3
-1 4 2 4813.32 517.184 1
-1 -4 2 4150.11 573.984 1
1 -4 -2 4342.72 509.676 1
1 4 -2 4861.77 592.187 1
-1 4 1 2538.08 323.013 1
1 -4 -1 2802.98 333.929 1
-1 4 1 2020.01 410.614 3
1 -4 -1 2519.58 401.515 3
-1 -4 1 2516.72 326.435 2
1 4 -1 2221.19 317.518 2
1 4 -1 2196.92 354.66 1
-1 -4 1 2618.19 357.402 1
1 -4 0 5884.14 734.861 2
-1 4 0 5394.05 727.358 2
1 4 0 7029.77 709.367 2
-1 -4 0 5192.14 710.218 2
-1 4 0 6660.3 778.805 3
1 -4 0 8332.48 793.437 3
1 4 0 7757.02 790.836 1
-1 -4 0 7612.22 780.692 1
1 -4 0 7568.84 789.844 1
-1 4 0 6552.77 772.965 1
-1 4 -1 153.515 189.326 2
1 4 1 336.602 192.899 1
-1 -4 -1 247.519 174.335 1
1 4 1 321.02 81.6124 2
-1 -4 -1 732.665 88.9201 2
1 -4 1 309.11 149.56 3
-1 4 -1 213.314 135.705 3
-1 4 -1 384.691 181.835 1
1 -4 1 591.239 217.154 1
-1 -4 -1 864.013 662.119 3
1 -4 2 4160.93 516.606 1
-1 4 -2 3848.69 506.262 1
1 -4 2 2678.28 410.064 3
1 -4 2 3357.68 547.649 2
-1 4 -2 2281.63 530.613 2
-1 4 -2 3397.66 399.213 3
-1 -4 -2 3731.73 786.864 3
1 4 2 2339.31 729.114 3
1 4 2 4169.75 597.769 1
-1 -4 -2 4510.39 616.12 1
-1 4 -3 4504.86 606.766 1
1 -4 3 3016.17 569.001 1
1 4 3 4452.66 495.583 2
-1 -4 -3 4021.25 521.099 2
1 -4 3 4859.98 747.88 2
-1 4 -3 6423.02 820.911 2
1 4 3 3868.23 860.521 3
-1 -4 -3 3786.18 875.579 3
1 -4 4 533.541 483.107 2
-1 4 -4 2540.44 658.766 2
-1 -4 -4 1842.46 315.964 2
1 4 4 1387.11 346.75 2
-1 4 -4 1307.56 316.68 1
1 -4 4 1549.94 315.487 1
1 4 4 783.116 574.264 3
-1 -4 -4 1241.33 634.402 3
-1 -4 -5 8533.77 1328.86 3
1 4 5 7080.33 1242.52 3
-1 4 -5 8135.67 997.996 1
1 -4 5 9511.69 1007.05 1
1 -4 5 9133.08 1222.69 2
1 4 5 7809.85 951.811 2
-1 4 -5 8214.94 1178.87 2
-1 -4 -5 6748.43 927.843 2
1 -4 6 968.337 303.195 1
-1 4 -6 1705.74 353.912 1
-1 4 -6 1157.82 419.091 3
-1 4 -6 1622.71 530.17 2
1 4 6 899.586 586.56 3
-1 -4 -6 1652.49 692.172 3
-1 -4 -6 1448.88 309.933 2
1 -4 6 2327.31 546.671 2
1 4 6 1420 301.08 2
-1 4 -7 2542.88 568.243 2
-1 -4 -7 1564.25 342.493 2
1 -4 7 2069.65 539.536 2
1 4 7 2341.87 367.05 2
1 -4 7 2148.24 506.251 3
-1 4 -7 1571.23 443.846 3
-1 -4 -7 1677.88 682.678 3
1 4 7 1351.05 676.111 3
1 -4 7 1713.72 372.872 1
-1 4 -7 1458.63 366.356 1
-1 -4 -8 329.323 231.64 2
1 -4 8 535.232 397.539 2
-1 4 -8 395.301 375.556 2
1 4 8 199.637 197.793 2
1 -4 8 160.626 213.597 1
-1 4 -8 92.6348 221.426 1
1 4 8 631.507 560.314 3
1 -4 8 313.317 358.208 3
-1 -4 -8 219.482 545.487 3
-1 4 -8 479.186 359.66 3
1 4 9 347.424 207.594 2
-1 -4 -9 50.0798 219.714 2
-1 4 -9 149.774 344.722 2
1 -4 9 465.676 387.653 2
1 -4 9 124.522 204.064 1
-1 4 -9 202.516 238.115 1
1 4 9 15.8385 530.117 3
-1 -4 -9 469.294 578.975 3
-1 4 -9 -39.4305 359.324 3
1 -4 9 166.776 345.884 3
1 4 10 325.659 232.245 2
-1 4 -10 165.571 337.529 2
1 -4 10 467.76 367.141 2
-1 -4 -10 238.613 252.642 2
-1 4 -10 376.972 374.665 3
-1 -4 -10 606.563 577.349 3
1 -4 10 58.6091 336.243 3
1 4 10 536.625 565.317 3
-1 4 -10 314.566 250.89 1
1 -4 10 -37.1076 212.547 1
-1 4 -11 2275.63 547.546 2
1 -4 11 2341.08 525.374 2
-1 -4 -11 1331.61 384.449 2
1 4 11 1401.73 357.767 2
1 -4 11 1335.04 366.059 1
-1 4 -11 2311.33 447.624 1
1 -4 11 876.876 436.687 3
-1 -4 -11 966.984 631.25 3
-1 4 -11 1686.6 516.238 3
1 4 11 1767.49 685.991 3
1 -4 12 603.261 283.529 1
1 4 12 1548.85 361.565 2
-1 4 -12 1762.58 506.691 2
-1 -4 -12 1329.19 375.331 2
1 -4 12 1234.66 429.999 2
1 -4 12 1267.24 474.305 3
-1 4 -12 1127.78 495.341 3
-1 -4 -12 1544.02 720.057 3
1 4 12 185.628 561.076 3
-1 4 -12 1308.46 374.193 1
-1 -4 -13 1096.8 374.838 2
-1 4 -13 926.64 425.571 2
1 -4 13 1242.04 437.775 2
1 4 13 1145.9 325.244 2
1 -4 13 1035.82 329.439 1
1 4 13 881.662 666.12 3
-1 4 -13 960.935 494.259 3
-1 -4 -13 591.161 691.611 3
1 -4 13 646.761 473.899 3
-1 4 -13 1437.45 393.331 1
1 -4 14 855.049 493.893 3
1 4 14 676.338 643.652 3
-1 4 -14 519.421 509.456 3
-1 -4 -14 1685.58 775.45 3
-1 4 -14 1007.35 451.548 2
1 -4 14 1336.69 458.991 2
1 4 14 1058.15 334.683 2
1 -4 14 1168.88 334.744 1
-1 4 -14 1423.88 408.838 1
-1 -4 -14 930.539 359.196 2
-1 4 -15 88.3384 268.974 1
-1 4 -15 416.152 408.183 3
-1 4 -15 218.82 343.011 2
1 -4 15 12.961 270.569 2
1 4 15 120.754 224.692 2
-1 -4 -15 -127.651 288.066 2
1 -4 15 153.101 421.098 3
1 4 15 576.533 619.758 3
-1 -4 -15 395.309 615.732 3
1 -4 15 629.237 261.28 1
1 -5 -14 956.162 345.825 1
-1 5 14 328.432 319.386 1
1 -5 -14 610.753 274.51 2
-1 -5 14 496.026 316.173 1
1 5 -14 326.797 338.126 1
-1 5 14 716.724 246.461 2
1 5 -14 275.677 281.625 2
-1 -5 14 712.173 336.279 2
-1 5 14 233.318 490.637 3
1 -5 -14 617.368 518.533 3
-1 -5 14 432.585 289.909 3
1 5 -14 1083.34 336.247 3
1 5 -13 1395.09 360.723 3
-1 -5 13 1110.28 392.755 1
1 5 -13 1126.4 426.237 1
1 -5 -13 1001.29 309.441 2
1 -5 -13 751.53 316.915 1
1 5 -13 476.308 313.804 2
-1 5 13 779.648 247.886 2
-1 -5 13 993.156 363.611 2
-1 5 13 1067.08 577.466 3
1 -5 -13 562.244 528.206 3
-1 -5 13 555.397 291.573 3
-1 -5 12 660.486 335.45 1
1 5 -12 23.5052 316.513 1
1 -5 -12 252.107 222.58 2
-1 5 12 222.913 172.888 2
1 -5 -12 595.018 272.737 1
1 5 -12 212.317 283.396 2
-1 -5 12 229.763 282.869 2
-1 5 12 -69.6837 531.936 3
1 -5 -12 412.15 513.226 3
1 5 -12 104.623 200.792 3
-1 -5 12 52.4352 218.901 3
-1 -5 11 2477.25 551.774 1
1 5 -11 3858.41 650.542 1
-1 5 11 2268.44 411.772 2
1 5 -11 3179.79 536.201 2
-1 -5 11 2857.05 522.307 2
1 -5 -11 3178.76 482.796 2
-1 5 11 1406.65 683.916 3
1 -5 -11 1966.31 678.635 3
-1 -5 11 2076.26 423.262 3
1 5 -11 2692.6 446.69 3
1 5 -10 413.716 287.711 2
-1 -5 10 499.526 318.868 2
-1 -5 10 779.167 245.811 3
1 -5 -10 1212.21 293.852 2
1 5 -10 853.041 376.1 1
-1 -5 10 745.861 338.911 1
1 -5 -10 213.686 444.142 3
-1 5 10 413.929 463.687 3
1 5 -10 777.002 223.788 3
1 5 -9 1028.02 315.233 2
-1 -5 9 806.376 240.883 3
1 -5 -9 1230.54 297.748 2
-1 5 9 1550.14 273.355 2
-1 -5 9 1208.51 388.479 1
1 5 -9 1203.7 394.47 1
-1 -5 9 1375.07 361.098 2
1 5 -9 1049.94 239.964 3
1 -5 -9 1196.57 532.481 3
-1 5 9 1125.47 545.412 3
1 -5 -8 1818.74 570.989 3
-1 5 8 435.399 474.331 3
-1 -5 8 1660.85 429.201 1
1 5 -8 1500.51 253.346 3
1 5 -8 1309.51 344.778 2
-1 5 8 1251.07 249.698 2
1 -5 -8 1438.79 272.324 2
-1 -5 8 918.459 327.298 2
-1 -5 8 1005.74 249.77 3
1 5 -8 935.986 379.623 1
1 5 -7 3765.28 492.199 3
1 5 -7 3371.04 572.227 2
-1 -5 7 3500.04 583.806 2
1 5 -7 3715.26 665.354 1
-1 -5 7 4117.5 678.731 1
-1 5 7 3252.48 762.422 3
1 -5 -7 3188.32 718.522 3
1 -5 -7 3993.62 510.243 2
-1 5 7 3620.83 484.554 2
-1 -5 6 136.737 128.419 3
-1 -5 6 160.554 234.929 2
1 5 -6 342.839 217.211 2
1 -5 -6 362.382 151.895 2
-1 5 6 475.738 140.484 2
1 -5 -6 -59.196 341.371 3
-1 5 6 -11.0102 376.96 3
-1 -5 5 376.206 266.826 1
1 5 -5 404.23 262.341 1
-1 -5 5 305.341 232.981 2
1 5 -5 196.234 194.765 2
-1 5 5 -69.2803 348.764 3
1 -5 -5 -175.857 315.327 3
1 -5 -4 2156.32 360.447 1
1 5 -4 1724.72 356.032 1
-1 -5 4 1527.97 354.385 1
1 -5 -4 822.883 398.437 3
-1 5 4 911.705 425.77 3
-1 -5 4 2293.52 338.043 2
1 5 -4 1405.1 288.805 2
-1 5 4 1409.79 235.749 2
1 -5 -3 603.756 148.383 1
-1 5 3 693.633 161.074 1
1 -5 -3 620.168 329.562 3
-1 5 3 1096.83 394.088 3
1 5 -3 592.471 221.298 1
-1 -5 3 806.882 239.991 1
1 5 -3 560.727 190.156 2
-1 -5 3 589.864 210.601 2
-1 5 2 3615.24 414.048 1
-1 5 2 2998.1 574.708 3
1 -5 -2 2896.73 549.695 3
1 5 -2 3244.9 476.278 1
-1 -5 2 3160.09 470.995 1
1 -5 -2 3602.82 411.932 1
-1 -5 2 3674.02 451.019 2
1 5 -2 2884.16 427.93 2
-1 -5 1 271.683 145.894 2
-1 5 1 426.881 262.606 3
1 -5 -1 377.488 243.619 3
1 -5 -1 161.561 134.224 1
-1 -5 1 83.4901 145.184 1
-1 5 1 304.738 134.976 1
1 5 -1 597.371 190.134 1
1 5 -1 214.348 123.196 2
-1 5 1 430.208 140.511 2
1 -5 -1 676.069 188.394 2
1 5 0 805.493 227.389 1
-1 -5 0 1083.75 236.088 1
-1 5 0 965.629 231.533 1
1 -5 0 927.485 241.596 1
-1 5 0 893.652 205.503 2
-1 5 0 813.747 275.325 3
1 -5 0 972.046 255.493 3
1 5 0 1318.66 180.878 2
-1 -5 0 1032.58 178.518 2
1 -5 1 6956.87 704.407 1
-1 5 -1 4921.81 666.832 1
1 5 1 4542.66 535.363 2
-1 -5 -1 4497.99 544.182 2
-1 -5 -1 4721.82 925.191 3
-1 5 -1 4798.55 623.85 3
1 5 1 3153.78 898.605 3
1 -5 1 6091.89 626.972 3
1 -5 1 5914.33 652.125 2
-1 5 -1 5725.02 666.968 2
-1 -5 -1 5133.12 640.858 1
1 5 1 6395.61 672.718 1
-1 5 -2 1204.97 385.438 2
1 -5 2 1154.71 331.132 2
-1 5 -2 623.168 156.765 3
1 -5 2 865.777 261.151 1
-1 5 -2 503.521 235.201 1
1 -5 2 559.281 154.495 3
-1 -5 -2 283.231 232.026 1
1 5 2 173.02 261.986 1
-1 -5 -2 56.5467 489.426 3
1 5 2 124.938 495.6 3
1 -5 3 90.1747 201.882 1
1 -5 3 1260.83 432.394 2
-1 -5 -3 384.1 113.334 2
-1 5 -3 812.136 447.277 2
-1 5 -3 138.634 204.662 1
-1 -5 -3 238.674 340.186 1
1 5 3 315.269 348.046 1
-1 -5 -3 96.2363 481.743 3
1 5 3 285.022 507.12 3
1 5 3 174.17 61.1767 2
1 -5 3 118.351 123.114 3
-1 5 -3 304.455 95.6349 3
1 -5 4 964.298 463.303 2
-1 5 -4 2098.46 596.849 2
1 -5 4 923.549 286.322 1
-1 5 -4 520.04 267.819 1
1 5 4 416.023 502.158 3
-1 -5 -4 141.85 509.902 3
1 5 4 1069.87 259.06 2
-1 -5 -4 882.884 201.551 2
1 -5 5 1870.3 395.449 1
1 -5 5 1669.51 577.976 2
1 5 5 1461.09 651.493 3
-1 -5 -5 898.09 592.88 3
-1 5 -5 955.483 526.663 2
1 5 5 1633.21 303.902 2
-1 -5 -5 1690.28 280.111 2
-1 -5 -6 508.946 188.542 2
-1 5 -6 642.204 408.138 2
1 -5 6 652.282 421.326 2
1 5 6 607.361 196.071 2
1 5 6 720.239 550.962 3
-1 -5 -6 590.234 546.84 3
1 -5 6 202.783 225.473 1
-1 5 -6 792.056 292.725 1
-1 5 -7 879.854 304.749 1
1 -5 7 1573.88 455.449 3
-1 -5 -7 659.064 573.185 3
-1 5 -7 911.164 330.173 3
1 5 7 853.828 577.674 3
1 -5 7 980.218 299.753 1
1 -5 7 536.355 416.364 2
1 5 7 789.685 231.998 2
-1 5 -7 1006.93 439.407 2
-1 -5 -7 737.828 228.917 2
-1 5 -8 756.539 390.535 2
-1 -5 -8 74.77 194.946 2
1 5 8 42.6045 173.848 2
1 -5 8 580.838 380.258 2
-1 5 -8 994.073 316.916 1
1 -5 8 353.097 242.724 1
1 5 8 227.01 547.157 3
-1 -5 -8 1056.74 625.215 3
-1 5 -8 333.729 292.225 3
1 -5 8 536.164 337.617 3
1 5 9 3900.33 607.34 2
-1 -5 -9 4268.53 631.006 2
-1 5 -9 5484.27 843.809 2
1 -5 9 5112.93 830.549 2
1 5 9 3266.17 917.309 3
-1 5 -9 5126.26 739.567 3
-1 -5 -9 5620.42 1089.2 3
1 -5 9 4261.64 714.19 3
1 -5 9 4207.49 679.115 1
-1 5 -9 5842.84 754.713 1
-1 -5 -10 1729.78 681.65 3
1 5 10 233.297 518.611 3
-1 5 -10 422.618 350.048 3
1 -5 10 871.466 382.691 3
-1 5 -10 524.779 284.962 1
1 -5 10 719.371 271.594 1
1 -5 10 1054.76 414.93 2
-1 -5 -10 718.082 277.397 2
-1 5 -10 1348.32 447.59 2
1 5 10 862.447 264.674 2
-1 -5 -11 357.808 587.29 3
-1 5 -11 430.106 349.931 3
1 5 11 395.916 510.176 3
1 -5 11 124.565 331.329 3
-1 5 -11 557.251 290.403 1
1 -5 11 441.89 239.742 1
-1 -5 -11 365.043 255.522 2
-1 5 -11 644.095 382.579 2
1 -5 11 652.825 356.777 2
1 5 11 373.532 221.005 2
-1 5 -12 518.938 406.946 3
1 -5 12 137.305 312.83 3
1 5 12 378.265 573.112 3
-1 -5 -12 379.709 561.362 3
1 -5 12 468.17 245.724 1
-1 5 -12 142.939 229.778 1
-1 -5 -12 21.6351 235.439 2
-1 5 -12 390.144 335.919 2
1 -5 12 544.086 353.498 2
1 5 12 494.883 234.347 2
1 -5 13 728.274 394.665 3
-1 5 -13 814.801 436.093 3
-1 -5 -13 1483.52 742.526 3
1 5 13 727.308 627.445 3
1 -5 13 807.104 279.237 1
-1 5 -13 831.09 316.921 1
-1 5 -13 812.627 410.905 2
1 -5 13 944.883 398.511 2
1 5 13 614.481 259.217 2
-1 -5 -13 318.56 267.15 2
-1 5 -14 958.957 358.314 1
-1 5 -14 450.773 409.72 3
-1 -5 -14 624.536 306.13 2
-1 -5 -14 1252.32 733.363 3
1 -5 14 392.121 401.043 3
1 5 14 802.349 610.495 3
-1 5 -14 1078.94 431.072 2
1 5 14 529.277 250.98 2
1 -5 14 1020.83 397.502 2
1 -5 14 1249.37 349.017 1
-1 -6 12 433.202 315.272 1
1 6 -12 853.042 383.039 1
-1 -6 12 957.891 346.511 2
1 6 -12 633.876 305.666 2
-1 6 12 390.11 472.751 3
1 -6 -12 709.354 519.294 3
-1 6 12 744.018 222.136 2
-1 6 11 140.818 475.216 3
1 -6 -11 517.851 476.003 3
1 -6 -11 179.206 205.14 2
-1 6 11 267.996 174.589 2
1 6 -11 806.684 353.341 1
-1 -6 11 98.6527 270.212 1
-1 -6 11 149.04 180.689 3
-1 -6 11 246.292 287.902 2
1 6 -11 306.455 256.574 2
-1 6 10 5158.33 615.551 2
1 6 -10 4220.84 700.353 2
-1 -6 10 4233.07 715.679 2
-1 6 10 4280.69 965.725 3
1 -6 -10 3843.39 878.236 3
1 6 -10 4374.06 584.187 3
-1 -6 10 4495.19 598.145 3
1 6 -10 6276.33 863.808 1
-1 -6 10 4633.3 797.446 1
1 -6 -10 4014.06 626.861 2
-1 6 9 341.286 521.466 3
1 -6 -9 378.236 497.322 3
-1 6 9 650.642 197.404 2
1 -6 -9 706.597 220.134 2
1 6 -9 986.098 204.368 3
1 6 -9 465.201 340.818 1
-1 -6 9 703.495 339.978 1
-1 -6 9 620.317 199.28 3
-1 -6 9 803.984 351.699 2
1 6 -9 540.435 315.696 2
-1 -6 8 6966.5 662.224 3
1 6 -8 4812.02 604.063 3
-1 6 8 4610.73 609.317 2
1 -6 -8 5350.12 639.327 2
1 -6 -8 3666.92 864.938 3
-1 6 8 4123.88 910.486 3
-1 -6 8 4364.37 722.753 2
1 6 -8 4564.69 709.383 2
1 6 -8 4627.74 792.722 1
-1 -6 8 5499.94 837.478 1
-1 -6 7 246.512 265.781 2
1 6 -7 277.098 230.097 2
1 -6 -7 334.404 148.388 2
-1 -6 7 194.711 119.649 3
1 -6 -7 508.832 420.753 3
-1 6 7 -93.5037 454.488 3
1 6 -7 237.367 284.804 1
-1 -6 7 40.4916 258.254 1
1 6 -7 634.493 250.89 3
-1 -6 6 736.783 332.122 1
1 6 -6 948.232 330.325 1
1 -6 -6 1059.99 202.926 2
-1 -6 6 1326.12 320.76 2
1 -6 -6 870.762 435.223 3
-1 6 6 1199.89 492.032 3
1 6 -6 795.921 267.266 2
1 -6 -5 582.756 288.827 1
1 -6 -5 338.452 337.073 3
-1 6 5 435.083 391.911 3
1 6 -5 104.892 208.649 1
-1 -6 5 351.423 225.194 1
-1 6 5 145.478 108.506 2
1 -6 -5 425.043 142.015 2
1 6 -5 124.049 178.347 2
-1 -6 5 258.109 211.781 2
1 -6 -4 248.226 148.216 1
-1 6 4 536.109 216.498 1
-1 -6 4 439.206 205.356 2
1 6 -4 280.372 165.421 2
-1 -6 4 392.473 208.998 1
1 6 -4 116.918 181.924 1
1 -6 -4 284.012 301.586 3
-1 6 4 643.336 373.525 3
-1 6 3 -107.003 301.057 3
1 -6 -3 272.593 272.892 3
-1 -6 3 3.81885 182.877 2
1 6 -3 420.435 169.851 2
-1 6 3 7.67197 111.648 1
1 6 -3 143.129 169.676 1
-1 -6 3 68.4062 166.171 1
-1 6 2 5519.44 896.363 3
1 -6 -2 6215.46 873.94 3
1 -6 -2 6688.5 732.874 1
1 6 -2 5645.4 784.662 1
-1 6 2 7760.48 746.359 1
-1 -6 2 6089.89 789.917 1
1 6 -2 5493.2 732.823 2
-1 -6 2 6221.09 758.474 2
-1 6 1 2204.89 298.17 2
1 -6 -1 2351.15 328.928 1
-1 -6 1 2609.36 335.164 2
1 6 -1 2130.31 299.4 2
-1 6 1 2111.92 459.921 3
1 -6 -1 1586.31 403.062 3
-1 -6 1 2012.25 344.958 1
1 6 -1 2139.83 351.481 1
-1 6 1 2570.86 328.73 1
1 -6 -1 1713.89 306.882 2
1 -6 0 206.416 158.349 1
1 -6 0 597.906 170.919 2
-1 6 0 231.416 152.224 2
1 6 0 313.069 106.873 2
-1 -6 0 202.013 120.152 2
1 6 0 243.84 161.612 1
-1 -6 0 157.578 144.922 1
-1 6 0 309.968 152.923 1
-1 -6 0 706.699 515.527 3
1 -6 0 440.276 221.91 3
-1 6 0 196.271 231.388 3
-1 -6 -1 666.318 113.676 2
-1 6 -1 468.138 214.524 1
1 -6 1 388.767 214.662 1
1 -6 1 283.054 185.429 3
1 6 1 514.39 199.507 1
1 -6 1 258.069 201.516 2
-1 6 -1 873.065 268.647 2
-1 -6 -1 1066.87 548.056 3
-1 6 -1 672.241 227.703 3
1 6 1 230.51 484.353 3
1 6 1 399.953 97.5769 2
1 -6 2 2944.71 490.906 2
-1 6 -2 2485.77 519.056 2
-1 -6 -2 3630.19 429.378 1
1 6 2 3467.13 459.09 1
1 -6 2 3258.41 355.54 3
-1 6 -2 4175.49 404.374 3
1 6 2 3032.64 709.871 3
-1 -6 -2 4397.46 792.893 3
-1 6 -2 3851.75 488.856 1
1 -6 2 3909.62 499.679 1
1 6 2 2113.08 244.758 2
-1 -6 -2 1862.03 247.825 2
1 -6 3 639.765 390.933 2
-1 6 -3 1113.26 455.957 2
-1 -6 -3 204.608 65.1126 2
1 6 3 1115.85 547.031 3
-1 -6 -3 758.68 518.003 3
1 -6 3 957.585 151.729 3
-1 6 -3 784.174 152.39 3
-1 6 -3 925.452 278.018 1
1 -6 3 1125.22 296.493 1
-1 -6 -3 840.343 302.042 1
1 6 3 1201.61 369.941 1
-1 -6 -4 140.577 87.1702 2
1 -6 4 807.399 422.974 2
-1 6 -4 989.653 503.639 2
1 -6 4 269.144 95.3968 3
-1 6 -4 373.874 80.9935 3
-1 6 -4 245.774 242.608 1
1 -6 4 550.147 255.793 1
-1 -6 -4 728.773 425.2 1
1 6 4 654.458 151.676 2
1 6 4 82.7836 470.172 3
-1 -6 -4 264.253 528.41 3
1 6 5 640.18 167.843 2
-1 -6 -5 162.982 118.413 2
-1 6 -5 104.044 203.778 1
1 -6 5 246.748 384.088 2
1 -6 5 238.944 240.065 1
-1 -6 -5 607.43 529.107 3
1 6 5 292.287 498.988 3
-1 6 -6 1349.93 350.395 1
-1 -6 -6 754.423 551.658 3
1 6 6 1888.29 627.046 3
1 6 6 1004.44 220.684 2
-1 -6 -6 1231.99 220.927 2
1 -6 6 1397.82 504.46 2
-1 6 -6 1431.44 474.219 2
1 -6 6 1094.88 344.939 1
1 6 7 644.48 186.99 2
-1 6 -7 837.039 404.234 2
-1 -6 -7 2014.67 664.459 3
1 6 7 230.125 479.492 3
-1 -6 -7 570.635 194.574 2
1 -6 7 2074.62 520.235 2
1 -6 7 529.263 304.228 1
-1 6 -7 899.997 338.446 1
-1 6 -7 640.145 239.391 3
1 6 8 174.067 517.85 3
-1 6 -8 534.87 263.25 3
-1 -6 -8 1256.44 620.484 3
1 -6 8 1131.07 370.527 3
-1 -6 -8 995.624 232.897 2
1 6 8 555.807 202.404 2
-1 6 -8 1387.32 443.684 2
1 -6 8 616.537 394.698 2
-1 6 -8 1044.34 353.919 1
1 -6 8 889.54 320.35 1
-1 6 -9 233.797 272.166 3
1 6 9 72.7775 569.039 3
-1 -6 -9 -131.247 560.666 3
1 -6 9 490.352 316.336 3
-1 -6 -9 375.118 207.749 2
-1 6 -9 378.562 272.908 1
1 -6 9 399.745 241.697 1
1 -6 9 750.511 393.241 2
-1 6 -9 855.119 416.28 2
1 6 9 505.498 197.304 2
1 -6 10 1355.32 369.901 1
1 6 10 1033.18 629.501 3
-1 -6 -10 734.314 632.501 3
1 -6 10 1483.35 414.429 3
-1 6 -10 1203 389.47 1
1 -6 10 1659.82 480.755 2
-1 6 -10 1343.89 468.871 2
1 6 10 1414.45 297.21 2
-1 -6 -10 1624.31 329.235 2
-1 -6 -11 1317.42 661.348 3
1 6 11 909.985 591.054 3
1 -6 11 289.496 234.479 1
-1 6 -11 1248.44 366.637 1
1 6 11 286.392 199.089 2
1 -6 11 686.996 373.04 2
-1 6 -11 739.427 388.402 2
1 6 12 48.8573 169.421 2
-1 6 -12 659.965 376.313 2
1 -6 12 568.104 341.064 2
1 -6 12 339.981 248.192 1
-1 6 -12 -31.2657 254.159 1
-1 -6 -12 -109.721 531.41 3
1 6 12 1097.74 601.301 3
1 7 -9 340.256 227.721 2
-1 -7 9 350.268 256.325 2
1 7 -9 368.945 294.115 1
-1 -7 9 723.828 331.561 1
-1 7 9 16.7071 416.582 3
1 -7 -9 148.217 377.639 3
1 7 -8 151.694 201.779 2
-1 -7 8 506.621 272.727 2
1 7 -8 260.357 253.162 1
-1 -7 8 34.8192 242.697 1
-1 7 8 109.324 401.401 3
1 -7 -8 164.757 378.616 3
1 7 -7 274.19 216.405 2
-1 -7 7 974.106 282.156 2
1 7 -7 249.847 253.868 1
-1 -7 7 197.079 239.45 1
-1 7 7 248.061 430.385 3
1 -7 -7 481.92 394.253 3
1 7 -6 134.291 185.824 2
-1 -7 6 367.476 225.298 2
-1 -7 6 255.345 240.4 1
1 7 -6 291.505 244.569 1
1 -7 -6 800.729 421.347 3
-1 7 6 161.764 382.32 3
1 -7 -5 738.184 379.392 3
-1 7 5 136.576 403.618 3
1 7 -5 230.459 223.109 1
1 7 -5 345.619 201.37 2
-1 -7 5 509.353 223.555 2
1 -7 -5 290.333 202.907 1
-1 7 5 514.637 273.281 1
-1 -7 5 -25.1891 180.583 1
-1 7 4 1805.92 535.923 3
1 7 -4 1967.21 330.52 2
-1 -7 4 980.847 312.68 2
-1 7 4 2196.71 319.224 1
1 -7 -4 1536.75 273.483 1
1 7 -4 2043.31 390.035 1
1 -7 -4 1650.27 485.379 3
-1 7 3 1628.76 481.959 3
1 -7 -3 1888.36 252.193 1
-1 7 3 1116.05 238.226 1
1 7 -3 1806.19 342.833 1
1 -7 -3 1592.75 434.889 3
-1 -7 3 1628.86 321.224 1
1 7 -3 1274.82 262.128 2
-1 -7 3 1236.68 287.133 2
1 7 -2 249.539 183.928 1
1 -7 -2 152.202 114.005 1
-1 7 2 117.884 124.202 2
-1 -7 2 562.346 188.686 2
1 7 -2 198.607 134.455 2
-1 7 2 264.437 131.568 1
-1 7 2 335.128 315.277 3
1 -7 -2 214.272 250.943 3
1 -7 -1 434.549 265.996 3
-1 7 1 475.127 304.61 3
1 -7 -1 473.658 159.812 1
-1 7 1 606.402 170.678 1
1 7 -1 498.479 187.735 1
-1 -7 1 768.6 209.774 1
-1 -7 1 529.826 174.997 2
1 7 -1 337.787 135.225 2
-1 7 1 745.342 158.944 2
1 -7 -1 646.071 167.801 2
-1 -7 1 1201.24 562.461 3
1 7 0 255.22 110.54 2
-1 -7 0 524.505 144.446 2
-1 -7 0 320.573 159.85 1
1 7 0 315.74 165.333 1
1 -7 0 411.776 168.199 2
-1 7 0 777.611 200.592 2
1 7 0 399.617 517.189 3
-1 -7 0 721.928 521.19 3
1 -7 0 86.773 210.915 3
-1 7 0 344.337 271.371 3
1 -7 0 170.016 151.662 1
-1 7 0 586.849 186.317 1
1 -7 1 895.437 240.945 2
1 7 1 453.039 205.385 1
-1 -7 -1 681.947 196.964 1
-1 7 -1 724.111 272.885 2
-1 7 -1 645.991 266.39 3
-1 -7 -1 -86.5769 475.913 3
1 7 1 415.14 477.135 3
-1 -7 -1 727.505 137.419 2
1 7 1 597.255 111.651 2
1 -7 1 668.494 230.748 3
1 -7 1 617.507 229.41 1
-1 7 -1 420.128 201.785 1
-1 -7 -2 487.498 188.194 1
1 7 2 821.418 239.449 1
-1 7 -2 1195.02 261.47 3
-1 -7 -2 1014.55 502.45 3
1 7 2 832.974 497.299 3
-1 7 -2 882.021 267.852 1
1 -7 2 213.834 162.641 3
1 7 2 337.213 66.0388 2
1 -7 2 448.327 298.422 2
-1 7 -2 553.968 340.4 2
-1 7 -3 1357.95 331.776 1
-1 7 -3 1032.25 461.194 2
1 -7 3 788.498 191.386 3
1 -7 3 2199.49 506.36 2
1 -7 3 695.557 294.439 1
-1 -7 -3 757.14 548.161 3
1 7 3 649.541 498.309 3
1 7 3 1287.08 353.023 1
-1 -7 -3 1164.4 292.312 1
1 7 4 1945.17 486.97 1
-1 -7 -4 1395.25 436.466 1
1 7 4 1777.79 619.852 3
-1 -7 -4 729.791 542.088 3
-1 7 -4 940.354 326.395 1
-1 7 -4 2313.38 574.094 2
1 -7 4 1676.64 384.159 1
1 -7 4 1235.36 470.176 2
-1 -7 -5 913.859 477.868 1
1 -7 5 1419.41 522.758 2
-1 7 -5 633.459 292.853 1
-1 7 -5 2071.88 562.648 2
1 7 5 1203.78 593.134 3
-1 -7 -5 725.795 548.68 3
1 -7 5 1675.33 384.373 1
1 -7 6 385.938 405.005 2
1 -7 6 291.936 239.272 1
-1 7 -6 1116.35 446.496 2
-1 -7 -6 200.002 507.533 3
1 7 6 649.638 507.249 3
-1 7 -6 374.669 268.889 1
-1 -7 -7 1045.2 597.079 3
1 7 7 723.641 559.682 3
-1 7 -7 1068.06 348.748 1
1 -7 7 1010.03 342.743 1
1 -7 7 1103.22 455.48 2
-1 7 -7 1233.14 447.981 2
1 7 8 446.794 508.042 3
-1 -7 -8 1087.74 574.355 3
1 -7 8 1083.68 421.148 2
-1 7 -8 816.546 393.82 2
1 -7 8 872.612 332.247 1
-1 7 -8 491.04 300.425 1
-1 8 1 110.052 123.505 1
-1 -8 1 352.325 174.204 1
1 8 -1 195.748 155.283 1
-1 -8 0 674.231 181.346 1
1 8 0 163.515 156.016 1
-1 8 0 201.599 142.327 1
1 -8 0 322.152 166.518 1
1 -8 1 65.6927 149.59 1
1 8 1 480.576 189.851 1
-1 -8 -1 422.196 166.992 1
-1 8 -1 315.318 183.693 1
-2 0 18 1614.19 392.008 1
2 0 -18 1570.08 541.312 3
-2 0 18 1293.35 562.083 3
2 0 -18 1650.9 446.067 2
2 0 -18 1103.18 386.825 1
-2 0 18 1210.85 392.001 2
-2 0 17 412.153 412.613 3
-2 0 17 246.247 222.031 1
2 0 -17 128.555 243.016 1
2 0 -17 471.419 385.485 3
-2 0 17 168.683 268.929 2
2 0 -17 432.097 294.475 2
-2 0 16 414.273 450.681 3
2 0 -16 522.932 311.771 1
-2 0 16 522.938 267.645 1
2 0 -16 528.231 427.376 3
2 0 -16 611.257 324.781 2
-2 0 16 429.019 301.754 2
2 0 -15 -114.413 267.855 1
-2 0 15 335.723 236.305 1
2 0 -15 153.544 368.171 3
-2 0 15 -13.7473 354.333 3
2 0 -15 -9.19471 248.895 2
-2 0 15 113.101 245.396 2
-2 0 14 304.227 215.59 1
2 0 -14 225.198 260.06 1
2 0 -14 316.194 287.749 2
-2 0 14 623.04 426.138 3
2 0 -14 358.721 376.085 3
-2 0 14 24.361 244.256 2
-2 0 13 697.053 261.842 1
2 0 -13 340.688 272.689 1
2 0 -13 174.494 261.283 2
-2 0 13 244.605 367.742 3
2 0 -13 246.985 367.372 3
-2 0 13 180.922 267.002 2
2 0 -12 325.27 300.785 2
-2 0 12 615.933 305.365 2
2 0 -12 397.015 282.261 1
-2 0 12 108.728 242.374 1
-2 0 12 170.025 368.307 3
2 0 -12 298.631 378.388 3
-2 0 11 150.038 257.454 2
2 0 -11 -20.6686 272.317 2
-2 0 11 628.161 376.575 3
2 0 -11 -47.0253 326.451 3
2 0 -11 306.125 272.696 1
-2 0 11 72.7553 217.533 1
2 0 -10 6132.52 1076.36 1
-2 0 10 8528.37 1102.54 1
-2 0 10 11235.9 1234.44 3
2 0 -10 10753.1 1211.23 3
2 0 -10 8409.09 1107.73 2
-2 0 10 8913.59 1105.79 2
2 0 -9 7.34966 267.277 3
-2 0 9 358.125 319.26 3
2 0 -9 317.353 258.236 1
-2 0 9 90.9536 214.282 1
2 0 -9 373.646 269.109 2
-2 0 9 311.63 256.196 2
2 0 -8 625.762 296.529 1
-2 0 8 908.409 346.647 3
2 0 -8 396.551 299.075 3
-2 0 8 1244.13 321.973 2
-2 0 8 343.819 270.926 1
2 0 -8 967.692 324.718 2
-2 0 7 365.463 266.631 1
2 0 -7 319.823 280.398 1
-2 0 7 223.256 264.353 2
2 0 -7 228.481 254.543 2
2 0 -7 22.3248 287.23 3
-2 0 7 208.832 286.184 3
2 0 -6 1407.72 379.251 3
-2 0 6 2091.81 383.223 1
2 0 -6 1423.51 359.977 1
-2 0 6 1531.37 388.284 3
2 0 -6 1692.18 337.972 2
-2 0 6 1925.08 343.179 2
-2 0 5 690.563 300.099 3
2 0 -5 104.177 275.251 3
2 0 -5 50.643 198.517 2
-2 0 5 -35.4322 203.731 2
2 0 -5 845.674 258.922 1
-2 0 5 169.486 216.798 1
2 0 -4 1446.71 298.902 1
-2 0 4 1880.39 304.019 1
2 0 -4 2026.82 444.599 3
-2 0 4 2470.45 466.067 3
-2 0 4 2191.49 329.399 2
2 0 -4 1624.79 314.454 2
2 0 -3 750.066 228.253 2
-2 0 3 642.699 223.014 2
-2 0 3 315.792 280.443 3
2 0 -3 575.791 289.089 3
-2 0 3 109.11 149.539 1
2 0 -3 150.612 160.602 1
-2 0 2 5357.02 635.892 1
2 0 -2 5784.44 642.956 1
-2 0 2 4707.69 728.002 3
-2 0 1 583.2 360.484 1
2 0 -1 439.249 354.43 1
-2 0 -2 12637.7 1392.75 2
2 0 2 12432.9 1389.02 2
-2 0 -3 2400.07 383.395 2
2 0 3 1884.84 362.832 2
-2 0 -4 3483.3 574.426 2
2 0 4 3542.31 560.161 2
-2 0 -5 150.757 418.798 2
2 0 5 239.379 397.48 2
-2 0 -6 2369.44 704.871 2
2 0 6 2315.92 672.406 2
-2 0 -7 625.678 957.923 3
2 0 7 345.202 892.316 3
2 0 7 855.109 622.648 2
-2 0 -7 863.092 686.183 2
2 0 8 13111.2 1613.71 2
-2 0 -8 11237.3 1620.13 2
-2 0 -8 10867.5 1339.48 1
2 0 8 9421 1318.23 1
-2 0 -8 7354.7 1610.32 3
2 0 8 8986.28 1625.86 3
2 0 9 223.276 496.83 2
2 0 9 131.278 359.697 1
-2 0 -9 -44.6331 365.607 1
-2 0 -9 127.361 551.331 2
-2 0 -10 2058.85 889.998 3
2 0 10 2718.68 914.382 3
-2 0 -10 359.721 602.704 2
2 0 10 1097.03 604.667 2
2 0 11 165.743 448.068 2
-2 0 -11 248.399 487.423 2
2 0 11 218.226 637.024 3
-2 0 -11 687.435 725.927 3
2 0 11 198.778 390.971 1
-2 0 -12 4386.61 786.054 1
2 0 12 4762.6 777.137 1
-2 0 -12 3250.7 1059.53 3
2 0 12 3454.74 1008.96 3
-2 0 -12 4066.34 886.293 2
2 0 12 4286.17 833.339 2
2 0 13 675.564 655.913 3
-2 0 -13 1108.95 745.147 3
-2 0 -13 769.861 450.88 1
2 0 13 628.487 413.579 1
-2 0 -13 945.409 514.611 2
2 0 13 1316.35 482.809 2
2 0 14 75.7825 548.605 3
-2 0 -14 346.94 611.85 3
-2 0 -14 136.995 362.688 1
2 0 14 372.474 361.913 1
2 0 14 -40.1008 376.525 2
-2 0 -14 1235.22 531.241 2
2 0 15 216.995 558.263 3
-2 0 -15 633.738 692.663 3
-2 0 -15 432.966 404.625 1
2 0 15 110.697 326.688 1
2 0 15 -27.4097 304.438 2
-2 0 -15 269.609 414.276 2
-2 0 -16 523.702 682.334 3
2 0 16 -20.4977 610.289 3
2 0 16 1115.06 433.452 1
-2 0 -16 279.181 389.354 1
-2 0 -16 693.473 469.784 2
2 0 16 588.915 381.142 2
-2 0 -17 124.969 584.074 3
2 0 17 85.0885 529.754 3
2 0 17 632.32 368.01 1
-2 0 -17 385.082 382.375 1
-2 0 -17 444.622 438.901 2
2 0 17 286.855 347.653 2
2 0 18 726.829 672.994 3
-2 0 -18 -235.614 643.07 3
-2 0 -18 525.435 398.01 1
2 0 18 631.327 369.964 1
-2 0 -18 65.6087 378.864 2
2 0 18 411.06 332.831 2
2 1 -18 -131.235 377.354 3
2 -1 -18 80.549 240.976 1
-2 -1 18 266.306 235.005 1
2 1 -18 45.1646 253.545 1
-2 1 18 463.913 447.249 3
-2 -1 18 536.688 436.447 3
2 -1 -18 18.3854 412.252 3
-2 1 18 212.129 240.65 2
-2 -1 18 345.215 270.762 2
2 -1 -18 -132.418 256.651 2
2 1 -18 320.779 300.314 2
-2 1 18 462.899 240.675 1
-2 1 17 1858.52 645.309 3
2 -1 -17 2128.59 448.783 1
-2 1 17 1537 375.533 1
-2 -1 17 2430.13 463.97 1
2 1 -17 2101.26 470.563 1
2 -1 -17 1728.58 466.397 2
-2 1 17 1641.99 428.554 2
2 1 -17 1800.07 482.688 2
-2 -1 17 1271.97 421.832 2
2 1 -17 1843.09 557.61 3
2 -1 -17 1649.96 614.176 3
-2 -1 17 1577.78 572.406 3
-2 -1 16 38.9282 247.987 2
2 -1 -16 261.388 263.981 2
-2 1 16 347.559 239.042 2
2 1 -16 271.837 290.326 2
2 1 -16 380.819 369.18 3
2 -1 -16 544.354 425.048 3
-2 -1 16 329.235 363.237 3
-2 1 16 525.77 450.343 3
-2 -1 16 520.271 271.71 1
2 -1 -16 246.376 260.532 1
-2 1 16 302.368 213.803 1
2 1 -16 437.656 293.668 1
2 -1 -15 114.192 239.976 1
-2 1 15 160.262 214.581 1
2 1 -15 10.175 269.321 1
-2 -1 15 141.39 229.79 1
2 -1 -15 424.583 281.915 2
2 1 -15 178.502 271.025 2
-2 1 15 150.111 233.15 2
-2 -1 15 994.909 322.143 2
-2 1 15 194.038 410.206 3
2 1 -15 258.935 334.424 3
-2 -1 15 75.8188 361.633 3
2 -1 -15 430.907 415.374 3
2 -1 -14 1826.2 416.847 1
-2 1 14 2304.48 418.583 1
2 -1 -14 1978.04 588.982 3
-2 -1 14 1729.76 516.432 3
2 1 -14 1864.56 525.185 3
-2 1 14 1690.45 597.754 3
2 -1 -14 1546.05 436.169 2
-2 1 14 1863.48 432.365 2
2 1 -14 2057.39 470.628 2
-2 -1 14 2272.17 466.311 2
-2 -1 14 1886.75 430.984 1
2 1 -14 1610.01 466.175 1
2 1 -13 1041.73 357.723 2
-2 -1 13 1043.48 352.693 2
-2 -1 13 1620.97 483.148 3
-2 1 13 816.844 279.107 1
2 1 -13 1049.34 399.501 1
-2 -1 13 923.014 340.081 1
-2 1 13 889.636 323.781 2
2 -1 -13 748.381 322.706 2
2 1 -13 1718.32 493.13 3
-2 1 13 534.71 446.255 3
2 -1 -13 962.097 451.358 3
2 -1 -13 1418.69 351.212 1
2 -1 -12 1769.18 355.574 1
2 -1 -12 716.775 437.444 3
2 1 -12 1407.46 416.115 3
-2 -1 12 469.342 360.716 3
-2 1 12 931.24 451.448 3
-2 1 12 642.834 286.797 2
2 1 -12 887.193 335.135 2
2 -1 -12 545.552 310.436 2
-2 -1 12 916.016 341.548 2
2 1 -12 963.932 398.961 1
-2 1 12 362.741 237.991 1
-2 -1 11 387.204 293.656 1
2 1 -11 561.285 326.158 1
-2 1 11 739.218 271.413 1
2 -1 -11 128.877 272.265 1
-2 1 11 286.064 412.071 3
-2 -1 11 370.286 334.876 3
2 1 -11 352.809 315.543 3
2 -1 -11 282.858 380.583 3
2 -1 -11 463.428 308.71 2
-2 1 11 849.3 322.192 2
2 1 -11 675.261 318.721 2
-2 -1 11 614.865 310.011 2
-2 1 10 1548.34 469.792 3
2 1 -10 933.694 357.616 3
-2 -1 10 444.814 314.141 3
-2 -1 10 1601.72 364.624 2
2 1 -10 1375.87 366.37 2
2 -1 -10 1510.5 342.136 1
-2 1 10 722.304 308.145 2
2 -1 -10 838.513 323.157 2
2 -1 -10 1904.42 484.9 3
2 1 -10 674.038 337.139 1
-2 -1 10 977.958 353.907 1
-2 1 10 767.914 285.671 1
2 -1 -9 6506.98 940.993 2
-2 1 9 6721.81 933.071 2
-2 -1 9 10415.5 1056.06 1
-2 1 9 6174.41 898.974 1
2 1 -9 9808.82 1052.81 1
2 -1 -9 5851.63 911.162 1
2 1 -9 6444.49 946.865 2
-2 -1 9 7056.35 956.49 2
2 1 -9 8457.5 998.072 3
2 -1 -9 9228.36 1072.88 3
-2 1 9 7854.22 1056.26 3
-2 -1 9 8661.44 1010.72 3
-2 1 8 5685.43 732.549 2
2 1 -8 7293.56 790.384 2
2 -1 -8 6086.28 743.076 2
2 -1 -8 5435.19 821.595 3
-2 -1 8 6058.24 774.885 3
2 1 -8 6746.04 786.081 3
-2 1 8 5375.54 819.669 3
-2 -1 8 5893.25 760.68 2
2 1 -8 4956.66 780.413 1
-2 1 8 3703.99 691.295 1
2 -1 -8 4987.25 737.841 1
-2 -1 8 5364.41 787.931 1
2 -1 -7 379.599 316.927 3
-2 1 7 263.976 308.239 3
2 1 -7 973.438 316.363 2
-2 -1 7 946.445 317.045 2
-2 1 7 423.373 232.719 2
2 -1 -7 -94.2948 225.112 2
2 -1 -7 297.735 234.624 1
-2 1 7 266.419 221.554 1
2 1 -7 -60.899 260.697 3
-2 -1 7 201.723 272.346 3
2 1 -7 348.161 311.463 1
-2 -1 7 419.957 287.361 1
2 1 -6 18504.3 1921.88 2
-2 1 6 17950.7 1902.21 2
2 -1 -6 17568.7 1905.45 2
-2 -1 6 18659.8 1926.61 2
2 1 -6 23843.6 1990.45 3
-2 -1 6 18677.5 1949.08 3
-2 1 6 18483.8 1975.68 3
2 -1 -6 18723.2 1982.86 3
-2 1 6 14248.4 1896.07 1
2 -1 -6 15598 1906.91 1
-2 -1 6 15712.7 1951.67 1
2 1 -6 12434.1 1929.39 1
2 -1 -5 5651.33 848.208 3
-2 1 5 5313.22 835.305 3
2 1 -5 4959.91 844.897 3
-2 -1 5 3908.41 833.85 3
2 1 -5 8341.12 824.439 2
-2 -1 5 7698.26 822.476 2
2 -1 -5 7091.33 803.225 1
2 1 -5 7755.87 845.702 1
-2 -1 5 8749.87 861.506 1
-2 1 5 6746.75 800.94 1
2 -1 -5 6654.9 793.371 2
-2 1 5 6413.58 785.952 2
2 -1 -4 2309.92 353.376 2
-2 1 4 3266.89 369.57 2
2 1 -4 1442.16 375.444 3
-2 -1 4 1944.78 386.807 3
-2 1 4 3232.08 446.693 3
2 -1 -4 2546.09 442.835 3
2 1 -4 2180.45 363.08 2
-2 -1 4 2228.76 363.896 2
2 1 -4 1965.89 355.385 1
-2 -1 4 2367.67 364.459 1
-2 1 4 2497.56 329.441 1
2 -1 -4 2343.76 326.715 1
2 -1 -3 5255.47 642.073 1
-2 -1 3 7274.45 700.007 1
-2 1 3 6920.72 652.545 1
2 1 -3 6818.04 695.544 1
2 -1 -3 6335.08 702.139 2
-2 -1 3 5757.35 688.907 2
2 1 -3 6683.88 694.629 2
-2 1 3 5281.35 689.005 2
-2 -1 3 5550.81 742.581 3
2 1 -3 6036.04 760.946 3
-2 1 3 3115.41 737.096 3
2 -1 -3 2181.25 723.398 3
-2 -1 2 5106.2 601.594 2
2 1 -2 5818.53 611.817 2
-2 1 2 5077.03 654.572 3
2 -1 -2 5389.08 654.526 3
2 -1 -2 5786.4 601.781 1
-2 -1 2 3254.18 580.475 1
2 1 -2 3577.37 587.283 1
-2 1 2 6532.78 602.791 1
2 1 -1 8819.51 1069.55 1
-2 -1 1 9424.69 1069.4 1
-2 -1 0 1145.54 444.556 1
2 1 0 1261.33 458.074 1
2 -1 1 2177.38 399.419 2
-2 1 -1 2847.37 412.293 2
-2 1 -2 7468.33 940.525 2
2 -1 2 8632.84 948.736 2
-2 -1 -2 8060.26 936.356 2
2 1 2 8518.67 934.897 2
2 -1 3 2541.76 411.938 2
-2 -1 -3 2151.84 363.39 2
2 1 3 2085.91 356.303 2
-2 1 -3 3169.94 433.662 2
-2 1 -4 12715.8 1526.49 2
2 -1 4 13847.6 1521.59 2
2 1 4 11940.6 1457.04 2
-2 -1 -4 13038.2 1476.21 2
2 1 5 601.939 378.703 2
-2 -1 -5 460.656 412.998 2
2 -1 5 573.901 444.498 2
-2 1 -5 191.349 475.273 2
2 -1 5 602.403 342.938 1
-2 1 -5 403.091 364.173 1
-2 1 -6 2965.63 570.821 1
-2 -1 -6 1639.2 648.219 2
-2 1 -6 2006.26 736.058 2
2 -1 6 2228.35 688.858 2
-2 -1 -6 1982.11 1284.08 3
2 -1 6 2953.5 583.251 1
2 1 6 2595.01 639.48 2
2 -1 7 12876.8 1648.5 2
-2 -1 -7 10860.4 1598.36 2
-2 1 -7 9328.38 1622.31 2
2 1 7 14891.1 1632.45 2
2 -1 7 12282.1 1436.51 1
-2 1 -7 10494.3 1413.78 1
2 1 7 10220.7 1765.21 3
-2 -1 -7 9631.54 1824.23 3
-2 1 -8 8082.41 1540.42 2
2 1 8 5384.48 1365.84 2
2 -1 8 6125.08 1419.05 2
-2 -1 -8 10494.5 1546.12 2
-2 1 -8 14113.9 1374.64 1
2 -1 8 13653.4 1342.74 1
2 -1 8 10448.3 1667.05 3
2 1 8 9299.9 1606.34 3
-2 1 -8 13551.2 1803.69 3
-2 -1 -8 9612.91 1667.89 3
2 -1 9 889.476 790.372 3
-2 -1 -9 1516.37 869.366 3
-2 1 -9 1931.77 840.452 3
2 1 9 1529.95 792.344 3
2 1 9 4052.93 773.207 2
2 -1 9 4963.65 883.73 2
-2 1 -9 4459.11 905.234 2
-2 -1 -9 3021.24 757.979 2
-2 1 -9 2589.82 581.709 1
2 -1 9 2143.68 540.546 1
2 -1 10 2750.91 726.106 2
-2 1 -10 2235.8 743.345 2
2 -1 10 2761.43 860.01 3
-2 -1 -10 2281.07 931.322 3
-2 1 -10 1519.12 801.779 3
2 1 10 2818.16 904.203 3
-2 -1 -10 4125.94 785.529 2
2 1 10 2790.56 688.385 2
2 -1 10 2389.31 552.748 1
-2 1 -10 2230.11 561.416 1
-2 1 -11 2066.03 548.391 1
-2 -1 -11 1720.62 627.1 2
-2 1 -11 2356.66 889.705 3
2 1 11 1854.42 805.69 3
-2 -1 -11 1359.46 799.001 3
2 -1 11 1504.86 722.188 3
2 -1 11 1380.7 496.343 1
-2 -1 -11 2737.3 598.651 1
-2 1 -11 3787.51 811.174 2
2 1 11 3837.27 708.571 2
2 -1 11 3291.5 739.849 2
2 1 12 1067.79 468.132 1
-2 -1 -12 303.558 403.643 1
-2 1 -12 783.681 433.168 1
2 -1 12 1357.98 428.836 1
2 -1 12 1671.18 567.023 2
-2 -1 -12 663.792 514.639 2
-2 1 -12 2043.04 643.415 2
2 1 12 1407.39 502.486 2
2 -1 12 348.145 553.657 3
2 1 12 1211.47 747.239 3
-2 1 -12 830.225 665.558 3
-2 -1 -12 868.197 784.824 3
-2 1 -13 1045.91 517.065 2
2 1 13 756.946 432.907 2
2 -1 13 1257.21 500.372 2
2 -1 13 621.571 611.674 3
2 1 13 1381.12 743.171 3
-2 1 -13 837.728 697.215 3
-2 -1 -13 261.461 687.033 3
-2 -1 -13 1650.22 511.248 1
2 1 13 359.18 408.908 1
-2 1 -13 682.794 407.035 1
2 -1 13 302.188 351.441 1
2 1 14 1204.91 506.935 1
-2 -1 -14 1022.31 492.524 1
-2 1 -14 469.913 374.965 1
2 -1 14 465.38 358.512 1
-2 1 -14 1217.64 516.286 2
2 1 14 216.798 353.871 2
2 -1 14 409.181 399.461 2
-2 -1 -14 762.91 459.021 2
2 -1 14 831.772 622.404 3
2 1 14 399.956 628.859 3
-2 1 -14 981.412 677.558 3
-2 -1 -14 885.472 707.371 3
2 1 15 1401.8 460.012 2
2 -1 15 1661.14 527.501 2
-2 -1 -15 757.445 454.299 2
-2 1 -15 1420.79 574.829 2
-2 -1 -15 1001.67 701.18 3
2 -1 15 112.213 566.375 3
2 1 15 493.738 630.18 3
-2 1 -15 1542.28 785.382 3
-2 1 -15 228.818 383.114 1
2 1 15 1809.9 533.175 1
2 -1 15 536.591 341.756 1
-2 -1 -15 2393.24 602.664 1
2 1 16 2335.75 570.622 1
-2 1 -16 1288.92 749.7 3
-2 -1 -16 2000.08 843.543 3
2 -1 16 1538.07 727.576 3
2 1 16 1473.19 689.101 3
-2 -1 -16 1724.3 554.552 1
-2 1 -16 879.849 446.102 1
2 -1 16 579.925 386.363 1
2 1 16 2009.06 532.884 2
2 -1 16 1772.33 530.24 2
-2 -1 -16 1789.9 583.539 2
-2 1 -16 1424.21 564.982 2
-2 -1 -17 30.3889 363.033 2
-2 1 -17 249.195 403.783 2
2 1 17 409.41 357.79 2
2 -1 17 149.597 344.145 2
-2 -1 -17 636.995 415.179 1
-2 1 -17 1330.08 454.316 1
2 1 17 372.021 378.898 1
2 -1 17 279.951 310.635 1
-2 1 -17 238.201 610.112 3
-2 -1 -17 51.8704 620.279 3
2 -1 17 586.968 562.386 3
2 1 17 552.73 620.301 3
2 -2 -17 742.678 288.822 1
-2 2 17 283.476 197.874 1
-2 -2 17 -163.472 333.715 3
2 2 -17 356.028 331.62 3
-2 -2 17 85.5813 237.492 1
2 2 -17 234.551 294.63 1
2 -2 -17 183.85 268.719 2
-2 2 17 233.411 435.344 3
2 -2 -17 199.168 427.13 3
2 2 -17 175.978 274.57 2
-2 -2 17 412.593 298.524 2
-2 2 17 365.132 241.38 2
-2 2 16 854.641 324.53 2
2 -2 -16 723.926 328.394 1
2 2 -16 743.983 408.653 3
-2 -2 16 694.937 432.268 3
-2 2 16 1905.33 362.365 1
2 2 -16 453.527 352.139 1
-2 -2 16 1092.24 359.126 1
2 -2 -16 1206.11 390.98 2
-2 2 16 2152.64 707.394 3
2 -2 -16 3009.71 767.889 3
-2 -2 15 1110.19 347.613 2
2 2 -15 547.331 305.463 2
-2 2 15 175.792 466.535 3
-2 2 15 82.8965 217.541 1
2 2 -15 116.463 332.368 1
2 -2 -15 753.216 338.996 2
-2 2 15 351.711 249.284 2
2 2 -15 419.169 365.936 3
2 -2 -15 348.481 413.023 3
-2 -2 15 209.319 332.945 3
2 -2 -15 1286.85 346.306 1
-2 -2 15 1394.95 382.87 1
-2 2 14 3412.97 574.992 2
2 2 -14 4556.88 671.612 2
-2 -2 14 3553.97 624.063 2
2 -2 -14 4399.01 648.929 2
2 2 -14 3464.12 680.609 3
-2 2 14 3854.79 805.808 3
2 -2 -14 3513.24 797.128 3
-2 -2 14 2988.74 658.381 3
-2 -2 14 2840.1 621.821 1
2 2 -14 2185.25 610.024 1
2 -2 -14 4345.97 612.029 1
-2 2 14 2815.01 516.892 1
-2 2 13 764.171 303.972 2
2 -2 -13 946.194 348.968 2
-2 2 13 778.816 502.373 3
2 2 -13 614.127 349.904 3
2 -2 -13 1603.16 525.477 3
-2 -2 13 677.07 392.261 3
-2 -2 13 959.779 368.847 1
2 2 -13 734.723 366.596 1
-2 2 13 1360.06 297.018 1
2 2 -13 1010.15 357.549 2
-2 -2 13 764.404 336.351 2
2 -2 -12 365.81 280.07 2
-2 2 12 12.8282 377.199 3
-2 -2 12 416.505 323.709 3
2 2 -12 279.097 274.479 3
2 -2 -12 37.5106 376.576 3
2 -2 -12 214.793 205.03 1
2 2 -12 332.295 308.912 1
-2 -2 12 209.016 305.929 1
2 2 -12 290.377 259.563 2
-2 -2 12 138.794 261.844 2
-2 2 11 1010.11 305.916 2
2 2 -11 413.802 297.177 2
2 -2 -11 448.824 303.44 2
-2 -2 11 414.244 322.284 1
-2 -2 11 511.773 296.952 2
-2 -2 11 1079.72 343.904 3
-2 2 11 362.699 417.617 3
2 2 -11 559.018 295.163 3
2 -2 -11 547.951 404.437 3
2 2 -11 470.615 308.919 1
2 -2 -11 1184.63 278.224 1
-2 2 11 1057.47 242.889 1
-2 -2 10 4144.78 602.621 1
2 2 -10 3887.15 600.768 1
2 -2 -10 1936.54 467.146 2
-2 2 10 2439.58 461.353 2
2 2 -10 1993.6 461.483 3
2 -2 -10 3851.44 651.557 3
-2 -2 10 2476.46 503.927 3
2 -2 -10 2232.83 412.028 1
-2 2 10 2250.32 395.24 1
2 2 -10 3109.98 502.177 2
-2 -2 10 2774.13 500.216 2
-2 2 10 1700.42 565.303 3
-2 2 9 287.205 381.468 3
-2 -2 9 402.645 273.189 3
2 -2 -9 55.8163 338.898 3
-2 2 9 310.161 171.454 1
2 -2 -9 483.614 214.212 1
2 2 -9 214.009 257.534 2
-2 2 9 431.418 245.143 2
-2 -2 9 522.438 290.892 2
2 -2 -9 354.019 250.615 2
2 2 -9 328.993 257.06 3
2 2 -9 401.259 306.342 1
-2 -2 9 187.669 287.038 1
2 2 -8 1316.56 351.609 2
2 2 -8 881.19 362.866 1
-2 -2 8 470.217 330.667 1
-2 2 8 337.367 347.719 3
2 -2 -8 706.722 361.707 3
-2 -2 8 921.935 307.389 3
-2 2 8 1904.19 305.767 2
2 -2 -8 1192.93 303.552 2
2 -2 -8 1707.36 272.884 1
-2 2 8 1689.68 264.073 1
2 2 -8 1115.22 319.88 3
-2 -2 8 802.162 332.129 2
2 -2 -7 773.491 218.245 1
-2 -2 7 1510.1 344.022 3
2 2 -7 799.014 302.813 3
2 2 -7 1017.76 301.341 2
-2 -2 7 922.849 306.797 2
-2 2 7 590.378 233.09 2
2 -2 -7 730.588 249.108 2
2 2 -7 523.052 307.437 1
-2 -2 7 882.814 327.654 1
-2 2 7 588.768 345.661 3
2 -2 -7 1017.38 365.984 3
-2 2 6 10068.6 1042.23 1
2 -2 -6 7135.14 1030.34 1
2 2 -6 10090.5 1102.74 2
-2 2 6 10128.1 1057.8 2
-2 -2 6 7486.47 1084.7 2
2 -2 -6 9424.21 1057.17 2
-2 -2 6 11155.4 1170.92 1
2 2 -6 7908.8 1118.95 1
-2 -2 6 9591.09 1129.96 3
2 2 -6 8852.2 1114.07 3
-2 2 6 10243.9 1178.28 3
2 -2 -6 8833.61 1155.73 3
-2 2 5 2197.92 315.792 2
2 -2 -5 1252.17 293.154 2
2 2 -5 1444.68 326.039 2
-2 -2 5 1831.78 350.236 2
-2 -2 5 1846.96 358.152 1
2 2 -5 1082.73 329.203 1
2 2 -5 1597.69 347.721 3
-2 -2 5 1855.62 349.126 3
2 -2 -5 1743.58 289.471 1
-2 2 5 1580.5 380.405 3
2 -2 -5 1422.38 388.26 3
-2 2 4 4703.09 644.832 3
2 -2 -4 4948.38 660.833 3
-2 -2 4 4548.67 578.343 2
2 2 -4 3996.89 564.756 2
2 2 -4 4402.08 637.224 3
-2 2 4 4858.4 557.331 2
2 -2 -4 4999.62 566.409 2
-2 2 4 4438.91 523.327 1
2 -2 -4 3642.96 510.409 1
-2 -2 4 3924.35 595.75 3
2 2 -4 5517.93 607.655 1
-2 -2 4 4747.15 594.676 1
2 2 -3 2210.62 332.024 2
-2 2 3 2251.46 260.751 1
2 -2 -3 2245.92 261.482 1
-2 2 3 2572.85 415.458 3
2 -2 -3 2807.57 440.232 3
-2 -2 3 1480.47 322.969 2
-2 -2 3 2713.68 354.943 1
2 2 -3 1989.51 344.819 1
-2 -2 2 9264 890.911 2
2 2 -2 8440.21 883.906 2
-2 -2 2 8675.54 913.894 1
2 2 -2 8656.06 916.116 1
-2 2 2 4965.35 928.088 3
2 -2 -2 4964.29 944.537 3
-2 -2 1 499.278 203.587 1
2 2 -1 181.425 194.764 1
-2 2 1 985.694 255.207 3
2 -2 -1 196.262 217.449 3
-2 -2 1 372.359 190.766 2
-2 -2 0 9012.03 1044.85 1
2 2 0 7220.87 1019.29 1
-2 2 -1 119.044 187.866 2
2 -2 1 303.327 193.4 2
-2 -2 -2 7560.83 891.734 2
-2 2 -2 9392.54 920.162 2
2 -2 2 9968.51 926.073 2
2 -2 2 5992.35 922.468 1
-2 2 -2 5647.1 918.064 1
2 -2 3 2049.87 340.256 2
-2 2 -3 1586.76 342.862 2
-2 2 -3 1242.55 333.312 1
2 -2 3 1806.77 348.465 1
2 2 3 828.682 221.491 2
-2 -2 -3 762.383 228.208 2
-2 2 -4 4859.71 615.561 1
2 -2 4 4542.7 599.835 1
-2 -2 -4 3192 531.416 2
-2 2 -4 3793.47 664.089 2
2 2 4 3802.22 533.207 2
2 -2 4 3725.18 640.811 2
-2 2 -5 17763.8 2263.38 1
2 -2 5 23527 2290.55 1
-2 2 -5 20123.8 2412.7 2
2 -2 5 25673.6 2439.09 2
-2 -2 -5 17914.5 2294.41 2
2 2 5 19427.8 2280.42 2
2 2 6 6604.66 880.503 2
-2 2 -6 6771.67 1055.92 2
-2 -2 -6 5278.8 891.175 2
2 -2 6 6954.4 1012.29 2
-2 2 -6 5085.45 752.045 1
2 -2 6 4507.31 733.417 1
-2 -2 -6 3589.1 1235.27 3
2 2 6 4661.86 1265.51 3
-2 -2 -7 4099.58 881.317 2
-2 2 -7 4365.49 1003.29 2
2 -2 7 3754.57 911.034 2
2 2 7 6002.54 900.492 2
-2 -2 -7 4558.6 1169.82 3
2 2 7 3019.66 1041.37 3
-2 2 -7 4418.09 680.876 1
2 -2 7 4643.63 668.087 1
-2 2 -8 2747.72 599.828 1
2 -2 8 3650.15 596.929 1
-2 2 -8 3513.39 1102.36 3
-2 2 -8 3161.3 991.08 2
2 -2 8 4751.77 972.148 2
-2 -2 -8 3478.9 875.803 2
2 2 8 4311.74 877.417 2
2 2 8 3033.04 996.933 3
-2 -2 -8 3202.71 1055.52 3
-2 -2 -9 2636.09 723.822 2
-2 -2 -9 2844.18 1031.02 3
2 2 9 3102 967.387 3
-2 2 -9 2723.33 558.022 1
2 -2 9 3697.56 567.064 1
2 -2 9 3599.79 835.954 2
-2 2 -9 3608.72 886.99 2
2 2 9 3453.45 740.989 2
-2 2 -9 1388.9 799.152 3
2 -2 9 1062.52 782.76 3
-2 2 -10 521.731 349.845 1
2 -2 10 1170.67 352.944 1
-2 2 -10 848.321 650.288 2
2 2 10 983.712 504.931 2
-2 -2 -10 661.352 511.06 2
2 -2 10 2095.08 681.642 2
2 2 10 304.913 711.718 3
2 -2 10 555.147 631.087 3
-2 -2 -10 1338.05 828.482 3
-2 2 -10 1070.19 734.59 3
-2 2 -11 1835.29 791.662 3
2 2 11 915.708 775.07 3
-2 -2 -11 1990.81 928.229 3
2 -2 11 1559.76 737.45 3
2 -2 11 2032.15 450.734 1
-2 2 -11 2250.25 494.556 1
-2 2 -11 1843.17 698.303 2
-2 -2 -11 2739.55 665.541 2
2 2 11 3284.34 654.738 2
2 -2 11 2640.84 686.409 2
-2 2 -12 405.55 333.179 1
2 -2 12 197.019 274.287 1
2 -2 12 679.836 610.028 3
-2 2 -12 103.796 571.121 3
2 2 12 1009.6 702.157 3
-2 -2 -12 307.097 724.945 3
2 -2 12 517.801 457.043 2
-2 -2 -12 621.6 453.792 2
-2 2 -12 829.463 552.98 2
2 2 12 712.872 410.102 2
-2 2 -13 721.272 377.988 1
2 -2 13 810.238 330.971 1
-2 2 -13 619.35 511.952 2
2 2 13 968.707 429.859 2
2 -2 13 1553.48 558.681 2
-2 -2 -13 1249.3 480.3 2
2 -2 13 951.668 612.289 3
-2 2 -13 510.367 628.13 3
2 2 13 1125.6 734.234 3
-2 -2 -13 866.909 772.444 3
2 -2 14 1806.4 766.384 3
2 2 14 1795.97 793.383 3
-2 2 -14 2765.67 825.937 3
-2 -2 -14 1604.18 857.379 3
-2 -2 -14 1519.97 534.034 1
-2 2 -14 2300.15 519.062 1
2 -2 14 1773.6 447.885 1
-2 2 -14 1902.84 652.725 2
2 -2 14 2217.07 624.139 2
-2 -2 -14 2390.36 604.238 2
2 2 14 2729.09 599.247 2
-2 -2 -15 656.333 422.404 1
-2 2 -15 809.555 414.52 1
2 -2 15 1114.43 383.595 1
2 2 15 1948.82 574.101 1
2 -2 15 1314.61 503.326 2
-2 -2 -15 621.784 433.281 2
-2 2 -15 831.113 510.8 2
2 2 15 1240.4 444.56 2
-2 -2 -15 1613.43 799.47 3
2 -2 15 1073.23 612.919 3
2 2 15 866.319 730.317 3
-2 2 -15 571.589 678.105 3
-2 2 -16 1306.57 719.431 3
-2 -2 -16 2155.12 920.034 3
2 -2 16 2239.41 757.782 3
2 2 16 1211.63 729.059 3
2 2 16 1865.43 574.447 1
-2 -2 -16 1564.52 567.993 1
2 -2 16 3268.28 567.871 1
-2 -2 -16 2577.32 638.63 2
2 2 16 2178.15 557.782 2
2 -2 16 1559.34 542.32 2
-2 2 -16 1584.69 587.829 2
-2 -2 -17 247.289 373.907 2
2 2 17 117.794 317.702 2
-2 2 -17 362.72 414.168 2
2 -2 17 393.567 367.398 2
-2 -2 -17 440.597 422.576 1
-2 2 -17 381.731 373.042 1
2 -2 17 418.486 288.715 1
2 2 17 448.034 438.9 1
-2 2 -17 1177.75 660.301 3
2 2 17 463.886 579.848 3
-2 -2 -17 569.21 654.127 3
2 -2 17 230.84 536.52 3
2 -3 -17 2927.87 553.611 2
-2 -3 17 2259.86 515.43 2
-2 3 17 2008.87 454.862 2
2 3 -17 1996.03 504.991 2
-2 -3 17 1466.07 527.737 3
2 3 -17 2795.8 622.312 1
-2 -3 17 1962.2 510.02 1
-2 3 17 2715.91 444.482 1
2 -3 -17 3081.69 511.083 1
-2 3 17 2369.63 734.281 3
2 3 -17 2129.93 573.481 3
2 -3 -17 2020.09 680.006 3
-2 3 16 145.831 189.808 1
2 -3 -16 789.839 285.719 1
2 3 -16 422.178 351.819 1
-2 -3 16 97.5482 281.847 1
2 -3 -16 469.094 284.51 2
-2 3 16 386.569 236.856 2
2 3 -16 384.732 332.426 3
-2 -3 16 372.86 340.463 3
-2 3 16 488.804 469.315 3
2 -3 -16 392.177 447.539 3
2 3 -16 125.733 267.44 2
-2 -3 16 10.4303 243.949 2
-2 3 15 551.833 221.233 1
2 -3 -15 732.213 262.91 1
-2 -3 15 469.706 297.029 1
2 3 -15 326.599 306.978 1
2 -3 -15 80.9154 262.781 2
-2 3 15 231.16 231.245 2
2 3 -15 -49.3787 293.546 2
-2 -3 15 530.552 295.493 2
2 -3 -15 16.734 393.367 3
-2 3 15 170.806 458.236 3
-2 -3 15 74.7589 278.109 3
2 3 -15 290.895 276.165 3
-2 -3 14 978.215 363.824 2
2 3 -14 781.92 341.132 2
2 -3 -14 782.957 475.675 3
-2 3 14 1786.26 608.249 3
-2 -3 14 748.861 355.983 3
2 3 -14 9.61218 263.683 3
-2 -3 14 1516.07 426.99 1
-2 3 14 616.745 269.027 2
2 -3 -14 552.25 304.247 2
-2 3 14 793.375 247.385 1
2 -3 -14 898.657 278.684 1
2 3 -14 890.431 379.88 1
2 -3 -13 5247.7 676.29 2
2 3 -13 3014.21 609.664 2
-2 -3 13 3164.94 607.888 2
-2 3 13 3372.66 578.325 2
-2 3 13 2217.94 722.032 3
2 -3 -13 3691.21 548.541 1
-2 3 13 3189.84 511.568 1
2 3 -13 4701.92 759.222 1
-2 -3 13 4424.35 719.671 1
2 -3 -13 3385.68 788.523 3
-2 -3 13 4590.16 667.892 3
2 3 -13 3362.3 624.893 3
2 3 -12 -60.1021 234.367 3
2 -3 -12 671.389 448.797 3
-2 -3 12 98.1462 249.634 3
-2 3 12 405.452 195.722 1
2 -3 -12 182.923 207.81 1
-2 -3 12 189.103 270.81 1
2 3 -12 -85.8921 307.648 1
-2 3 12 343.788 237.409 2
2 -3 -12 310.271 275.74 2
2 3 -12 401.118 280.886 2
-2 -3 12 268.876 264.007 2
-2 3 12 884.628 463.729 3
-2 3 11 656.476 441.113 3
2 3 -11 552.78 283.503 3
-2 -3 11 426.102 292.126 3
2 -3 -11 405.367 419.872 3
2 -3 -11 1074.32 350.56 2
2 3 -11 636.59 373.832 1
-2 3 11 1099.55 237.148 1
-2 -3 11 698.629 355.607 1
2 -3 -11 992.606 248.298 1
2 3 -11 916.332 328.899 2
-2 -3 11 795.488 327.097 2
-2 3 11 1169.17 315.449 2
-2 3 10 849.181 214.91 1
2 3 -10 781.41 359.84 1
2 -3 -10 1142.53 247.761 1
-2 -3 10 764.373 351.931 1
2 3 -10 615.844 256.494 3
-2 -3 10 772.196 289.223 3
-2 3 10 447.817 409.65 3
2 -3 -10 517.916 386.931 3
-2 -3 10 690.366 295.179 2
2 -3 -10 636.294 280.833 2
-2 3 10 790.556 257.02 2
2 3 -10 402.49 274.447 2
-2 3 9 128.014 361.335 3
2 -3 -9 419.152 378.183 3
-2 3 9 488.64 184.81 1
2 -3 -9 882.987 220.764 1
-2 -3 9 535.892 273.84 2
2 3 -9 445.085 273.959 2
2 -3 -9 223.239 238.276 2
-2 3 9 578.415 232.914 2
-2 -3 9 54.6388 300.821 1
2 3 -9 172.336 317.09 1
-2 -3 9 360.004 274.876 3
2 3 -9 359.454 244.819 3
-2 3 8 5414.05 923.322 3
2 -3 -8 5258.66 893.289 3
-2 -3 8 4652.03 775.589 3
2 3 -8 5760.98 782.547 3
2 3 -8 6362.06 816.331 2
-2 -3 8 5805.48 815.911 2
2 -3 -8 7509.19 732.399 1
-2 3 8 6156.48 710.776 1
-2 -3 8 8170.78 953.261 1
2 3 -8 4654.41 852.459 1
-2 3 8 5723.51 750.07 2
2 -3 -8 6213.41 771.314 2
2 -3 -7 145.229 343.72 3
-2 3 7 600.78 387.456 3
2 -3 -7 1233.27 208.65 1
2 3 -7 409.316 310.365 1
-2 -3 7 790.98 324.997 1
-2 3 7 784.598 185.46 1
-2 3 7 706.353 230.178 2
2 -3 -7 956.339 255.574 2
-2 -3 7 1665.62 396.519 3
2 -3 -6 982.004 260.217 2
2 3 -6 920.818 283.433 3
2 3 -6 1257.49 353.615 1
-2 -3 6 1920.4 375.571 1
-2 -3 6 1079.64 318.515 2
2 3 -6 962.175 304.66 2
-2 -3 6 1112.68 286.082 3
2 -3 -6 1294.04 382.297 3
-2 3 6 1171.06 385.679 3
-2 3 6 1365.66 207.169 1
-2 3 5 10236.8 1290.37 1
2 3 -5 14916.7 1445.22 1
-2 -3 5 14960.1 1445.81 1
2 3 -5 13018.9 1392.36 2
-2 -3 5 8068.4 1361.07 2
-2 -3 5 13739.4 1376.45 3
2 -3 -5 13234.9 1347.09 2
-2 3 5 14523.9 1350.73 2
-2 3 5 12075.3 1452.12 3
2 -3 -5 12778 1465.26 3
2 -3 -5 12978.5 1299.21 1
2 3 -5 10269.7 1393.25 3
2 3 -4 4763.96 573.809 2
-2 -3 4 4328.7 576.583 2
2 -3 -4 3963.81 484.228 1
-2 3 4 4851.55 480.991 1
-2 3 4 3919.04 551.069 2
2 3 -4 4452.95 594.723 1
-2 -3 4 5563.5 616.118 1
-2 3 4 3720.05 620.935 3
2 -3 -4 3808.83 625.43 3
2 3 -3 4441.68 399.898 2
-2 -3 3 4546.18 420.38 2
-2 3 3 5133.2 511.031 3
2 -3 -3 3887.1 498.374 3
2 3 -3 5016.2 449.287 1
-2 -3 3 5143.39 449.382 1
-2 3 2 1932.44 242.032 1
-2 -3 2 2121.32 301.413 2
2 3 -2 1809.6 284.484 2
-2 -3 2 1400.5 298.254 1
2 3 -2 1933.17 321.263 1
2 -3 -2 2786.75 411.1 3
-2 3 2 1701.89 354.652 3
-2 -3 1 1464.07 305.014 1
2 3 -1 1230.06 301.259 1
-2 -3 1 1680.97 259.933 2
2 3 -1 1873.53 259.843 2
-2 3 1 1657.4 237.428 1
2 -3 -1 1491.82 234.992 1
-2 3 1 1568.72 355.299 3
2 -3 0 494.206 238.417 3
-2 3 0 370.838 241.867 3
-2 -3 0 1025.15 302.538 1
2 3 0 467.693 289.294 1
-2 3 0 1055.62 200.827 1
2 3 1 4547.91 803.098 1
-2 -3 -1 5286.12 837.111 1
2 -3 1 4902.55 663.608 2
-2 3 -1 4559.6 652.636 2
-2 3 -1 6136.04 649.025 1
2 -3 1 6018.33 647.62 1
2 -3 2 87.7564 194.538 2
-2 3 -2 779.247 224.67 2
-2 3 -2 237.09 200.313 1
2 -3 2 603.722 201.531 1
-2 3 -3 17348.1 1837.07 2
2 -3 3 19381.7 1845.02 2
2 -3 3 14077.8 1767.55 1
-2 3 -3 17249.1 1788.19 1
-2 -3 -3 19304.1 1755.23 2
2 3 3 13187.4 1730.61 2
-2 3 -4 1076.74 388.73 2
2 -3 4 612.824 341.115 2
2 -3 4 494.902 241.457 1
-2 3 -4 15.8951 254.68 1
2 3 4 339.526 170.758 2
-2 -3 -4 141.991 181.45 2
-2 -3 -5 6489.02 1650.12 3
-2 3 -5 11491.3 1409.87 2
2 -3 5 10181.7 1349.35 2
-2 -3 -5 8771.71 1191.07 2
2 3 5 8745.23 1167.43 2
2 -3 5 9849.46 1165.24 1
-2 3 -5 12528.7 1203.21 1
2 3 6 1433.43 429.381 2
-2 3 -6 1819.51 655.639 2
-2 -3 -6 1884.76 510.885 2
2 -3 6 2427.48 667.706 2
-2 3 -6 1511.43 378.528 1
2 -3 6 1073.14 340.914 1
-2 -3 -6 1148.83 847.926 3
2 3 6 1363.61 858.691 3
2 3 7 3058.65 1205.06 3
-2 -3 -7 4090.36 1274.69 3
-2 3 -7 8153.27 919.66 1
2 -3 7 5449.37 861.576 1
-2 -3 -7 8132.25 1131.95 2
-2 3 -7 7338.41 1277.9 2
2 -3 7 11356.4 1336.67 2
2 3 7 9535.46 1112.12 2
-2 -3 -8 640.698 739.536 3
2 3 8 840.889 694.415 3
-2 3 -8 3410.15 934.997 2
2 3 8 3393.68 710.906 2
-2 3 -8 61.4419 292.387 1
2 -3 8 46.2152 269.981 1
2 -3 9 4620.66 988.068 2
-2 -3 -9 5705.35 909.438 2
-2 3 -9 3506.12 969.983 2
2 3 9 6403.05 909.511 2
-2 -3 -9 2060.16 1032.23 3
2 3 9 3757.68 1063.94 3
-2 3 -9 2785.19 973.882 3
2 -3 9 2713.25 1032.5 3
-2 3 -9 5141.15 712.788 1
2 -3 9 5350.17 694.824 1
2 3 10 1632.33 748.29 3
-2 -3 -10 1013.64 799.995 3
-2 3 -10 866.722 615.243 3
-2 3 -10 1121.1 389.589 1
2 -3 10 1417.4 376.581 1
2 -3 10 878.918 698.246 3
-2 3 -10 1004.8 648.349 2
2 -3 10 1870.91 650.296 2
-2 -3 -10 1350.17 512.575 2
2 3 10 1362.91 503.591 2
2 3 11 7759.74 1165.45 2
-2 3 -11 8175.75 1332.95 2
2 -3 11 8662.12 1326.32 2
-2 -3 -11 8746.31 1208.76 2
2 -3 11 3053.08 1174.31 3
-2 3 -11 7791.59 1370.17 3
2 3 11 8307.01 1478 3
-2 -3 -11 8087.71 1587.57 3
2 -3 11 9754.24 1085.25 1
-2 3 -11 8696.97 1073.84 1
-2 3 -12 1805.44 693.074 3
2 3 12 2693.23 905.496 3
2 -3 12 481.597 559.858 3
-2 -3 -12 2005.03 533.738 2
-2 3 -12 369.614 355.156 1
2 -3 12 243.853 312.618 1
-2 -3 -12 3332.77 1024.11 3
2 -3 12 1284.63 535.388 2
2 3 12 1299.12 446.194 2
-2 3 -12 1987.51 660.487 2
-2 3 -13 1708.47 454.333 1
2 -3 13 986.666 601.235 3
-2 3 -13 1573.48 645.956 3
2 3 13 1294.32 741.029 3
-2 -3 -13 1540.52 808.884 3
2 -3 13 1415.62 372.604 1
2 3 13 1595.79 463.671 2
-2 3 -13 785.624 542.65 2
2 -3 13 936.816 522.792 2
2 3 14 -57.57 297.476 2
-2 3 -14 16.9682 429.083 2
2 -3 14 766 438.309 2
-2 -3 -14 945.425 437.269 2
2 -3 14 752.048 578.313 3
-2 3 -14 725.813 603.057 3
2 3 14 -44.0118 595.747 3
-2 -3 -14 523.57 647.836 3
-2 3 -14 -57.5323 306.14 1
2 -3 14 119.767 242.915 1
-2 -3 -15 2030.66 919.515 3
2 -3 15 2610.43 789.923 3
-2 3 -15 2321.08 802.107 3
2 3 15 2574.2 885.49 3
-2 -3 -15 2810.02 627.167 2
2 3 15 2901.41 599.674 2
-2 3 -15 3882.8 623.917 1
2 -3 15 1650.08 447.345 1
2 -3 15 1798.46 600.305 2
-2 3 -15 2337.35 709.069 2
2 -3 16 -97.4567 342.417 2
-2 -3 -16 39.9459 357.664 2
2 3 16 193.6 297.992 2
-2 3 -16 88.3363 385.365 2
-2 3 -16 181.996 516.955 3
-2 -3 -16 -135.79 636.311 3
2 -3 16 194.494 490.174 3
2 3 16 376.95 559.826 3
-2 3 -16 -75.957 301.849 1
2 -3 16 -56.8535 233.365 1
2 -4 -16 544.698 235.2 1
-2 4 16 231.75 197.184 1
2 -4 -16 -92.6078 402.39 3
-2 4 16 154.308 387.653 3
2 -4 -16 327.971 266.537 2
-2 4 16 421.064 238.601 2
2 4 -16 204.448 248.281 3
-2 -4 16 31.958 289.073 3
-2 -4 16 121.671 244.428 1
2 4 -16 111.194 298.972 1
2 4 -16 117.257 228.447 2
-2 -4 16 161.828 227.196 2
2 -4 -15 576.372 262.94 1
-2 4 15 316.157 224.263 1
-2 -4 15 425.267 287.996 3
2 4 -15 183.003 241.096 3
-2 4 15 127.695 401.797 3
2 -4 -15 157.451 387.545 3
2 4 -15 241.203 266.619 2
-2 -4 15 624.023 308.123 2
-2 4 15 367.614 218.803 2
2 -4 -15 893.169 328.955 2
2 4 -15 291.286 337.805 1
-2 -4 15 90.8189 283.874 1
-2 4 14 3467.68 455.874 1
-2 -4 14 1975.41 459.048 3
2 4 -14 1836.06 450.605 3
2 -4 -14 3455.2 528.501 2
2 4 -14 1908.82 470.571 2
-2 4 14 2396.74 440.305 2
-2 4 14 2013.96 666.603 3
2 -4 -14 1728.72 625.412 3
2 -4 -14 2028.81 400.799 1
-2 -4 14 2810.53 581.951 1
2 4 -14 2450.88 580.865 1
-2 -4 14 1044.95 419.256 2
2 4 -13 1263.93 363.7 2
2 -4 -13 1000.62 269.809 1
2 4 -13 982.676 427.265 1
-2 -4 13 1739.59 448.175 1
-2 4 13 609.687 248.899 2
2 -4 -13 756.669 317.992 2
-2 4 13 1172.9 280.543 1
2 4 -13 575.034 262.987 3
-2 -4 13 336.662 260.591 3
-2 -4 13 1201.4 366.992 2
-2 4 13 2134.22 661.339 3
2 -4 -13 770.043 484.922 3
2 -4 -12 683.012 230.336 1
-2 4 12 1057.41 260.505 1
2 4 -12 415.83 245.033 3
-2 -4 12 508.352 274.635 3
2 -4 -12 685.64 449.647 3
2 -4 -12 1762.34 380.943 2
-2 4 12 1192.42 290.829 2
2 4 -12 843.331 385.06 1
-2 -4 12 990.192 383.067 1
-2 -4 12 887.601 341.534 2
2 4 -12 599.315 288.863 2
-2 4 12 500.156 472.381 3
-2 4 11 494.522 488.228 3
-2 -4 11 826.575 292.291 3
2 -4 -11 1279.73 513.006 3
2 -4 -11 1126.63 286.024 1
-2 -4 11 1018.74 395.499 1
2 4 -11 744.339 393.552 1
2 4 -11 781.294 275.958 3
-2 4 11 1743.53 314.236 1
-2 4 11 1172.38 291.33 2
2 -4 -11 1248.49 328.608 2
-2 -4 11 1068.23 358.535 2
2 4 -11 1393.91 361.751 2
2 4 -10 11956.3 1335.85 3
2 -4 -10 12255.1 1332.84 2
-2 4 10 12257.2 1312.5 2
-2 4 10 10687.6 1566.34 3
2 -4 -10 11632.6 1544.44 3
-2 -4 10 11831.9 1343.87 3
2 4 -10 12265.7 1386.63 2
-2 -4 10 13805.5 1425.46 2
2 4 -10 11266.4 1480.57 1
-2 4 10 7614.88 1255.91 1
2 -4 -10 12029.7 1287.34 1
-2 -4 10 9578.96 1439.95 1
-2 4 9 2115.83 619.473 3
2 -4 -9 2264.61 596.737 3
2 4 -9 2106.97 458.95 2
-2 -4 9 2164.9 472.304 2
-2 4 9 2673.01 418.504 2
2 -4 -9 2542.27 432.173 2
-2 -4 9 1963.6 443.299 3
2 4 -9 3495.36 479.511 3
-2 -4 9 2944.82 576.018 1
2 4 -9 2121.15 553.621 1
2 -4 -9 2057.95 377.042 1
2 -4 -8 1178.87 258.411 1
-2 4 8 1873 294.528 1
-2 -4 8 2410.71 428.155 3
2 4 -8 1673.4 348.67 3
2 4 -8 1337.02 343.93 2
-2 -4 8 1750.03 379.41 2
-2 4 8 953.259 262.95 2
2 -4 -8 2138.27 322.024 2
2 -4 -8 811.764 434.81 3
-2 4 8 1276.76 498.506 3
-2 -4 8 1357.72 436.7 1
2 -4 -7 3159.39 405.361 1
-2 4 7 3319.65 426.358 1
2 4 -7 3925.86 603.818 1
-2 -4 7 2602.91 557.981 1
2 4 -7 3758.7 477.581 3
-2 -4 7 3566.81 473.099 3
2 4 -7 2723.32 498.16 2
-2 -4 7 2906.65 503.612 2
-2 4 7 2088.42 592.58 3
2 -4 -7 2579.26 607.157 3
-2 4 7 3143.27 431.661 2
2 -4 -7 2780.54 437.561 2
-2 4 6 18815.5 1843.19 1
2 4 -6 14650.1 1918.07 3
-2 -4 6 17253.1 1869.86 3
2 -4 -6 18751.6 1830.62 1
-2 4 6 14639.6 2005.75 3
2 -4 -6 13669.2 1981.17 3
2 4 -6 17442.4 1970.41 1
-2 -4 6 20049.1 2003.75 1
-2 4 6 16410.3 1852.32 2
2 -4 -6 16191 1856.43 2
-2 -4 6 18198.8 1936.51 2
2 4 -6 14136.2 1893.54 2
-2 -4 5 816.148 282.732 1
2 4 -5 1201.23 290.252 2
2 -4 -5 714.635 342.436 3
-2 4 5 1401.21 396.133 3
2 -4 -5 1021.86 239.879 2
-2 4 5 1271.02 238.436 2
-2 -4 5 1667.93 321.854 2
2 4 -5 1125.58 307.988 1
2 4 -4 368.096 209.436 2
2 4 -4 584.851 226.642 1
-2 -4 4 563.807 224.101 1
2 -4 -4 952.58 320.609 3
-2 4 4 399.025 292.511 3
-2 -4 4 1396.74 297.039 2
-2 -4 3 108.548 165.125 1
2 4 -3 106.159 167.302 1
2 -4 -3 288.647 254.974 3
-2 4 3 -51.1689 215.459 3
2 -4 -3 407.129 76.9779 1
-2 4 3 250.131 60.4299 1
-2 -4 3 418.457 189.241 2
2 4 -3 283.927 167.324 2
-2 -4 2 6782.34 893.964 2
2 4 -2 7566.21 891.9 2
-2 4 2 7549.58 958.966 3
2 -4 -2 7376.79 966.503 3
-2 4 2 8733.43 870.046 1
2 -4 -2 8356.85 866.077 1
-2 -4 2 7101.52 930.615 1
2 4 -2 8520.37 953.765 1
2 -4 -1 302.791 226.631 3
-2 4 1 130.41 177.868 3
-2 -4 1 206.534 134.229 2
2 4 -1 134.479 165.812 1
-2 -4 1 -32.1194 158.659 1
2 -4 -1 349.456 119.06 1
-2 4 1 312.796 122.821 1
-2 4 0 178.129 181.395 2
2 4 0 286.724 216.976 1
-2 4 0 289.467 221.248 3
-2 -4 0 285.8 134.414 2
2 4 0 139.832 136.392 2
2 -4 0 228.636 132.519 1
-2 4 0 180.183 126.514 1
-2 -4 0 276.454 186.349 1
2 -4 1 1804.86 296.311 2
-2 4 -1 844.947 247.523 2
-2 4 -1 1868.22 284.575 3
2 -4 1 1387.19 259.39 3
-2 4 -1 845.773 233.046 1
-2 -4 -1 2099.04 414.214 1
2 4 1 1308.03 393.486 1
2 4 2 5420.55 980.583 1
-2 -4 -2 7670.14 1067.6 1
-2 4 -2 6721.23 862.759 2
2 -4 2 6185.89 852.046 2
2 -4 2 8211.91 845.496 1
-2 4 -2 7587.68 848.288 1
2 -4 3 1395.94 336.726 2
-2 4 -3 1448.33 276.01 1
2 4 3 862.173 201.178 2
-2 -4 -3 1070.32 212.901 2
-2 4 -3 532.378 301.716 2
2 4 4 6414.27 749.87 2
-2 4 -4 6769.35 816.199 1
2 -4 4 6458.48 802.723 1
-2 -4 -4 5767.75 1534.75 3
-2 4 -4 6204.68 954.636 2
-2 -4 -4 6451.36 762.833 2
2 -4 4 7081.22 940.996 2
-2 4 -5 1786.17 596.668 2
2 4 5 2501.41 365.446 2
2 -4 5 2034.33 573.672 2
-2 -4 -5 1253.01 365.714 2
-2 4 -5 2475.49 385.229 1
2 -4 5 1431.11 342.451 1
-2 -4 -5 1654.65 950.926 3
2 4 5 1739.72 942.37 3
2 4 6 5370.32 703.57 2
-2 4 -6 5914.9 985.738 2
-2 -4 -6 3137.46 705.486 2
2 -4 6 3591.28 859.43 2
-2 4 -6 4120.91 626.759 1
2 -4 6 5066.61 630.355 1
-2 -4 -6 5707.47 1233.91 3
2 4 6 3037.99 1021.02 3
-2 -4 -7 759.705 488.04 2
2 4 7 413.412 379.825 2
2 -4 7 1442.46 630.146 2
-2 4 -7 1128.03 682.717 2
2 -4 7 391.583 220.092 1
-2 4 -7 587.795 247.419 1
2 4 7 844.15 702.175 3
-2 -4 -7 732.512 765.212 3
2 -4 8 195.937 550.996 2
-2 4 -8 2745.58 826.464 2
-2 -4 -8 655.27 465.953 2
2 4 8 1470.62 543.895 2
2 -4 8 435.456 249.424 1
-2 4 -8 387.656 258.824 1
-2 -4 -8 838.132 799.801 3
2 4 8 1033.11 751.462 3
2 4 9 1294.3 762.719 3
-2 -4 -9 1321.25 859.206 3
-2 4 -9 2437.63 783.007 2
2 -4 9 1900.66 700.108 2
-2 -4 -9 1327.53 510.87 2
-2 4 -9 2179.34 828.302 3
-2 4 -9 1505.45 409.221 1
2 -4 9 2067.55 399.567 1
2 4 9 2377.07 563.309 2
-2 -4 -10 3270.02 664.783 2
2 4 10 3028.8 660.342 2
-2 4 -10 3426.56 881.344 2
2 -4 10 5623.29 975.741 2
-2 4 -10 1689.86 729.879 3
2 -4 10 1376.95 798.851 3
2 -4 10 3219.56 549.563 1
2 4 10 2819.15 913.66 3
-2 -4 -10 3316.55 1008.87 3
-2 -4 -11 580.729 374.569 2
-2 4 -11 -378.001 519.602 2
2 -4 11 741.302 490.3 2
2 4 11 1097.26 397.404 2
2 -4 11 319.758 236.854 1
-2 4 -11 139.273 273.437 1
2 4 11 1097.33 680.519 3
-2 -4 -11 -324.622 745.102 3
-2 4 -11 240.322 478.746 3
2 -4 11 453.722 543.807 3
-2 -4 -12 384.044 736.508 3
-2 4 -12 313.426 502.498 3
2 4 12 43.1018 600.183 3
2 -4 12 130.262 488.62 3
-2 4 -12 1019.66 553.369 2
2 4 12 714.613 347.106 2
2 -4 12 342.439 422.427 2
-2 -4 -12 268.271 347.383 2
2 -4 12 603.133 283.711 1
-2 4 -12 1029.22 336.635 1
-2 4 -13 541.159 507.337 3
2 4 13 268.496 618.529 3
-2 -4 -13 25.0852 620.776 3
2 -4 13 -253.037 464.638 3
2 -4 13 488.418 399.761 2
2 4 13 371.452 290.954 2
-2 4 -13 714.354 473.527 2
-2 -4 -13 77.6514 327.48 2
2 -4 13 -106.526 231.962 1
-2 4 -13 573.836 307.191 1
-2 -4 -14 2616.24 996.456 3
2 -4 14 2189.1 715.371 3
-2 4 -14 1755.17 682.456 3
2 4 14 2686.97 890.133 3
2 4 14 2185.73 517.245 2
-2 -4 -14 2454.19 569.083 2
-2 4 -14 1815.01 675.054 2
2 -4 14 1935.02 610.008 2
2 -4 14 2812.3 495.541 1
-2 4 -14 1725.48 468.795 1
2 -4 15 281.151 232.502 1
-2 4 -15 423.725 304.44 1
-2 -4 -15 27.2459 627.016 3
2 -4 15 665.177 527.03 3
-2 4 -15 645.907 552.977 3
2 4 15 95.7477 617.74 3
-2 -4 -15 567.228 361.409 2
2 -4 15 99.7946 354.323 2
2 4 15 145.868 280.774 2
-2 4 -15 611.968 484.663 2
2 5 -14 1064.5 352.465 2
-2 5 14 608.365 513.043 3
2 -5 -14 998.258 499.636 3
-2 -5 14 681.89 289.721 3
-2 5 14 1556.91 359.81 1
-2 -5 14 2082.47 494.965 1
2 5 -14 1218.46 319.836 3
2 5 -14 1058.62 419.206 1
-2 5 14 730.147 273.758 2
2 -5 -14 1107.86 349.893 2
-2 -5 14 1588.2 398.094 2
2 5 -13 727.919 312.296 2
-2 -5 13 653.988 313.433 2
-2 -5 13 641.024 287.848 3
2 5 -13 907.389 271.461 3
2 -5 -13 1257.24 306.209 1
-2 5 13 1093.66 313.783 1
-2 5 13 312.442 455.684 3
2 -5 -13 904.151 512.299 3
2 -5 -13 1334.55 350.322 2
-2 5 13 835.767 267.672 2
2 5 -13 420.32 336.347 1
-2 -5 13 700.757 364.429 1
-2 -5 12 774.908 324.99 2
2 5 -12 1594.41 381.958 2
2 5 -12 901.209 275.077 3
2 -5 -12 1312.48 305.921 1
-2 5 12 1536.86 338.887 1
-2 -5 12 1097.53 302.63 3
2 5 -12 1442.36 443.765 1
-2 -5 12 813.852 365.543 1
2 -5 -12 1117.21 313.266 2
2 -5 -12 726.617 479.505 3
-2 5 12 684.835 506.481 3
-2 5 12 733.653 255.937 2
2 5 -11 183.046 198.508 3
-2 -5 11 295.821 248.24 3
2 -5 -11 507.638 229.698 1
-2 5 11 652.836 274.598 1
-2 -5 11 -24.2658 303.371 1
2 -5 -11 -42.3036 350.5 3
-2 5 11 1310.47 539.775 3
2 -5 -11 429.434 234.452 2
-2 5 11 181.33 173.977 2
-2 -5 11 407.607 270.577 2
2 5 -11 224.301 239.172 2
-2 -5 10 2359.59 436.408 2
2 -5 -10 2055.95 359.359 2
-2 5 10 1314.45 299.353 2
2 -5 -10 1250.01 530.33 3
-2 5 10 2793.4 415.908 1
2 -5 -10 2265.41 365.164 1
-2 -5 10 1594.16 360.182 3
2 5 -10 1778.89 350.557 3
-2 -5 10 1764.78 483.098 1
2 5 -10 1124.96 358.587 2
-2 5 10 1495.32 563.226 3
2 5 -10 1392.11 466.077 1
2 -5 -9 1898.61 309.847 1
2 -5 -9 1404.53 481.847 3
-2 5 9 1175.35 258.841 2
2 -5 -9 1187.09 282.634 2
2 5 -9 1019.9 402.077 1
-2 -5 9 1162.27 407.782 1
2 5 -9 1029.37 321.322 2
-2 -5 9 1057.51 338.252 2
-2 5 9 407.683 425.097 3
2 5 -9 1506.08 304.523 3
2 -5 -8 544.158 344.73 3
-2 5 8 334.534 394.064 3
-2 -5 8 405.492 208.118 3
2 5 -8 588.175 211.576 3
2 -5 -8 514.994 196.717 2
2 5 -8 192.997 278.44 1
-2 -5 8 211.5 270.265 1
2 5 -8 284.855 220.915 2
-2 -5 8 396.474 253.417 2
-2 5 7 292.211 371.369 3
-2 -5 7 746.383 214.806 3
2 5 -7 786.149 354.559 3
2 5 -7 927.05 265.534 2
2 -5 -7 592.102 198.979 2
2 5 -7 678.699 286.681 1
-2 -5 7 400.773 282.266 1
-2 -5 7 1569.63 324.424 2
-2 5 7 656.938 191.694 2
2 5 -6 4741.53 720.331 1
-2 -5 6 5274.87 735.597 1
-2 5 6 5427.81 841.257 3
2 -5 -6 3883.06 759.35 3
2 5 -6 4267.19 652.667 2
-2 -5 6 5276.03 689.199 2
2 -5 -6 5078.23 618.64 2
-2 5 6 5293.82 607.573 2
2 5 -5 853.377 269.644 1
-2 -5 5 752.684 265.125 1
2 5 -5 394.034 237.057 2
-2 -5 5 944.28 272.726 2
2 -5 -5 791.942 356.534 3
-2 5 5 679.691 211.578 2
-2 5 4 1772.13 419.541 3
2 -5 -4 1561.62 376.466 3
-2 -5 4 1595.04 316.288 2
2 5 -4 1896.9 299.988 2
2 5 -4 1442.86 312.314 1
-2 -5 4 1481.33 306.405 1
-2 5 4 1341.82 194.484 1
2 -5 -4 1201.17 174.495 1
2 5 -3 1665.3 305.047 2
2 -5 -3 1719.2 246.527 1
-2 5 3 1722.95 390.991 3
2 -5 -3 1935.57 409.106 3
-2 5 3 1853.64 242.208 1
-2 -5 3 1828.52 340.303 1
2 -5 -2 1393.56 344.131 3
-2 5 2 1453.33 342.53 3
2 5 -2 1242.76 300.745 1
-2 -5 2 1641.08 281.293 2
2 5 -2 1740.39 268.516 2
-2 5 2 2263.87 274.256 1
2 -5 -2 1716.04 267.941 1
-2 -5 2 1578.67 306.704 1
-2 -5 1 3425.7 404.841 2
2 5 -1 2636.48 383.789 2
-2 -5 1 4305.11 492.638 1
2 5 -1 2450.68 454.765 1
2 -5 -1 3888.56 438.661 1
-2 5 1 2889.61 418.488 1
-2 5 1 3478.23 473.62 3
2 -5 -1 2495.76 468.339 3
2 5 0 3773 403.984 2
-2 -5 0 3354.84 402.567 2
-2 5 0 2575.04 437.53 2
2 -5 0 2971.79 464.519 2
2 5 0 3540.16 517.591 1
-2 -5 0 2349.05 478.917 1
2 -5 0 3869.77 508.846 3
2 -5 0 3090.44 452.867 1
-2 5 0 3949.15 474.694 1
-2 5 0 3443.07 466.072 3
-2 5 -1 3301.89 452.73 2
2 -5 1 3251.56 457.774 2
-2 5 -1 2759.92 446.262 1
2 -5 1 3781.01 462.746 1
2 -5 1 3020.54 489.275 3
2 5 1 2727.22 521.505 1
-2 -5 -1 3335.81 524.111 1
-2 5 -1 3342.73 454.739 3
-2 5 -2 266.511 208.318 2
2 -5 2 81.2825 196.391 2
-2 5 -2 394.398 169.069 3
2 -5 2 233.661 167.47 1
-2 5 -2 -31.6001 150.36 1
2 5 2 409.456 367.015 1
-2 -5 -2 206.929 336.013 1
2 -5 2 425.161 156.408 3
-2 -5 -3 811.39 186.734 2
-2 5 -3 731.307 305.979 2
-2 5 -3 460.319 211.798 1
-2 -5 -3 1057.66 484.608 1
2 -5 3 1005.67 239.446 1
2 -5 3 425.413 267.437 2
-2 -5 -4 1711.1 296.252 2
2 5 4 1993.78 286.226 2
2 -5 4 3236.85 425.458 1
-2 -5 -4 2628.77 1020.28 3
2 5 4 2498.96 1028.65 3
-2 5 -4 1924.39 524.751 2
-2 5 -4 2310.79 388.391 1
-2 5 -5 1105.8 290.089 1
-2 -5 -5 1099.47 283.685 2
2 5 5 1085.06 226.05 2
2 -5 5 881.493 270.396 1
2 -5 5 1458.25 485.092 2
-2 5 -5 1095.29 509.585 2
2 5 5 233.321 689.122 3
-2 -5 -5 2276.55 889.761 3
-2 5 -6 2194.56 487.951 1
2 -5 6 4154.62 543.358 1
-2 -5 -6 2755.2 1001.23 3
2 5 6 4500.21 555.202 2
-2 5 -6 3461.52 839.876 2
-2 -5 -6 3875.14 609.819 2
2 -5 6 2417.61 708.843 2
2 5 6 1818.55 856.565 3
2 5 7 925.384 760.316 3
-2 -5 -7 1074.72 794.077 3
2 -5 7 1329.52 332.802 1
-2 5 -7 1828.74 377.417 1
-2 -5 -7 2129.76 522.944 2
2 5 7 1717.06 443.314 2
-2 5 -7 1977.51 730.023 2
-2 -5 -8 227.757 330.398 2
-2 5 -8 363.744 244.247 1
2 -5 8 699.187 538.917 2
2 5 8 1385.42 456.229 2
-2 5 -8 1612.61 737.573 2
2 -5 8 162.348 203.722 1
-2 -5 -8 620.61 746.35 3
2 5 8 -197.069 647.93 3
-2 -5 -9 1122.87 420.291 2
2 5 9 284.706 619.124 3
-2 -5 -9 267.504 709.137 3
2 -5 9 2130.97 381.073 1
-2 5 -9 1403.88 360.393 1
-2 5 -9 1951.12 691.254 2
2 5 9 1801.34 487.031 2
2 -5 9 1186.79 588.567 2
2 -5 10 157.905 449.614 2
-2 5 -10 127.576 217.943 1
2 -5 10 75.6277 195.859 1
-2 5 -10 1454.12 634.027 2
-2 -5 -10 154.86 324.865 2
2 5 10 483.625 610.857 3
-2 -5 -10 1191.81 784.11 3
-2 5 -10 132.109 483.383 3
2 5 10 1696.7 425.697 2
-2 5 -11 209.805 252.273 1
2 -5 11 112.465 188.058 1
2 -5 11 207.283 403.703 2
-2 5 -11 823.323 516.648 2
2 5 11 951.128 362.807 2
2 5 11 -174.933 612.191 3
-2 -5 -11 1839.93 851.741 3
-2 5 -11 950.71 496.14 3
2 -5 11 635.261 583.214 3
-2 5 -12 163.71 244.713 1
2 -5 12 401.733 232.813 1
2 5 12 126.321 242.867 2
-2 -5 -12 676.898 344.195 2
2 -5 12 170.538 409.866 2
-2 5 -12 377.743 471.524 2
-2 5 -12 -205.447 468.449 3
2 5 12 499.98 611.04 3
-2 -5 -12 176.77 619.793 3
2 -5 12 292.231 531.211 3
-2 5 -13 656.48 335.337 1
2 -5 13 272.195 232.439 1
2 5 13 590.838 304.325 2
2 -5 13 276.131 401.579 2
-2 5 -13 507.259 467.585 2
-2 -5 -13 484.234 342.507 2
-2 5 -13 818.62 522.302 3
2 5 13 233.27 561.578 3
2 -5 13 928.257 525.793 3
-2 -5 -13 364.825 640.869 3
-2 6 12 355.565 185.345 2
2 -6 -12 67.6091 192.61 2
-2 -6 12 40.9116 261.579 1
2 6 -12 187.597 310.023 1
2 -6 -12 126.966 339.015 3
-2 6 12 210.693 405.902 3
2 6 -12 111.826 215.403 2
-2 -6 12 297.604 244.132 2
-2 -6 11 949.193 335.174 2
2 6 -11 1553.32 361.087 2
-2 6 11 1005.65 510.138 3
2 6 -11 1244.47 297.97 3
2 -6 -11 1145.22 507.227 3
-2 6 11 926.194 246.215 2
2 -6 -11 1227.48 300.061 2
-2 -6 11 1227.86 437.08 1
2 6 -11 1212.92 429.957 1
-2 -6 11 1233.57 306.977 3
2 6 -10 255.792 280.1 1
-2 -6 10 433.799 306.633 1
2 6 -10 308.551 187.407 3
2 -6 -10 236.327 183.484 2
-2 6 10 297.887 164.559 2
-2 -6 10 876.858 289.881 2
2 6 -10 169.116 224.863 2
2 -6 -10 304.63 368.764 3
-2 6 10 477.323 400.4 3
-2 6 9 243.763 391.64 3
2 -6 -9 268.343 360.369 3
2 6 -9 551.557 314.948 1
-2 -6 9 222.097 303.03 1
-2 -6 9 446.59 206.44 3
2 6 -9 401.288 181.179 3
-2 6 9 364.575 161.457 2
-2 -6 9 1269.84 327.401 2
2 -6 -9 163.593 169.56 2
2 6 -9 723.392 258.434 2
2 -6 -8 704.148 401.415 3
-2 -6 8 557.899 192.635 3
2 -6 -8 1331.25 240.732 2
-2 6 8 819.414 199.208 2
2 6 -8 983.112 383.486 3
2 6 -8 564.869 257.946 2
-2 -6 8 1426.57 326.669 2
-2 6 8 1910.11 540.193 3
-2 -6 8 865.249 342.54 1
2 6 -8 1031.88 353.994 1
-2 -6 7 1365.77 346.374 1
2 -6 -7 735.771 372.006 3
-2 6 7 437.493 365.807 3
2 -6 -7 463.721 188.839 2
2 6 -7 1205.19 337.752 1
2 6 -7 616.277 237.344 2
-2 -6 7 706.62 260.397 2
-2 6 7 1032.96 199.2 2
-2 6 6 218.809 298.128 3
2 -6 -6 260.811 284.848 3
2 -6 -6 202.469 167.68 2
-2 6 6 433.321 158.546 2
-2 -6 6 134.381 220.61 1
2 6 -6 155.811 204.686 1
2 6 -6 477.383 204.533 2
-2 -6 6 11.2914 182.505 2
2 -6 -5 225.923 280.476 3
-2 6 5 194.976 311.431 3
-2 -6 5 685.312 231.863 2
2 6 -5 621.686 205.108 2
-2 6 5 503.46 197.813 1
2 6 -5 191.284 196.064 1
-2 -6 5 557.851 233.354 1
2 -6 -5 410.019 151.682 1
2 -6 -4 183.835 272.805 3
-2 6 4 274.345 313.82 3
-2 6 4 297.468 104.614 1
2 6 -4 661.194 206.018 2
-2 -6 4 566.268 213.827 2
2 -6 -4 415.259 98.3932 1
2 6 -4 413.016 206.134 1
2 6 -3 801.213 205.888 2
-2 -6 3 1020.26 241.103 2
-2 6 3 1308.64 365.175 3
2 -6 -3 689.071 284.908 3
-2 6 3 747.913 139.057 1
2 -6 -3 876.22 152.417 1
-2 -6 3 375.042 198.012 1
2 6 -3 392.323 207.717 1
-2 -6 2 2586.11 348.119 2
2 6 -2 1625.91 282.24 2
2 6 -2 1819.83 345.948 1
-2 -6 2 2037.87 357.101 1
2 -6 -2 1600.17 294.071 1
-2 6 2 2010.76 286.898 1
-2 6 2 1881.39 399.691 3
2 -6 -2 2524.52 415.61 3
-2 6 1 1158.44 266.178 2
2 -6 -1 1492.47 283.322 1
-2 6 1 2021.06 296.159 1
-2 -6 1 1524.19 297.645 1
2 6 -1 1164.42 288.038 1
2 -6 -1 1170.89 302.486 3
-2 6 1 1327.27 308.311 3
-2 -6 1 1753.64 254.408 2
2 6 -1 1498.68 229.767 2
-2 6 0 889.466 234.543 3
2 -6 0 1058.96 274.312 3
2 6 0 1320.39 185.445 2
-2 -6 0 1353.9 281.365 1
-2 6 0 755.414 219.208 2
2 6 0 766.281 261.463 1
2 -6 0 1124.61 254.208 2
-2 6 0 1128.32 255.168 1
2 -6 0 916.135 245.242 1
-2 -6 0 1241.13 190.656 2
-2 -6 -1 276.732 106.658 2
-2 6 -1 230.158 153.233 3
2 -6 1 811.588 233.019 3
2 6 1 570.23 128.507 2
2 -6 1 392.119 198.24 1
2 -6 1 574.6 201.534 2
-2 6 -1 55.8072 149.588 2
-2 -6 -1 436.823 210.034 1
-2 6 -1 251.248 183.23 1
2 6 1 209.2 215.512 1
2 -6 2 950.487 256.913 1
-2 6 -2 512.038 229.676 1
-2 6 -2 422.323 231.446 2
-2 -6 -2 221.895 282.624 1
2 6 2 1155.33 372.846 1
-2 6 -2 524.142 182.754 3
2 -6 2 519.794 224.858 3
-2 -6 -3 2113.72 517.558 1
-2 6 -3 762.466 260.193 1
-2 -6 -3 1291.28 882.073 3
2 6 3 1666.93 489.6 1
2 -6 3 1438.27 295.456 1
2 -6 3 1055.55 322.766 2
-2 6 -3 1248.98 365.106 2
-2 6 -3 998.834 206.479 3
2 -6 3 988.064 199.856 3
-2 -6 -4 1446.02 822.736 3
2 6 4 2218.62 850.811 3
-2 -6 -4 1876.06 552.885 1
2 -6 4 1603.7 323.074 1
-2 6 -4 2435.87 379.719 1
-2 -6 -4 906.344 194.097 2
2 6 4 1362.22 202.286 2
-2 6 -4 1347.32 452.442 2
2 -6 4 2247.35 477.566 2
-2 -6 -5 589.612 728.837 3
2 -6 5 1590.75 299.913 1
-2 -6 -5 666.907 209.789 2
-2 6 -5 790.649 489.752 2
2 -6 5 1092.76 445.436 2
2 6 5 1121.63 705.672 3
-2 6 -5 778.236 262.013 1
2 6 5 541.828 156.886 2
-2 -6 -6 879.747 337.528 2
2 6 6 363.928 217.091 2
-2 6 -6 803.775 525.568 2
2 -6 6 1040.99 505.603 2
2 6 6 532.653 613.028 3
-2 -6 -6 355.162 601.628 3
2 -6 6 207.169 200.496 1
-2 6 -6 139.538 204.472 1
2 6 7 409.434 274.432 2
-2 -6 -7 822.106 366.191 2
2 -6 7 -15.4588 436.176 2
-2 6 -7 -128.136 539.111 2
-2 6 -7 493.048 237.869 1
2 -6 7 284.632 208.972 1
-2 -6 -7 690.124 671.896 3
2 6 7 585.476 611.966 3
-2 6 -8 1374.71 686.797 2
2 -6 8 894.326 474.089 2
2 6 8 286.419 337.583 2
2 -6 8 345.333 211.206 1
-2 6 -8 184.014 221.901 1
-2 -6 -8 360.768 312.626 2
-2 -6 -8 -44.8763 660.006 3
2 6 8 330.829 566.502 3
2 6 9 449.352 325.429 2
2 -6 9 533.128 541.431 2
-2 6 -9 288.611 220.325 1
2 -6 9 256.289 225.599 1
-2 6 -9 432.84 548.835 2
-2 -6 -9 396.554 296.23 2
2 6 9 643.226 611.386 3
-2 -6 -9 93.4308 612.309 3
2 -6 10 584.658 494.979 2
2 -6 10 169.664 205.921 1
-2 6 -10 345.446 243.37 1
-2 6 -10 1157.75 588.172 2
2 6 10 692.504 318.643 2
2 6 10 -44.3471 570.329 3
-2 -6 -10 146.454 625.104 3
-2 6 -11 -9.52441 220.085 1
2 -6 11 322.503 212.159 1
2 6 11 622.147 614.865 3
-2 -6 -11 -125.917 669.443 3
2 -6 11 111.187 420.098 2
2 6 11 573.691 315.718 2
-2 6 -11 316.207 452.693 2
-2 7 8 404.755 379.589 3
-2 -7 8 518.662 244.576 2
2 7 -8 310.333 208.775 2
2 -7 -8 238.105 327.354 3
-2 -7 8 731.075 302.044 1
2 7 -8 462.329 270.655 1
2 7 -7 1331.91 381.163 1
-2 -7 7 1649.42 395.846 1
2 7 -7 1188.17 302.016 2
-2 -7 7 1449.71 331.93 2
2 -7 -7 954.646 423.281 3
-2 7 7 1270.22 482.439 3
2 -7 -6 1263.49 403.778 3
-2 -7 6 42.7101 191.179 2
2 7 -6 402.553 189.165 2
-2 -7 6 567.446 253.648 1
2 7 -6 737.782 274.239 1
-2 7 6 159.528 308.865 3
-2 7 5 554.301 374.106 3
2 -7 -5 256.334 274.683 3
2 7 -5 171.604 155.89 2
-2 -7 5 828.916 232.555 2
-2 7 5 40.8402 132.367 1
-2 -7 5 195.773 200.613 1
2 7 -5 175.297 203.78 1
2 7 -4 1310.24 301.91 1
-2 -7 4 1158 287.251 1
-2 7 4 1222.97 403.956 3
2 -7 -4 1044.6 360.13 3
2 7 -4 972.942 233.966 2
-2 -7 4 1699.91 302.486 2
-2 7 4 1086.27 189.683 1
-2 -7 3 1337.6 282.067 1
-2 7 3 845.611 177.963 1
2 -7 -3 1088.79 192.328 1
2 -7 -3 1043.56 347.645 3
-2 -7 3 1206.66 254.971 2
2 7 -3 1684.15 258.838 2
-2 7 3 1571 405.063 3
2 7 -3 851.519 266.204 1
-2 7 2 1545.6 378.035 3
2 -7 -2 1337.91 335.667 3
-2 -7 2 1139.06 269.948 1
2 7 -2 915.439 216.584 2
-2 -7 2 1540.55 271.011 2
-2 7 2 888.659 209.702 1
2 -7 -2 1310.55 239.67 1
-2 7 1 902.663 201.756 2
2 -7 -1 480.971 200.565 1
-2 7 1 544.876 189.075 1
2 7 -1 718.642 153.309 2
-2 -7 1 989.219 209.835 2
2 7 -1 232.637 189.659 1
-2 -7 1 460.059 188.573 1
2 -7 -1 788.906 264.473 3
-2 7 1 544.069 260.226 3
2 -7 -1 778.608 247.217 2
2 -7 0 348.152 182.706 2
-2 7 0 118.718 141.144 2
2 -7 0 201.884 185.503 1
-2 7 0 324.695 188.051 1
2 -7 0 508.375 222.916 3
-2 7 0 268.215 183.26 3
-2 -7 0 145.151 118.291 2
2 7 0 241.149 187.397 1
-2 -7 0 194.676 156.618 1
2 7 0 581.068 120.13 2
2 -7 1 58.3405 167.96 1
-2 7 -1 281.309 185.889 1
2 -7 1 95.4455 158.771 2
-2 7 -1 198.604 171.138 2
2 7 1 240.43 95.41 2
-2 -7 -1 265.187 100.963 2
2 7 1 268.988 213.185 1
-2 -7 -1 269.427 188.212 1
-2 7 -1 96.2191 142.747 3
-2 7 -2 122.739 125.585 3
2 -7 2 704.735 216.212 3
-2 -7 -2 822.913 838.325 3
-2 7 -2 349.422 208.21 1
-2 -7 -2 232.43 216.554 1
2 7 2 165.556 247.953 1
-2 7 -2 274.774 224.502 2
2 -7 2 250.281 201.993 2
2 -7 2 196.104 177.993 1
2 7 3 435.67 750.382 3
-2 -7 -3 1736.28 799.495 3
-2 -7 -3 256.97 283.284 1
2 7 3 20.8821 322.544 1
2 -7 3 458.308 229.679 1
-2 7 -3 493.861 235.86 1
2 -7 3 786.468 284.767 2
-2 7 -3 765.697 322.402 2
-2 7 -4 423.64 241.9 1
2 7 4 442.631 392.136 1
-2 -7 -4 433.03 417.394 1
2 -7 4 1299.23 306.363 1
-2 -7 -4 928.485 738.55 3
2 7 4 314.875 593.697 3
2 -7 4 582.401 340.95 2
-2 7 -4 750.669 385.726 2
2 -7 5 1460.46 341.464 1
-2 7 -5 1562.34 358.741 1
-2 7 -5 2150.11 596.252 2
2 -7 5 733.356 447.338 2
-2 -7 -5 2298.1 844.224 3
2 7 5 325.099 597.399 3
-2 -7 -6 521.487 681.67 3
2 7 6 1631.21 748.561 3
-2 7 -6 577.553 503.633 2
2 -7 6 907.003 489.142 2
-2 7 -6 338.025 234.314 1
2 -7 6 536.326 246.305 1
-2 -7 -7 1873.41 818.267 3
2 7 7 613.718 599.655 3
2 -7 7 708.388 462.309 2
-2 7 -7 153.543 505.936 2
-2 7 -7 728.8 278.915 1
2 -7 7 436.639 231.485 1
2 7 8 43.5238 518.733 3
-2 -7 -8 328.806 629.895 3
-2 7 -8 1433.51 642.657 2
2 -7 8 -218.943 443.404 2
2 -7 8 630.193 251.63 1
-2 7 -8 337.056 236.564 1
-3 0 18 1890.78 607.473 3
3 0 -18 1576.37 555.114 3
3 0 -18 2057.4 509.268 1
-3 0 18 1677.18 415.684 1
-3 0 18 1753.28 447.393 2
3 0 -18 2099.55 491.302 2
3 0 -17 182.533 256.804 1
-3 0 17 312.361 247.791 1
-3 0 17 119.275 407.004 3
3 0 -17 504.827 396.709 3
-3 0 17 356.364 278.338 2
3 0 -17 96.822 228.161 2
3 0 -16 622.034 327.154 1
-3 0 16 482.555 253.749 1
-3 0 16 -69.0822 378.566 3
3 0 -16 13.5546 320.021 3
-3 0 16 141.494 242.375 2
3 0 -16 225.15 305.181 2
3 0 -15 554.443 349.695 1
-3 0 15 314.015 264.631 1
-3 0 15 126.456 357.099 3
3 0 -15 124.224 336.737 3
3 0 -15 9.60237 288.715 2
-3 0 15 171.743 275.772 2
-3 0 14 27.958 249.063 1
3 0 -14 672.233 320.105 1
-3 0 14 126.989 325.869 3
3 0 -14 171.454 318.39 3
-3 0 14 146.699 265.248 2
3 0 -14 8.9652 271.692 2
3 0 -13 -92.4351 267.78 1
-3 0 13 244.819 270.968 1
3 0 -13 270.126 281.581 2
-3 0 13 296.736 289.956 2
3 0 -13 701.713 360.952 3
-3 0 13 408.69 340.704 3
3 0 -12 2945.82 646.723 3
-3 0 12 2724.55 632.803 3
3 0 -12 5074.59 712.59 1
-3 0 12 3013.9 604.915 1
3 0 -12 4449.6 659.764 2
-3 0 12 4758.63 671.2 2
-3 0 11 397.423 317.984 3
3 0 -11 279.296 341.65 3
3 0 -11 123.298 293.115 1
-3 0 11 173.063 260.239 1
3 0 -11 209.364 269.604 2
-3 0 11 94.8121 261.781 2
3 0 -10 567.992 319.658 3
3 0 -10 781.852 295.698 2
-3 0 10 761.088 293.052 2
-3 0 10 448.186 328.256 3
3 0 -10 129.061 285.744 1
-3 0 10 333.194 289.016 1
3 0 -9 209.035 259.234 1
-3 0 9 342.613 283.241 1
3 0 -9 58.7729 229.527 2
-3 0 9 151.974 233.611 2
3 0 -9 375.625 302.687 3
-3 0 9 204.849 289.543 3
3 0 -8 5851.25 776.743 3
-3 0 8 4913.37 738.193 3
3 0 -8 4882.25 712.323 1
-3 0 8 3559.48 686.723 1
-3 0 8 5989.29 692.275 2
3 0 -8 4635.29 667.735 2
3 0 -7 267.411 235.012 1
-3 0 7 148.361 215.269 1
3 0 -7 275.417 314.844 3
-3 0 7 116.141 305.534 3
-3 0 7 740.059 250.256 2
3 0 -7 860.692 266.202 2
3 0 -6 1958.36 368.548 1
-3 0 6 2066.64 371.308 1
-3 0 6 2115.08 388.463 2
3 0 -6 2426.7 405.502 2
3 0 -6 2419.9 570.565 3
-3 0 6 3359.29 598.074 3
3 0 -5 450.714 329.863 3
-3 0 5 263.876 335.787 3
-3 0 5 150.308 188.606 1
-3 0 4 2211.77 388.746 3
3 0 -4 1339.15 353.648 3
-3 0 4 1188.05 289.73 2
3 0 -4 1729.24 254.946 1
3 0 -4 1007.57 291.423 2
-3 0 4 665.721 220.221 1
-3 0 3 409.954 411.54 3
-3 0 3 465.407 199.461 1
3 0 -3 76.0035 188.856 1
3 0 -2 810.456 342.247 1
-3 0 2 648.371 314.948 1
-3 0 -2 1613.3 376.572 2
3 0 2 1413.42 348.556 2
3 0 3 635.255 262.656 2
-3 0 -3 178.393 256.61 2
-3 0 -4 1285.36 328.694 2
3 0 4 1138.5 316.215 2
3 0 5 147.211 262.957 2
-3 0 -5 525.658 318.996 2
-3 0 -6 4692.47 771.883 2
3 0 6 5037.64 749.151 2
-3 0 -7 5042.13 982.036 2
3 0 7 7866.66 1026.49 2
-3 0 -8 413.414 502.739 2
3 0 8 655.871 477.648 2
-3 0 -9 458.32 650.123 2
3 0 9 440.878 534.795 2
-3 0 -10 2913.1 914.8 2
3 0 10 2591.29 785.635 2
-3 0 -10 2069.49 1432.04 3
-3 0 -11 -63.7696 708.311 2
3 0 11 -71.5467 540.956 2
-3 0 -11 1460.66 1102.91 3
-3 0 -12 5677.4 926.219 1
3 0 12 4468.23 902.53 1
3 0 12 5531.18 1147.68 2
-3 0 -12 7332.32 1412.29 2
3 0 12 3129.79 1208.69 3
-3 0 -12 4201.26 1316.35 3
3 0 13 240.052 526.051 2
-3 0 -13 109.759 609.022 2
3 0 13 2551.44 930.414 3
-3 0 -13 934.779 876.934 3
-3 0 -13 26.0824 394.054 1
3 0 13 -12.5545 370.612 1
3 0 14 3324.39 1033.34 3
-3 0 -14 2258.31 1054.13 3
-3 0 -14 1610.42 663.621 1
3 0 14 2950.84 724.596 1
-3 0 -14 5082.11 1036.4 2
3 0 14 5557.06 1012.32 2
3 0 15 1662.29 568.524 1
-3 0 -15 902.722 513.26 1
-3 0 -15 586.439 638.289 2
3 0 15 898.038 559.124 2
-3 0 -15 1530.32 882.143 3
3 0 15 1268.27 826.776 3
-3 0 -16 1785.79 708.666 2
3 0 16 2355.88 702.688 2
-3 0 -16 1862.35 638.497 1
3 0 16 1396.47 547.376 1
-3 0 -16 932.525 876.68 3
3 0 16 1365.83 809.157 3
3 0 17 -124.6 589.83 3
-3 0 -17 -292.425 658.907 3
3 0 17 226.497 393.816 2
-3 0 -17 1022.94 601.179 2
-3 0 -17 198.137 399.496 1
3 0 17 239.861 379.27 1
3 1 -18 450.583 347.16 1
-3 1 18 35.2571 187.53 1
-3 -1 18 160.956 239.985 1
3 -1 -18 -51.608 249.12 1
-3 1 18 -20.1931 221.964 2
3 -1 -18 56.5964 252.73 2
3 1 -18 371.196 280.987 2
-3 -1 18 341.103 368.679 3
3 -1 -18 354.966 398.214 3
3 1 -18 222.205 327.007 3
-3 1 18 780.839 461.134 3
-3 -1 18 332.845 248.419 2
-3 -1 17 1072.7 383.397 1
3 1 -17 202.774 319.714 1
3 -1 -17 406.04 270.021 1
-3 1 17 160.33 194.524 1
-3 1 17 527.165 442.042 3
3 -1 -17 -126.821 356.009 3
-3 -1 17 83.1596 343.681 3
3 1 -17 109.977 308.969 3
-3 1 17 9.69965 234.969 2
3 1 -17 106.944 283.087 2
3 -1 -17 1132.91 391.637 2
-3 -1 17 224.205 269.87 2
-3 -1 16 -56.2682 247.23 1
3 -1 -16 361.508 280.968 1
3 1 -16 385.433 324.87 1
-3 1 16 412.05 212.688 1
-3 1 16 268.026 405.359 3
3 -1 -16 994.939 485.705 3
-3 -1 16 444.845 353.581 3
3 1 -16 302.402 337.274 3
3 -1 -16 111.596 285.63 2
-3 1 16 545.905 303.608 2
-3 -1 16 -29.1236 247.94 2
3 1 -16 446.648 311.07 2
-3 -1 15 720.229 300.754 2
-3 1 15 469.138 291.382 2
3 1 -15 87.3721 276.843 2
3 -1 -15 -9.49337 286.091 2
3 1 -15 463.779 307.442 3
-3 1 15 399.473 385.445 3
3 -1 -15 284.542 347.517 3
-3 -1 15 390.715 357.901 3
-3 1 15 243.873 234.117 1
3 1 -15 454.357 300.192 1
-3 -1 15 150.016 269.412 1
3 1 -14 290.817 295.03 2
3 -1 -14 376.313 294.486 2
-3 -1 14 264.921 280.272 2
-3 1 14 395.805 269.242 2
3 -1 -14 106.842 258.831 1
-3 1 14 386.426 245.616 1
3 1 -14 107.338 270.12 1
-3 -1 14 439.726 275.919 1
-3 -1 14 -21.1663 301.429 3
3 1 -14 -10.5249 275.626 3
-3 1 14 918.507 450.153 3
3 -1 -14 160.997 332.471 3
-3 1 13 1354.77 349.015 1
3 1 -13 347.855 324.138 1
-3 -1 13 67.2933 282.605 2
3 -1 -13 1015.78 365.711 2
-3 1 13 405.358 281.751 2
3 1 -13 516.318 302.204 2
3 -1 -13 964.279 353.768 1
-3 -1 13 38.9329 263.708 1
-3 -1 13 96.1642 321.292 3
-3 1 13 813.65 404.393 3
3 -1 -13 375.215 357.629 3
3 1 -13 280.399 301.08 3
-3 -1 12 423.944 316.63 1
3 -1 -12 535.368 311.397 2
-3 1 12 870.539 315.631 2
3 1 -12 469.004 296.523 2
-3 -1 12 639.43 306.747 2
-3 1 12 671.645 296.299 1
3 -1 -12 908.046 326.527 1
3 -1 -12 209.014 339.818 3
-3 -1 12 799.208 348.006 3
-3 1 12 199.033 360.222 3
3 1 -11 1442.27 405.013 3
-3 1 11 1588.62 465.467 3
-3 1 11 1525.83 355.322 1
3 -1 -11 835.061 334.106 1
-3 -1 11 1187.57 386.632 3
3 -1 -11 1092.58 409.966 3
-3 -1 11 855.462 373.79 1
-3 1 11 1080.91 329.727 2
3 1 -11 1113.33 378.945 2
-3 -1 11 1510.82 409.119 2
3 -1 -11 523.804 306.072 2
3 -1 -10 143.495 238.139 2
-3 -1 10 352.369 321.387 3
3 1 -10 68.3803 270.488 3
3 -1 -10 1179.65 408.318 3
-3 1 10 1214.97 398.018 3
3 1 -10 94.8496 252.296 2
-3 -1 10 196.274 262.651 2
-3 1 10 231.043 249.549 2
-3 -1 10 91.9691 299.23 1
-3 1 10 31.6687 221.764 1
3 -1 -10 416.711 278.367 1
3 1 -10 354.956 296.205 1
3 -1 -9 518.682 290.413 1
-3 -1 9 651.517 321.255 1
-3 1 9 472.349 274.586 1
3 -1 -9 768.692 371.321 3
3 1 -9 586.464 323.055 3
-3 -1 9 941.564 346.697 3
-3 1 9 453.217 252.303 2
3 -1 -9 535.961 265.831 2
3 1 -9 1546.98 393.093 1
-3 1 9 510.52 350.27 3
3 1 -9 503.881 279.91 2
-3 -1 9 575.427 275.404 2
3 1 -8 2171.29 398.72 2
3 -1 -8 1926.72 374.661 2
-3 -1 8 1836.22 380.543 2
-3 1 8 1740.58 360.888 2
3 1 -8 2394.84 477.126 3
-3 -1 8 1852.68 443.618 3
3 -1 -8 1458.58 442.24 3
-3 1 8 820.203 394.657 3
-3 -1 8 2978.2 466.743 1
-3 1 8 1809.59 381.841 1
3 -1 -8 1414.6 363.663 1
3 1 -8 3250.99 479.533 1
-3 -1 7 892.412 298.97 1
-3 1 7 1429.8 302.858 2
-3 1 7 1377.9 309.898 1
-3 1 7 732.305 345.155 3
3 -1 -7 519.342 351.215 3
3 -1 -7 1048.21 283.553 2
3 1 -7 1015.18 299.796 2
-3 -1 7 869.059 295.183 2
3 1 -7 451.085 278.611 1
3 1 -6 346.804 255.3 2
-3 -1 6 665.341 265.67 2
3 -1 -6 601.081 380.017 3
3 1 -6 1073.08 361.695 3
-3 -1 6 724.521 335.861 3
-3 1 6 400.711 333.563 3
3 -1 -6 768.746 222.086 1
3 1 -6 307.737 235.075 1
-3 -1 6 110.99 219.291 1
-3 1 6 727.521 226.877 1
3 -1 -5 1299.1 238.816 1
-3 1 5 663.839 207.269 1
-3 -1 5 787.933 284.324 2
3 1 -5 672.179 279.433 2
-3 -1 5 1054.44 334.679 3
3 1 -5 1029.69 344.285 3
-3 1 5 1013.9 285.762 2
3 -1 -5 841.287 282.742 2
-3 -1 4 5160.02 604.935 1
3 -1 -4 4363.31 561.05 1
3 1 -4 4593.4 596.883 1
-3 1 4 5375.25 571.571 1
-3 -1 4 4799.22 706.46 3
-3 1 4 5785.02 708.158 3
3 -1 -4 5441.36 712.333 3
-3 -1 4 4301.09 601.24 2
3 -1 -4 4490.83 628.757 2
-3 1 4 3898.48 617.313 2
3 1 -4 4935.78 608.996 2
3 1 -4 3419.47 686.659 3
3 1 -3 479.11 203.802 1
-3 -1 3 401.045 192.566 1
-3 1 3 326.846 178.694 1
3 -1 -3 470.341 197.198 1
3 1 -3 221.847 243.277 2
-3 -1 3 407.168 252.032 2
-3 1 3 727.936 324.143 3
3 -1 -3 860.477 305.233 3
-3 -1 2 4849.17 624.155 1
3 1 -2 4780.67 622.223 1
-3 1 2 4007.67 665.312 1
3 -1 -2 4092.14 671.366 1
3 1 -1 3775.03 662.588 1
-3 -1 1 3429.29 659.046 1
3 -1 2 1794.84 356.052 2
-3 1 -2 1485.82 347.641 2
3 1 3 8228.51 980.31 2
-3 -1 -3 8677.99 988.636 2
-3 1 -3 7841.29 988.485 2
3 -1 3 8149.12 985.838 2
3 -1 4 2259.17 423.988 2
-3 -1 -4 2115.33 401.834 2
3 1 4 2391.57 396.193 2
-3 1 -4 2619.78 442.151 2
3 1 5 513.498 261.484 2
-3 1 -5 849.237 346.107 2
3 -1 5 499.507 300.093 2
-3 -1 -5 528.713 301.143 2
3 1 6 10301.9 1227.88 2
-3 1 -6 9183.11 1282.91 2
3 -1 6 10324.1 1277.29 2
-3 -1 -6 9185.58 1235.59 2
-3 1 -7 5287.68 950.292 2
3 -1 7 6558.72 946.439 2
-3 -1 -7 5736.31 918.51 2
3 1 7 4958.18 852.802 2
-3 1 -8 5648.74 995.561 1
-3 1 -8 7193.25 1179.72 2
-3 -1 -8 6479.3 1109.26 2
3 -1 8 7764.64 1136.98 2
3 1 8 7328.06 1081.98 2
-3 1 -9 2874.93 660.091 1
3 -1 9 2744.68 647.59 1
-3 1 -9 3303.99 930.9 2
-3 -1 -9 3345.45 868.99 2
3 -1 9 3068.78 821.758 2
3 1 9 3911.97 820.249 2
3 -1 10 453.2 413.659 1
-3 1 -10 489.069 447.167 1
-3 -1 -10 1093.13 1101.69 3
3 1 10 1657.57 1059.17 3
-3 -1 -10 726.759 682.743 2
-3 1 -10 1065.88 729.662 2
3 1 10 1214.77 622.182 2
3 -1 10 895.485 635.948 2
3 -1 11 2334.9 612.803 1
-3 1 -11 1903.66 881.768 2
3 1 11 1992.65 720.465 2
3 -1 11 854.847 651.273 2
-3 -1 -11 1222.09 767.267 2
-3 1 -11 2753.43 631.441 1
-3 -1 -11 634.766 1026.94 3
-3 1 -11 544.696 1009.79 3
3 -1 11 499.064 1050.72 3
3 1 11 590.57 897.604 3
3 -1 12 3077.39 1113.53 3
3 1 12 2625.88 1055.17 3
-3 1 -12 1737.57 1020.31 3
-3 1 -12 4469.25 1197.34 2
3 1 12 4737.76 1037.81 2
-3 1 -12 1955.36 616.249 1
-3 -1 -12 4272.35 1146.7 2
3 -1 12 2724.1 919.248 2
3 -1 12 2578.49 618.581 1
-3 -1 -12 1589.36 1114.67 3
-3 -1 -13 1086.58 673.147 2
3 1 13 1273.64 638.492 2
-3 1 -13 1095.05 749.473 2
3 -1 13 621.606 617.744 2
3 -1 13 2310.32 568.235 1
3 -1 13 806.347 760.259 3
-3 1 -13 326.048 784.527 3
3 1 13 693.698 843.369 3
-3 -1 -13 971.687 922.258 3
-3 1 -14 2039.19 565.626 1
3 -1 14 1294.04 454.205 1
-3 -1 -14 1681.5 680.212 2
-3 1 -14 1122.54 674.378 2
3 -1 14 945.692 812.504 3
3 1 14 -218.467 723.5 3
-3 1 -14 1022.2 814.981 3
-3 -1 -14 635.031 815.9 3
3 -1 14 911.516 592.455 2
3 1 14 585.694 515.638 2
-3 -1 -15 1832.38 704.564 2
-3 1 -15 1970.03 757.566 2
-3 1 -15 1744.29 560.636 1
3 -1 15 1670.95 534.063 1
-3 1 -15 2717.27 1042.98 3
-3 -1 -15 1281.41 927.879 3
3 -1 15 23.3401 656.936 3
3 1 15 1254.82 830.972 3
3 1 15 2547.72 708.401 2
3 -1 15 2392.34 711.718 2
-3 1 -16 1102.65 621.787 2
3 -1 16 1149.09 560.811 2
3 1 16 996.739 541.048 2
-3 -1 -16 1151.44 664.587 2
-3 1 -16 1795.42 547.577 1
3 1 16 1285.05 526.766 1
3 -1 16 850.089 430.569 1
-3 -1 -16 1023.93 482.442 1
3 1 16 352.253 670.63 3
-3 1 -16 1133.59 796.019 3
-3 -1 -16 1235.08 820.321 3
3 -1 16 971.964 694.955 3
3 -1 17 429.316 451.499 2
-3 -1 -17 102.63 481.727 2
-3 1 -17 265.064 487.859 2
-3 1 -17 58.5905 358.681 1
-3 -1 -17 -16.0289 395.717 1
3 -1 17 104.833 329.409 1
3 1 17 557.319 445.814 1
3 -1 17 -24.1592 598.165 3
3 1 17 -128.507 564.356 3
-3 1 -17 252.919 689.631 3
-3 -1 -17 305.571 695.746 3
3 -2 -17 1798.44 566.663 3
3 2 -17 1629.48 468.282 3
-3 -2 17 1649.27 514.229 3
-3 2 17 935.347 521.247 3
-3 2 17 1986.4 392.193 1
3 2 -17 1498.34 427.504 2
-3 -2 17 1725.68 444.533 2
3 -2 -17 2208.52 492.122 2
-3 2 17 1486.93 417.818 2
-3 -2 17 1451.99 442.933 1
3 2 -17 1153.11 456.864 1
3 -2 -17 1685.26 406.723 1
3 2 -16 4296.79 902.797 1
-3 -2 16 7534.25 982.609 1
3 -2 -16 6272.18 835.491 1
-3 2 16 5083.82 765.847 1
-3 2 16 2972.97 903.892 3
3 -2 -16 4825.02 989.667 3
-3 -2 16 6030.06 927.663 3
3 2 -16 6051.72 929.736 3
3 2 -16 6235.51 884.883 2
-3 -2 16 5568.31 854.276 2
-3 2 16 4611.74 801.364 2
3 -2 -16 7147.97 917.47 2
-3 2 15 520.368 233.367 1
-3 -2 15 140.284 266.006 1
3 -2 -15 287.355 226.443 1
3 -2 -15 161.656 261.884 2
-3 -2 15 446.102 293.653 2
-3 2 15 424.318 285.747 2
3 2 -15 781.679 332.44 2
-3 -2 15 224.395 289.536 3
-3 2 15 104.132 386.71 3
3 -2 -15 262.254 378.823 3
3 2 -15 554.672 312.76 3
3 2 -15 562.245 345.531 1
3 -2 -14 1530.28 338.521 1
3 2 -14 865.766 346.656 3
-3 2 14 1179.52 475.761 3
3 -2 -14 1214.12 455.957 3
-3 -2 14 389.494 347.694 3
-3 2 14 643.05 242.488 1
-3 -2 14 542.418 319.626 2
3 -2 -14 1307.16 394.164 2
3 2 -14 331.486 289.84 2
-3 2 14 1068.43 326.202 2
-3 -2 14 461.662 327.064 1
3 2 -14 953.133 403.135 1
3 -2 -13 1169.72 331.371 1
-3 -2 13 1675.03 446.026 1
-3 -2 13 562.113 323.411 3
-3 2 13 267.264 384.356 3
3 -2 -13 988.825 432.457 3
3 2 -13 1158.4 380.827 3
3 2 -13 1396.94 430.514 1
-3 2 13 615.356 241.29 1
-3 -2 13 1949.83 420.293 2
-3 2 13 1158.03 347.727 2
3 -2 -13 461.465 309.408 2
3 2 -13 1384.53 404.414 2
3 -2 -12 2389.73 526.424 1
-3 2 12 4669.48 565.326 1
3 2 -12 3330.47 654.85 1
-3 -2 12 4085.94 691.949 1
-3 2 12 3479.19 548.994 2
3 -2 -12 3320.2 563.076 2
3 2 -12 3394.48 583.459 2
-3 -2 12 2648.13 566.073 2
-3 -2 12 3297.67 594.654 3
3 2 -12 5056.69 666.8 3
-3 2 12 2168.11 632.432 3
3 -2 -12 2216.36 620.401 3
-3 2 11 1158.65 309.032 2
3 2 -11 1226.68 364.209 2
-3 -2 11 857.47 380.929 1
3 2 -11 1258.12 424.085 1
3 -2 -11 1065.44 326.558 1
3 -2 -11 711.049 299.427 2
-3 -2 11 621.812 332.977 3
3 2 -11 648.294 332.382 3
-3 2 11 1617.79 332.18 1
-3 -2 11 591.235 320.355 2
3 -2 -11 956.893 414.342 3
-3 2 11 632.522 389.522 3
-3 2 10 74.6302 324.137 3
3 -2 -10 205.831 336.823 3
3 -2 -10 263.613 223.809 1
-3 2 10 150.363 195.233 1
3 2 -10 976.533 339.55 2
-3 -2 10 507.057 332.649 2
-3 2 10 281.814 239.944 2
3 -2 -10 656.048 280.918 2
3 2 -10 602.932 358.654 1
-3 -2 10 637.03 342.331 1
-3 -2 10 -7.06706 276.165 3
3 2 -10 579.23 304.568 3
3 2 -9 2417.79 427.295 2
-3 2 9 1439.17 354.148 2
-3 -2 9 2677.81 457.663 2
3 -2 -9 1692.35 369.521 2
3 2 -9 1740.34 434.037 3
-3 -2 9 2531.77 475.962 3
-3 2 9 1832.92 471.081 3
3 2 -9 1699.78 446.686 1
-3 -2 9 1568.24 441.206 1
3 -2 -9 1469.99 455.78 3
3 -2 -9 2406.08 402.688 1
-3 2 9 1916.02 367.673 1
-3 -2 8 14326.1 1504.61 2
3 2 -8 14576.6 1499.4 2
-3 2 8 15156.9 1477.51 1
3 -2 -8 12322.1 1458.72 1
3 2 -8 15330.1 1560.5 1
-3 -2 8 17718.8 1601.53 1
-3 2 8 13508.8 1572.72 3
3 -2 -8 14836.1 1600.21 3
-3 -2 8 5968.06 1460.53 3
3 2 -8 11335.9 1525.18 3
3 -2 -8 11670.3 1447.89 2
-3 2 8 11385.9 1438.61 2
-3 2 7 3245.84 485.892 2
3 -2 -7 4726.02 531.198 2
3 2 -7 3508.32 522.018 2
-3 -2 7 4215.58 547.135 2
-3 -2 7 3016.59 541.287 3
3 2 -7 4111.85 569.614 3
-3 2 7 3137.4 479.02 1
-3 -2 7 3307.21 541.981 1
3 -2 -7 2282.49 464.878 1
3 2 -7 3086.27 531.129 1
3 -2 -7 4478.17 649.988 3
-3 2 7 3683.07 607.233 3
3 -2 -6 591.479 233.227 2
-3 2 6 489.743 221.983 2
3 2 -6 1272.32 275.687 2
-3 2 6 538.768 172.023 1
-3 -2 6 103.031 242.849 3
3 2 -6 1079.04 300.907 3
3 -2 -6 397.659 323.894 3
-3 2 6 295.31 304.532 3
3 2 -6 301.438 224.214 1
-3 -2 6 312.091 213.912 1
3 -2 -6 355.808 167.463 1
3 -2 -5 7882.04 909.562 3
-3 2 5 7329.13 870.626 3
-3 -2 5 6575.03 829.79 3
-3 -2 5 6218.3 767.844 1
-3 2 5 7171.19 702.222 1
3 2 -5 5843.53 766.015 1
3 -2 -5 5187.85 687.556 1
3 2 -5 4931.12 836.003 3
-3 -2 5 5902 761.931 2
3 -2 -5 6477.75 769.459 2
-3 2 5 7000.97 770.358 2
3 2 -5 4722.38 737.434 2
-3 -2 4 33681 3156.53 2
3 2 -4 31143.8 3148.91 2
3 -2 -4 17386.2 3190.16 3
-3 2 4 20323.6 3190.02 3
-3 2 4 28255.1 3095.91 1
3 -2 -4 32931 3104.16 1
-3 -2 4 33974.1 3171.74 1
3 2 -4 29350.2 3160.92 1
-3 2 3 7663.32 963.847 3
3 -2 -3 7183.6 965.24 3
-3 -2 3 7658.97 908.369 1
-3 2 3 6398.59 887.492 1
3 -2 -3 7220.58 916.182 1
3 2 -3 7042.82 908.078 1
-3 -2 3 9430.92 910.369 2
3 2 -3 7845.28 892.803 2
3 -2 -2 8119.07 899.924 3
-3 2 2 6880.18 894.332 3
-3 -2 2 7082.38 874.034 1
3 2 -2 6304.67 863.804 1
-3 -2 1 2227.91 445.703 1
3 2 -1 1356.76 432.821 1
-3 -2 0 11973.8 1545.03 1
3 2 0 11975.3 1525.7 1
-3 2 -2 926.812 282.694 2
3 -2 2 780.542 282.821 2
3 -2 3 770.65 274.521 2
-3 2 -3 195.387 245.075 2
-3 -2 -3 358.185 232.017 2
3 2 3 266.339 230.53 2
-3 2 -4 3927.45 641.803 2
3 2 4 4964.12 599.922 2
3 -2 4 5346.75 665.056 2
-3 -2 -4 4057.66 593.247 2
3 -2 5 1853.98 398.446 2
3 2 5 600.149 256.931 2
-3 -2 -5 937.204 292.891 2
-3 2 -5 798.136 353.742 2
3 -2 6 435.155 349.45 1
-3 2 -6 186.25 359.198 1
-3 2 -6 356.138 384.523 2
3 -2 6 686.21 357.487 2
3 2 6 42.5833 245.761 2
-3 -2 -6 487.718 298.015 2
3 -2 7 3716.77 641.001 1
-3 2 -7 1872.55 636.194 2
-3 -2 -7 1429.71 529.417 2
3 -2 7 2043.85 587.859 2
3 2 7 2862.28 563.645 2
3 -2 8 9692.36 1234.2 1
-3 2 -8 7762.22 1191.64 1
-3 2 -8 10107.1 1430.31 2
3 -2 8 8813.39 1336.08 2
-3 -2 -8 8413.31 1293.55 2
3 2 8 8372.79 1235.29 2
3 -2 9 2361.14 603.86 1
-3 2 -9 2505.42 610.332 1
-3 -2 -9 4998.81 1631.62 3
3 2 9 4173.64 799.659 2
-3 2 -9 4966.48 1023.17 2
-3 -2 -9 3738.23 868.189 2
3 -2 9 3664.95 861.088 2
-3 2 -10 4899.45 835.792 1
3 -2 10 4575.95 791.066 1
-3 2 -10 7453.95 1288.96 2
-3 -2 -10 3955.26 1013.68 2
3 -2 10 4759.12 1051.39 2
3 2 10 6136.83 1013.17 2
3 2 10 4191.81 1361.05 3
-3 -2 -10 3578.4 1352.21 3
3 2 11 418.113 866.177 3
-3 2 -11 1769.36 1197.03 3
-3 -2 -11 1542.09 1020.58 3
-3 2 -11 529.83 404.899 1
3 -2 11 9.68214 342.618 1
3 -2 11 -57.8005 533.001 2
-3 -2 -11 448.014 641.378 2
-3 2 -11 23.0062 682.369 2
3 2 11 82.3159 497.295 2
3 2 12 5656.46 1183.19 2
3 -2 12 4389.8 1213.06 2
-3 -2 -12 5270.51 1251.76 2
-3 2 -12 4877.78 1347.43 2
3 -2 12 8272.49 1013.18 1
-3 2 -12 6890.75 1043.47 1
3 -2 12 6647.05 1525.68 3
-3 2 -12 5393.22 1417.89 3
3 2 12 6643.88 1443.96 3
-3 -2 -12 7658.49 1652.43 3
3 2 13 1204.56 792.121 3
-3 -2 -13 1063.23 925.909 3
3 -2 13 707.066 379.422 1
-3 2 -13 201.287 393.801 1
-3 -2 -13 -58.9205 549.886 2
-3 2 -13 -118.309 623.114 2
3 2 13 204.654 483.248 2
3 -2 13 1029.2 609.954 2
-3 2 -13 607.313 800.335 3
3 -2 13 371.119 808.981 3
-3 -2 -14 1694.12 939.881 3
-3 2 -14 880.924 800.44 3
3 2 14 1598.53 842.366 3
3 -2 14 429.268 345.227 1
-3 2 -14 944.428 453.132 1
-3 -2 -14 796.179 592.774 2
-3 2 -14 2071.41 813.964 2
3 -2 14 1508.85 633.209 2
3 2 14 693.045 535.331 2
3 -2 14 474.141 692.871 3
-3 -2 -15 651.345 839.473 3
3 -2 15 1316.57 817.891 3
-3 2 -15 475.536 708.064 3
3 2 15 636.442 756.834 3
-3 -2 -15 502.225 520.394 2
3 -2 15 147.103 439.186 2
-3 2 -15 412.85 577.582 2
3 2 15 374.578 475.872 2
3 -2 15 903.965 417.144 1
-3 2 -15 726.682 449.045 1
-3 2 -16 723.937 707.649 3
3 2 16 806.007 701.587 3
-3 -2 -16 -244.363 826.154 3
3 -2 16 -23.098 589.559 3
-3 2 -16 825.861 436.355 1
3 -2 16 573.903 361.667 1
-3 2 -16 616.599 592.263 2
3 -2 16 655.65 519.676 2
-3 -2 -16 1435.27 606.916 2
3 2 16 981.178 468.573 2
3 -3 -16 907.298 289.223 1
-3 -3 16 276.894 297.564 1
-3 3 16 140.779 166.933 1
3 3 -16 132.856 240.232 2
3 -3 -16 131.934 265.293 2
-3 3 16 156.955 230.752 2
3 3 -16 27.4893 293.777 1
-3 -3 16 145.97 247.367 2
-3 -3 16 269.625 274.181 3
3 3 -16 10.6859 235.159 3
-3 3 16 188.43 386.248 3
3 -3 -16 115.535 338.106 3
-3 3 15 2128.2 669.965 3
-3 3 15 2324.91 479.847 2
3 -3 -15 1993.31 509.111 2
-3 3 15 2829.14 452.502 1
-3 -3 15 3215.17 633.058 1
3 3 -15 3085.02 667.307 1
3 3 -15 1621.5 487.268 2
-3 -3 15 2392.57 533.123 2
3 3 -15 2910.59 560.891 3
3 -3 -15 2120.47 642.867 3
-3 -3 15 1517.69 505.14 3
-3 3 14 2435.75 384.766 1
-3 3 14 1508.65 392.463 2
3 -3 -14 1718.14 426.818 2
3 -3 -14 1618.52 361.958 1
3 3 -14 2283.88 547.012 1
-3 -3 14 1597 492.806 1
-3 -3 14 2030.45 453.322 2
3 3 -14 3045.66 525.419 2
-3 3 14 1092.63 551.274 3
3 -3 -14 1749.67 565.221 3
-3 -3 14 1386.06 430.254 3
3 3 -14 1247.78 419.611 3
-3 3 13 1481.47 539.164 3
-3 -3 13 1075.65 388.209 3
3 -3 -13 1147.76 507.991 3
-3 3 13 1465.8 311.618 1
-3 3 13 1800.52 385.158 2
3 -3 -13 1984.49 359.651 1
3 3 -13 2135.25 526.198 1
-3 -3 13 2244.74 524.705 1
3 -3 -13 1322.4 373.55 2
3 3 -13 1572.22 408.4 3
-3 -3 13 1522.61 427.072 2
3 3 -13 1566.48 418.025 2
-3 -3 12 193.508 272.089 1
3 3 -12 -102.423 321.116 1
-3 3 12 263.364 180.754 1
3 -3 -12 207.759 185.483 1
3 3 -12 222.332 258.136 3
-3 -3 12 164.931 273.942 3
-3 3 12 -25.342 322.674 3
3 -3 -12 413.537 354.11 3
3 3 -12 1039.31 341.198 2
3 -3 -12 -6.63033 235.741 2
-3 3 12 579.454 244.787 2
3 3 -11 698.02 356.298 1
-3 -3 11 387.342 331.483 1
3 -3 -11 467.645 374.496 3
-3 3 11 412.295 386.861 3
3 -3 -11 922.743 298.039 2
-3 3 11 350.358 231.091 2
3 3 -11 470.605 266.228 3
-3 -3 11 551.821 288.795 3
-3 3 11 170.684 157.687 1
3 -3 -11 364.763 199.763 1
-3 -3 11 407.442 297.715 2
3 3 -11 112.972 259.001 2
3 3 -10 942.153 333.512 2
-3 -3 10 758.552 319.478 2
-3 3 10 591.593 376.394 3
3 -3 -10 348.239 340.907 3
-3 -3 10 276.816 311.695 3
3 3 -10 1083.45 346.39 3
3 -3 -10 518.35 227.253 1
-3 3 10 428.938 192.056 1
3 -3 -10 642.874 269.529 2
3 3 -9 3042.43 595.298 1
-3 -3 9 3571.25 629.497 1
3 -3 -9 2489.88 470.429 2
-3 3 9 3711.25 490.503 2
3 3 -9 2699.87 531.058 2
-3 -3 9 2828.26 554.009 2
-3 3 9 4107.68 472.092 1
3 -3 -9 2994.68 469.875 1
-3 3 9 2694.25 608.925 3
3 -3 -9 2848.1 610.076 3
-3 -3 9 1988.56 572.447 3
3 3 -9 4076.66 608.973 3
3 3 -8 225.959 246.654 3
-3 -3 8 269.311 290.401 3
3 3 -8 347.266 242.637 2
-3 -3 8 812.34 289.871 2
3 -3 -8 258.971 188.601 1
3 3 -8 536.858 284.303 1
-3 -3 8 955.561 354.049 1
3 -3 -8 493.778 335.845 3
-3 3 8 509.686 323.568 3
-3 3 8 159.606 166.226 1
-3 3 8 732.214 235.942 2
3 -3 -8 410.509 217.21 2
3 3 -7 267.304 258.979 1
-3 -3 7 259.726 243.919 1
-3 3 7 950.269 247.998 2
-3 -3 7 115.002 235.131 3
3 -3 -7 1049.4 265.219 2
3 3 -7 1015.94 296.075 3
3 -3 -7 365.997 187.586 1
-3 3 7 542.381 187.385 1
3 3 -7 376.54 246.353 2
-3 -3 7 657.354 265.873 2
3 -3 -7 390.394 332.529 3
-3 3 7 446.677 310.079 3
3 -3 -6 301.042 338.963 3
-3 3 6 223.577 292.151 3
-3 -3 6 470.244 282.758 3
3 3 -6 501.223 385.724 3
3 -3 -6 343.047 220.794 2
-3 3 6 366.148 210.24 2
-3 -3 6 691.405 251.133 2
3 3 -6 497.213 224.277 2
-3 -3 6 286.8 216.828 1
3 3 -6 494.111 238.779 1
3 -3 -6 639.832 163.719 1
-3 -3 5 11354.5 1090.92 2
3 3 -5 11054.5 1079.05 2
-3 3 5 12206.2 1182.1 3
3 -3 -5 10809.3 1189.66 3
3 -3 -5 7785.88 971.557 1
-3 -3 5 8553.14 1072.42 1
-3 3 5 9252.98 978.723 1
3 3 -5 6600.61 1052.58 1
-3 3 5 9989.45 1074.13 2
-3 3 4 1256.48 335.217 3
3 3 -4 1127.25 246.242 2
3 -3 -4 953.484 161.197 1
-3 3 4 798.619 144.592 1
-3 -3 4 786.474 235.449 2
3 3 -4 718.249 236.007 1
3 -3 -4 1262.74 376.985 3
-3 -3 4 726.189 235.424 1
-3 -3 3 939.877 222.073 2
3 3 -3 488.665 203.017 2
3 3 -3 217.714 202.236 1
-3 -3 3 341.185 206.407 1
-3 3 3 540.424 345.345 3
3 3 -2 4.70529 190.281 1
-3 -3 2 334.47 211.808 1
3 3 -2 248.986 189.141 2
-3 -3 2 235.367 182.416 2
3 -3 -2 29.187 256.214 3
-3 3 2 127.888 252.084 3
3 -3 -1 6478.8 754.092 3
-3 3 1 4980.42 742.706 3
-3 -3 1 5728.61 771.349 1
3 3 -1 5832.25 785.299 1
-3 -3 0 2375.47 556.947 1
3 3 0 2715.44 589.001 1
-3 -3 -1 1205.5 519.517 1
3 -3 1 1344.5 347.157 2
-3 3 -1 835.21 299.756 2
3 3 1 1613.11 526.438 1
-3 3 -2 396.283 294.218 1
3 -3 2 998.205 301.71 1
-3 3 -2 874.318 274.544 2
3 -3 2 634.642 258.272 2
-3 3 -3 9390.54 1168.13 2
3 -3 3 10176.8 1170.66 2
-3 -3 -3 8763.18 1142.06 2
3 -3 3 11539.3 1241.86 1
-3 3 -3 10384.7 1234.68 1
-3 -3 -4 542.237 253.394 2
3 -3 4 1036.56 316.885 2
3 3 4 1347.72 276.355 2
-3 3 -4 1142.55 381.107 1
3 -3 4 2450.81 441.982 1
-3 3 -4 1565.29 347.214 2
3 -3 5 2306.88 441.312 2
-3 3 -5 1714.76 432.672 2
3 3 5 1468.01 305.926 2
-3 -3 -5 1320.87 311.169 2
-3 3 -5 1769.78 440.222 1
3 -3 5 1900.6 434.468 1
-3 3 -6 64.3588 320.73 1
3 -3 6 186.32 296.555 1
3 -3 6 292.38 335.644 2
-3 3 -6 9.72243 363.532 2
3 3 6 145.388 215.487 2
-3 -3 -6 112.373 251.16 2
3 3 7 4520.22 641.27 2
-3 3 -7 4174.46 812.204 2
3 -3 7 3843.51 748.468 2
-3 -3 -7 3949.46 684.185 2
-3 3 -7 2818.29 618.138 1
3 -3 7 3073.75 611.177 1
-3 -3 -8 6127.52 1694.76 3
-3 3 -8 4878.66 794.703 1
3 -3 8 5211.21 778.383 1
-3 3 -8 4564.16 995.869 2
3 -3 8 5090.4 954.417 2
-3 -3 -8 4229.29 862.029 2
3 3 8 5655.47 836.869 2
-3 -3 -9 921.476 1031.23 3
3 3 9 250.21 965.026 3
3 3 9 890.53 459.349 2
-3 3 -9 1244.62 726.91 2
-3 -3 -9 885.082 595.048 2
3 -3 9 1346.93 639.575 2
-3 3 -9 609.581 368.852 1
3 -3 9 1343.53 400.387 1
-3 -3 -10 1247.29 1018.59 3
3 3 10 410.609 820.519 3
-3 3 -10 904.008 715.07 2
3 -3 10 643.839 602.601 2
3 3 10 490.789 485.348 2
-3 -3 -10 643.874 613.551 2
-3 3 -10 470.472 382.689 1
3 -3 10 971.978 356.748 1
-3 3 -11 3414.06 1023.67 2
3 -3 11 2831.27 858.738 2
-3 -3 -11 3017.98 842.037 2
3 3 11 1071.4 942.997 3
-3 -3 -11 1585.35 1060.44 3
-3 3 -11 3404.21 637.392 1
3 -3 11 3516.88 600.658 1
3 3 11 3102.26 782.296 2
3 3 12 926.13 795.13 3
-3 -3 -12 1416.88 886.124 3
-3 3 -12 591.155 860.815 3
3 -3 12 2457.58 843.826 2
-3 3 -12 1164.4 885.218 2
3 3 12 1530.61 694.714 2
3 -3 12 1263.66 409.408 1
-3 3 -12 1938.69 511.696 1
3 3 13 813.312 743.418 3
-3 -3 -13 1012.68 855.852 3
-3 3 -13 318.471 631.443 2
3 3 13 752.975 530.291 2
3 -3 13 1415.45 711.92 2
-3 3 -13 424.422 744.243 3
3 -3 13 1281.68 872.937 3
-3 -3 -13 1187.18 612.248 2
-3 3 -13 1952.26 513.75 1
-3 -3 -14 1075.07 868.256 3
-3 3 -14 187.832 621.713 3
3 3 14 1287.8 817.987 3
3 -3 14 424.066 554.908 2
3 3 14 68.4846 444.794 2
-3 3 -14 674.372 618.301 2
-3 -3 -14 635.948 543.057 2
3 -3 14 586.9 742.956 3
-3 3 -14 785.453 405.39 1
3 -3 14 517.847 332.992 1
-3 3 -15 411.869 359.021 1
3 -3 15 42.9504 251.92 1
3 3 15 1068.5 499.218 2
3 -3 15 -130.36 466.852 2
-3 3 -15 806.643 614.365 2
-3 -3 -15 18.2328 440.108 2
3 3 15 368.454 673.372 3
-3 -3 -15 338.329 682.408 3
3 -3 15 223.051 653.722 3
-3 3 -15 1054.49 729.566 3
-3 3 -16 382.164 331.757 1
3 -3 16 280.051 284.003 1
-3 3 -16 71.8094 480.906 2
3 -3 16 65.1338 479.385 2
3 3 16 186.378 399.642 2
-3 -3 -16 165.359 439.306 2
-3 3 -16 370.184 663.353 3
3 3 16 377.767 698.473 3
-3 -3 -16 669.281 775.042 3
3 -3 16 -90.019 607.183 3
3 -4 -15 183.562 243.333 2
-3 4 15 385.222 240.412 2
3 4 -15 68.3236 243.237 2
3 4 -15 180.961 218.044 3
3 -4 -15 536.091 431.015 3
-3 -4 15 284.919 279.601 3
-3 4 15 17.1849 354.896 3
-3 -4 15 714.33 352.092 1
3 4 -15 309.476 314.917 1
3 -4 -15 479.545 218.4 1
-3 4 15 246.806 174.753 1
-3 -4 15 328.754 255.835 2
3 -4 -14 578.782 420.739 3
-3 -4 14 331.076 282.669 3
-3 4 14 531.489 464.143 3
3 4 -14 269.399 320.401 1
-3 -4 14 121.142 301.9 1
3 4 -14 439.423 274.686 3
3 -4 -14 281.816 200.211 1
-3 4 14 339.693 176.962 1
-3 4 14 192.088 214.192 2
3 4 -14 367.89 265.688 2
-3 -4 14 659.03 315.231 2
3 -4 -14 229.032 263.27 2
-3 4 13 928.338 452.92 3
3 -4 -13 598.636 399.44 3
-3 -4 13 180.367 305.736 1
3 4 -13 577.743 365.168 1
-3 -4 13 457.526 313.623 3
3 4 -13 308.867 244.369 3
-3 4 13 527.246 191.843 1
3 4 -13 531.901 284.721 2
-3 -4 13 246.828 268.011 2
3 -4 -13 262.963 258.956 2
-3 4 13 171.337 194.239 2
-3 -4 12 4738.15 852.313 1
3 4 -12 4907.12 846.021 1
-3 -4 12 4672.34 763.817 2
3 4 -12 4610.95 737.741 2
3 4 -12 5730.86 753.47 3
-3 -4 12 4960.65 738.86 3
-3 4 12 4898.61 632.428 1
3 -4 -12 4850.86 658.47 1
-3 4 12 7099.18 1015.66 3
3 -4 -12 3492.08 825.563 3
3 -4 -12 4905.12 708.228 2
-3 4 12 4926.55 688.617 2
-3 4 11 320.346 163.643 1
-3 4 11 12.7658 332.738 3
3 -4 -11 382.795 374.527 3
3 -4 -11 669.558 201.857 1
3 4 -11 520.651 349.77 1
-3 -4 11 922.582 377.36 1
3 4 -11 943.729 317.261 2
-3 -4 11 839.755 329.558 2
-3 4 11 685.567 230.093 2
3 -4 -11 295.444 220.12 2
3 4 -11 1092.32 321.439 3
-3 -4 11 744.234 302.984 3
-3 4 10 1476.63 305.998 2
3 -4 -10 1557.37 330.479 2
3 4 -10 1390.78 422.813 1
-3 4 10 1396.46 255.286 1
-3 -4 10 1927.37 450.412 1
-3 -4 10 2201.2 479.709 3
3 -4 -10 1332.97 263.751 1
3 -4 -10 1105.93 436.624 3
-3 4 10 1882.27 525.682 3
-3 -4 10 1447.3 387.156 2
3 4 -10 1838.02 378.597 2
3 4 -10 906.445 362.971 3
-3 -4 9 1162.64 351.49 3
3 -4 -9 1855.47 266.872 1
3 -4 -9 1512.96 314.739 2
-3 4 9 1668.74 303.773 2
3 4 -9 950.74 330.837 2
-3 4 9 1618.94 242.346 1
3 4 -9 746.596 363.54 1
-3 -4 9 661.737 355.532 1
3 -4 -9 936.773 408.999 3
3 4 -9 1246.93 338.86 3
-3 4 9 719.815 417.832 3
-3 -4 9 2137.67 412.95 2
3 -4 -8 6123.41 673.74 1
-3 4 8 7085.7 668.993 1
-3 -4 8 3484.06 755.095 2
3 4 -8 4620.46 752.586 2
-3 4 8 4887.97 854.128 3
3 -4 -8 4467.92 837.812 3
3 -4 -8 5099.66 710.599 2
-3 4 8 4752.34 695.926 2
3 4 -8 6965.02 783.346 3
-3 -4 8 6184.14 759.538 3
3 4 -8 4885.3 796.302 1
-3 -4 8 7906.8 883.376 1
3 -4 -7 611.655 360.906 3
-3 4 7 344.979 313.524 3
3 4 -7 2087.08 481.41 3
-3 -4 7 551.795 291.289 2
3 4 -7 588.258 251.587 2
-3 -4 7 659.041 278.372 3
-3 4 7 1016.15 236.132 2
3 -4 -7 703.608 238.196 2
-3 -4 7 896.814 310.991 1
-3 4 7 775.03 156.143 1
3 4 -7 191.289 270.97 1
3 -4 -7 1536.28 205.426 1
3 4 -6 768.799 248.697 2
-3 4 6 813.554 138.983 1
-3 -4 6 635.128 250.942 1
3 4 -6 410.686 240.088 1
3 -4 -6 791.907 250.409 2
3 -4 -6 -84.625 287.077 3
-3 4 6 557.962 303.902 3
3 -4 -6 526.369 139.779 1
-3 -4 6 615.058 262.618 2
-3 4 6 1060.56 246.866 2
-3 4 5 7138.4 819.046 3
3 -4 -5 5008.54 791.194 3
3 4 -5 4501.33 707.967 1
-3 -4 5 3839.84 682.147 1
3 -4 -5 5335 575.041 1
-3 -4 5 4984.01 695.938 2
3 4 -5 4427.21 669.142 2
-3 4 5 5852.1 581.177 1
3 4 -4 4154.27 578.592 2
-3 4 4 6244.85 712.479 3
3 4 -4 3898.21 609.903 1
-3 -4 4 4607.89 613.868 1
3 -4 -4 5036.48 716.027 3
-3 -4 4 4441.47 595.538 2
-3 -4 3 955.708 262.838 1
3 4 -3 963.86 270.966 1
-3 -4 3 1023.74 239.544 2
3 4 -3 1167.53 240.767 2
3 -4 -3 1717.22 411.355 3
-3 4 3 1371.15 333.282 3
-3 4 2 955.658 333.769 3
3 -4 -2 1618.12 429.533 3
3 4 -2 656.36 200.253 2
-3 -4 2 1169.85 219.912 2
3 4 -2 649.36 253.984 1
-3 -4 2 485.76 236.178 1
-3 4 1 3713.48 533.72 3
3 -4 -1 2933.3 459.897 1
-3 -4 1 3425.5 467.867 2
-3 4 1 4252.92 487.264 1
-3 -4 1 3085.31 522.966 1
3 4 -1 3397.8 540.347 1
3 -4 -1 3770.86 546.335 3
3 -4 0 4120.23 524.854 1
-3 4 0 4463.27 530.083 1
3 4 0 3138.32 615.275 1
-3 -4 0 3246.48 598.554 1
3 -4 0 3177.26 518.602 3
-3 4 0 4624.06 579.631 3
3 -4 1 1248.38 277.251 1
-3 4 -1 623.777 268.885 2
3 -4 1 536.826 278.07 2
3 4 1 575.967 437.159 1
-3 -4 -1 566.776 428.98 1
-3 4 -2 1913.84 362.5 2
3 -4 2 2587.1 395.026 2
-3 -4 -2 2455.73 634.026 1
-3 4 -2 1656.86 366.419 1
3 -4 2 2151.35 381.99 1
3 -4 3 958.847 276.525 1
-3 4 -3 1359.47 307.805 1
3 -4 3 261.488 238.184 2
-3 4 -3 291.464 238.626 2
3 4 4 6754.26 786.291 2
3 -4 4 8528.95 912.215 2
-3 -4 -4 7355.87 804.849 2
-3 4 -4 5155.57 826.982 1
3 -4 4 4621.09 809.048 1
-3 4 -4 8658.45 916.453 2
-3 4 -5 1008.6 379.753 2
3 -4 5 1068.93 297.803 1
-3 4 -5 1589.33 346.049 1
3 -4 5 1446.25 390.911 2
3 4 5 506.322 200.049 2
-3 -4 -5 637.469 229.985 2
3 -4 6 1051.74 432.706 2
-3 4 -6 1029.86 458.814 2
-3 4 -6 914.774 311.015 1
-3 -4 -6 843.638 283.342 2
3 4 6 459.558 225.811 2
-3 4 -7 193.323 269.701 1
3 -4 7 320.985 245.728 1
-3 -4 -7 864.997 357.091 2
3 4 7 679.484 279.654 2
-3 4 -7 266.89 468.113 2
3 -4 7 527.613 443.744 2
-3 4 -8 2081.13 418.131 1
3 -4 8 1409.66 349.367 1
-3 -4 -8 1334.56 1030.97 3
3 4 8 2921.83 1269.51 3
3 -4 8 951.884 526.015 2
-3 -4 -8 696.241 443.406 2
-3 4 -8 1401.92 663.446 2
3 4 8 1080.45 399.607 2
3 4 9 571.997 406.727 2
-3 4 -9 -210.527 615.651 2
-3 -4 -9 1028.05 560.547 2
3 -4 9 708.159 578.782 2
-3 4 -9 499.466 301.659 1
3 -4 9 147.302 260.465 1
3 4 9 836.654 893.122 3
-3 -4 -9 771.641 954.629 3
-3 4 -10 1912.05 525.441 1
-3 -4 -10 3169.18 1169.61 3
-3 4 -10 3345.67 979.992 2
-3 -4 -10 5174.4 916.067 2
3 -4 10 4258.15 925.759 2
3 4 10 2615.27 663.324 2
3 -4 10 3234.4 552.156 1
3 4 10 3252.84 1140.64 3
3 4 11 3812.71 1087.88 3
-3 -4 -11 3978.3 1225.61 3
-3 4 -11 945.426 399.687 1
3 -4 11 862.216 344.856 1
-3 4 -11 1385.74 784.092 2
3 4 11 1616.35 559.25 2
3 -4 11 824.096 575.559 2
-3 -4 -11 1588.61 644.922 2
3 -4 12 741.16 613.914 2
-3 -4 -12 1347.58 690.887 2
-3 4 -12 1563.66 912.363 2
3 4 12 1114.7 593.542 2
3 -4 12 1034.79 361.118 1
3 4 12 801.137 819.255 3
-3 -4 -12 468.913 818.138 3
-3 4 -13 2632.08 954.245 3
-3 -4 -13 632.802 825.683 3
3 4 13 209.889 748.796 3
3 4 13 310.801 449.901 2
3 -4 13 636.627 605.164 2
-3 4 -13 25.3237 575.731 2
-3 4 -13 493.817 349.092 1
3 -4 13 360.582 294.816 1
-3 -4 -13 1322.42 597.887 2
-3 4 -14 2139.95 791.558 2
-3 -4 -14 2279.82 672.862 2
-3 4 -14 1417.55 442.762 1
3 -4 14 789.632 806.53 3
-3 4 -14 969.362 731.162 3
-3 -4 -14 1302.09 921.172 3
3 4 14 587.589 749.34 3
3 -4 14 1448.19 409.503 1
3 4 14 2461.68 636.778 2
3 -4 14 1337.24 618.852 2
-3 -5 14 253.988 268.101 3
3 5 -14 974.076 302.131 3
3 5 -14 177.139 241.422 2
3 -5 -14 647.426 281.834 2
-3 -5 14 417.955 331.509 1
3 5 -14 85.6856 315.307 1
-3 -5 14 375.415 273.953 2
-3 5 14 364.452 411.465 3
3 -5 -14 16.0656 361.362 3
3 5 -13 438.864 339.596 1
-3 -5 13 843.872 359.646 1
3 5 -13 74.75 214.797 3
-3 -5 13 91.6177 251.708 3
-3 5 13 38.3132 137.274 1
-3 -5 13 247.901 253.846 2
3 -5 -13 149.814 344.658 3
-3 5 13 -64.9233 378.831 3
3 5 -13 227.859 243.518 2
-3 5 13 186.478 183.737 2
3 -5 -13 153.203 226.351 2
3 5 -12 586.394 360.953 1
-3 5 12 901.309 212.172 1
-3 -5 12 590.961 350.94 1
3 -5 -12 885.396 223.071 1
3 5 -12 1281.18 338.25 3
-3 5 12 856.371 242.948 2
3 5 -12 1268.03 340.422 2
-3 -5 12 1227.55 343.185 3
3 -5 -12 1079.25 465.857 3
-3 5 12 195.943 380.726 3
-3 -5 12 1567.79 399.188 2
3 -5 -12 1044.25 295.186 2
-3 5 11 572.166 180.54 1
3 -5 -11 671.14 190.667 1
3 5 -11 410.99 328.752 1
-3 -5 11 323.363 301.261 1
-3 -5 11 118.135 270.933 2
3 5 -11 342.11 263.586 2
3 5 -11 500.472 264.779 3
-3 5 11 862.546 233.029 2
3 -5 -11 358.424 215.365 2
-3 5 11 876.65 464.766 3
3 -5 -11 704.743 397.948 3
-3 5 10 3614.59 745.869 3
3 -5 -10 4939.16 792.8 3
-3 5 10 3446.38 449.487 1
3 -5 -10 3384.61 450.94 1
3 5 -10 4014.89 560.505 3
-3 -5 10 3653.84 616.117 2
3 5 -10 2426.19 541.996 2
3 -5 -10 4212.5 535.565 2
-3 5 10 2859.56 484.896 2
-3 -5 10 4208.24 589.17 3
-3 -5 10 2835.13 632.602 1
3 5 -10 3697.16 675.814 1
-3 5 9 532.797 156.416 1
-3 -5 9 871.917 261.099 3
-3 5 9 899.213 412.856 3
3 -5 -9 1198.08 436.327 3
3 5 -9 809.482 275.19 3
-3 5 9 1014.94 231.757 2
-3 -5 9 324.33 269.251 1
3 -5 -9 944.41 173.387 1
3 5 -9 390.048 291.134 1
-3 -5 9 386.212 257.649 2
3 5 -9 380.831 253.573 2
3 -5 -9 246.415 201.832 2
3 -5 -8 1801.94 499.039 3
-3 -5 8 1867.53 383.834 3
-3 5 8 1579.18 484.026 3
3 -5 -8 2953.35 391.751 2
-3 5 8 2408.44 358.764 2
3 5 -8 1981.99 515.36 3
3 5 -8 1836.67 413.538 2
-3 -5 8 2644.49 462.561 2
-3 -5 8 2120.25 450.755 1
3 5 -8 1552.31 436.539 1
3 -5 -8 2208.78 288.406 1
-3 5 8 2431.31 294.857 1
3 5 -7 883.589 292.781 1
-3 -5 7 941.416 298.707 1
3 -5 -7 617.402 242.702 2
-3 5 7 693.873 217.828 2
-3 5 7 996.166 152.201 1
3 -5 -7 1089.54 146.24 1
3 -5 -7 308.95 350.561 3
-3 5 7 533.631 350.269 3
3 5 -7 294.23 248.535 2
-3 -5 7 852.191 320.03 2
3 -5 -6 10216.9 965.607 1
3 5 -6 11794.8 1118.2 2
-3 -5 6 13745.2 1179.54 2
3 -5 -6 9455.91 1206 3
-3 5 6 10791.9 1224.93 3
3 5 -6 8783.03 1129.75 1
-3 -5 6 10863.7 1162.02 1
-3 5 6 7142.82 962.998 1
-3 -5 5 1574.7 333.989 1
3 5 -5 919.886 254.28 2
-3 -5 5 962.614 280.433 2
-3 5 5 952.427 329.772 3
3 -5 -5 1149.93 357.034 3
-3 -5 4 690.194 229.703 2
3 5 -4 511.825 190.21 2
3 -5 -4 632.67 87.1585 1
3 -5 -4 815.766 331.421 3
-3 5 4 573.328 263.873 3
-3 5 4 495.805 74.7604 1
3 5 -4 490.812 219.041 1
-3 -5 4 37.8269 188.93 1
-3 -5 3 154.037 192.976 1
3 5 -3 11.1654 193.434 1
-3 5 3 295.198 245.496 3
3 -5 -3 -6.64809 289.15 3
3 5 -3 510.462 191.88 2
-3 -5 3 569.242 207.373 2
3 5 -2 6034.19 888.663 1
-3 -5 2 8105.31 914.357 1
3 -5 -2 7215.57 792.167 1
-3 5 2 6893.54 787.144 1
3 -5 -2 8429.25 986.049 3
-3 5 2 6547.41 893.563 3
-3 -5 2 7086.96 831.825 2
3 5 -2 7279.65 828.617 2
3 -5 -1 5726.2 686.92 1
-3 5 1 6192.41 688.842 1
3 -5 -1 7657.4 885.543 3
-3 5 1 5259.25 784.908 3
3 5 -1 5745.78 703.426 2
-3 -5 1 6438.77 711.894 2
-3 -5 1 4818.32 774.913 1
3 5 -1 6436.47 817.392 1
-3 5 0 238.334 229.33 2
3 5 0 420.504 280.355 1
-3 -5 0 174.261 235.866 1
3 -5 0 185.815 220.306 3
-3 5 0 338.097 223.705 3
-3 5 0 89.5233 147.216 1
3 -5 0 289.732 162.448 1
3 -5 1 1958.43 288.427 1
-3 5 -1 2169.83 292.817 1
3 -5 1 1322.25 288.898 3
-3 5 -1 1069.89 313.456 3
-3 5 -1 1325.15 313.328 2
3 -5 1 1351.37 321.868 2
-3 -5 -1 1165.97 427.186 1
3 5 1 1383.14 464.693 1
3 -5 2 1810.15 335.603 2
-3 5 -2 1343.48 297.45 2
-3 -5 -2 1394.34 546.482 1
3 5 2 2088.31 556.596 1
-3 5 -2 1180.76 273.915 1
3 -5 2 1332.76 270.25 1
3 -5 3 670.383 276.31 2
-3 5 -3 845.34 280.957 2
-3 5 -3 1070.18 257.015 1
3 -5 3 1108.22 250.741 1
3 5 4 419.24 185.953 2
-3 -5 -4 614.021 201.754 2
-3 5 -4 560.53 288.225 2
3 -5 4 768.496 296.404 2
-3 5 -4 651.523 238.876 1
3 -5 4 550.721 217.875 1
3 -5 5 548.941 313.988 2
3 5 5 334.506 154.996 2
-3 -5 -5 523.671 183.542 2
-3 5 -5 250.114 215.627 1
3 -5 5 332.631 212.894 1
-3 5 -5 471.765 328.901 2
-3 5 -6 705.954 443.49 2
3 -5 6 1210.16 439.014 2
3 5 6 1387.01 250.43 2
3 -5 6 795.565 267.704 1
-3 -5 -6 836.753 268.018 2
-3 5 -6 1184.44 309.349 1
3 -5 7 1679.03 525.308 2
-3 -5 -7 1041.39 348.521 2
-3 5 -7 3022.47 703.085 2
3 5 7 2260.54 353.149 2
-3 -5 -7 4449.06 1405.1 3
-3 5 -7 821.574 323.49 1
3 -5 7 870.889 301.323 1
3 5 8 4109.17 1284.14 3
-3 -5 -8 2451.56 1191.7 3
3 -5 8 6448.23 966.62 2
-3 -5 -8 4711.98 751.147 2
3 5 8 4804.82 674.876 2
-3 5 -8 3419.19 897.075 2
-3 5 -8 3757.99 611.044 1
3 -5 8 3118.74 575.954 1
-3 5 -9 725.553 307.062 1
3 -5 9 292.238 267.791 1
3 5 9 1061.25 392.86 2
-3 5 -9 2514.15 784.393 2
-3 -5 -9 1251.02 526.288 2
3 -5 9 1315.14 626.11 2
-3 -5 -9 1450.63 1022.11 3
3 5 9 27.0867 715.878 3
-3 5 -10 1983.29 439.932 1
3 -5 10 1285.16 382.644 1
-3 -5 -10 1402.31 999.736 3
3 5 10 2118.18 561.298 2
-3 5 -10 2992.9 919.116 2
-3 -5 -10 2414.94 691.19 2
3 -5 10 1741.59 681.594 2
3 5 10 2053.73 940.081 3
3 -5 11 985.891 611.268 2
3 5 11 409.187 421.358 2
-3 -5 -11 741.286 550.621 2
-3 5 -11 1498.39 777.53 2
-3 5 -11 767.926 340.928 1
3 -5 11 1002.76 324.557 1
3 5 11 1057.13 745.402 3
-3 -5 -11 1100.49 829.314 3
3 -5 12 857.198 599.66 2
3 5 12 610.232 479.408 2
-3 -5 -12 -33.1114 468.548 2
-3 5 -12 1245.1 800.482 2
-3 5 -12 867.505 350.949 1
3 -5 12 986.407 312.021 1
-3 -5 -12 182.156 725.564 3
3 5 12 1178.92 823.323 3
-3 5 -13 100.375 254.452 1
3 -5 13 176.392 219.235 1
-3 -5 -13 -156.431 708.515 3
3 5 13 843.216 728.297 3
-3 -5 -13 741.324 470.967 2
-3 5 -13 -95.0041 609.99 3
-3 5 -13 -261.423 554.763 2
3 5 13 432.119 411.639 2
3 -5 13 486.57 575.834 2
3 6 -11 391.957 222.937 3
-3 -6 11 756.756 288.904 3
3 6 -11 648.878 350.894 1
-3 -6 11 854.83 353.149 1
3 -6 -11 637.84 225.644 2
-3 6 11 251.636 175.506 2
3 -6 -11 330.639 376.247 3
-3 6 11 379.591 415.442 3
3 6 -11 469.375 253.129 2
-3 -6 11 703.409 299.238 2
-3 -6 10 66.1388 182.208 3
3 6 -10 142.902 196.419 3
3 6 -10 382.971 239.407 2
-3 -6 10 197.571 250.346 2
-3 6 10 392.593 372.923 3
3 -6 -10 243.683 330.959 3
3 -6 -10 130.199 183.709 2
-3 6 10 241.988 165.344 2
-3 -6 10 47.2555 231.48 1
3 6 -10 66.8521 251.542 1
-3 6 9 1243.43 256.232 2
3 -6 -9 1046.18 264.09 2
3 6 -9 1141.49 371.276 1
-3 6 9 937.981 437.943 3
3 -6 -9 1441.85 449.2 3
-3 -6 9 1149.19 286.851 3
-3 -6 9 1926.75 422.952 1
3 6 -9 876.145 301.835 2
-3 -6 9 1657.73 385.635 2
3 6 -8 565.877 300.891 1
-3 -6 8 568.993 282.082 1
3 -6 -8 899.549 246.714 2
-3 6 8 1128.71 405.927 3
3 -6 -8 877.468 400.964 3
3 6 -8 942.54 270.134 2
-3 6 8 563.587 196.548 2
-3 -6 8 1605.95 360.242 2
3 -6 -7 1738.89 460.409 3
-3 6 7 1507.07 434.923 3
-3 -6 7 1874.86 372.442 2
3 6 -7 1090.47 305.785 2
-3 -6 7 1146.57 334.984 1
3 6 -7 1657.28 369.723 1
-3 6 7 1106.57 271.626 2
3 -6 -6 1036.17 381.62 3
-3 6 6 1066.64 376.45 3
3 6 -6 902.394 288.992 1
-3 -6 6 1281.23 334.402 2
-3 -6 6 1201.51 306.935 1
3 6 -6 837.17 247.838 2
-3 -6 5 871.662 279.34 2
3 -6 -5 761.278 106.574 1
-3 6 5 934.353 328.394 3
3 -6 -5 531.045 304.809 3
-3 6 5 796.872 107.987 1
3 6 -5 894.918 231.562 2
3 6 -4 534.858 185.914 2
3 6 -4 354.243 198.357 1
-3 -6 4 669.431 220.909 1
3 -6 -4 417.389 102.426 1
-3 6 4 418.624 101.975 1
-3 -6 4 560.463 212.068 2
3 -6 -4 315.153 242.127 3
-3 6 4 394.767 240.542 3
3 6 -3 1484.83 346.453 1
3 -6 -3 1926.32 252.947 1
-3 6 3 1928.87 259.61 1
3 -6 -3 1116.69 390.771 3
-3 -6 3 1610.96 336.49 1
-3 -6 3 1837.42 320.525 2
3 6 -3 2005.47 303.002 2
-3 6 3 1712.14 377.747 3
-3 -6 2 481.991 209.829 1
3 6 -2 860.555 259.375 1
-3 6 2 378.24 215.286 3
3 6 -2 651.401 176.086 2
-3 -6 2 559.476 181.27 2
3 -6 -2 1685.98 355.786 3
3 -6 -2 390.416 135.569 1
-3 6 2 1086.32 176.742 1
-3 -6 1 400.256 155.372 2
-3 -6 1 212.766 180.305 1
3 6 -1 628.323 241.979 1
3 6 -1 578.805 154.643 2
3 -6 -1 576.299 304.569 3
-3 6 1 364.07 209.803 3
-3 6 1 345.068 136.243 1
3 -6 -1 617.371 158.159 1
-3 6 0 1797.25 369.224 2
-3 6 0 3102.76 363.363 1
3 6 0 2728.18 461.541 1
3 -6 0 1285.22 388.459 2
-3 -6 0 2676.21 441.182 1
-3 -6 0 1824.62 313.775 2
3 -6 0 2787.47 475.492 3
-3 6 0 2585.05 419.803 3
3 -6 0 2556.73 347.98 1
-3 6 -1 83.7287 178.649 3
3 -6 1 169.721 198.153 3
-3 6 -1 394.637 166.748 1
3 6 1 230.792 310.515 1
-3 -6 -1 264.626 253.083 1
3 -6 1 137.379 195.516 2
-3 6 -1 52.715 171.17 2
-3 6 -2 2011.69 315.484 3
3 -6 2 739.904 235.642 3
-3 -6 -2 661.545 414.396 1
3 6 2 1203.19 476.183 1
-3 6 -2 1773.55 318.39 2
3 -6 2 990.458 285.473 2
3 -6 2 1327.41 259.727 1
-3 6 -2 1584.82 279.805 1
-3 -6 -3 1006.34 501.026 1
3 6 3 292.339 381.741 1
-3 6 -3 -52.3087 204.766 2
3 -6 3 318.618 230.733 2
3 -6 3 244.422 172.762 1
-3 6 -3 294.075 179.239 1
3 -6 4 109.145 247.971 2
-3 6 -4 778.841 246.512 1
-3 6 -4 1567.4 379.903 2
-3 -6 -4 427.372 208.272 2
3 -6 5 1320.59 416.714 2
-3 -6 -5 2229.57 326.431 2
3 6 5 2060.34 310.959 2
-3 6 -5 1457.77 365.919 1
-3 6 -5 2474.88 548.068 2
3 -6 6 1989.75 501.727 2
-3 -6 -6 1452.15 291.524 2
-3 -6 -6 1270.44 1064.87 3
3 6 6 1292 252.836 2
-3 6 -6 1344.13 497.159 2
-3 6 -6 1496.17 350.391 1
3 -6 6 1767.99 338.751 1
-3 6 -7 739.23 275.55 1
3 -6 7 83.3665 192.65 1
-3 6 -7 623.46 483.838 2
-3 -6 -7 268.487 223.463 2
3 -6 7 26.4842 358.064 2
-3 -6 -7 272.618 900.819 3
3 6 7 704.118 857.011 3
3 6 7 225.122 172.99 2
3 -6 8 994.146 276.61 1
3 -6 8 215.95 438.25 2
-3 -6 -8 120.211 334.009 2
3 6 8 737.414 289.176 2
-3 6 -8 363.594 496.886 2
-3 -6 -8 824.201 948.221 3
3 6 8 113.875 760.752 3
3 -6 9 381.105 215.47 1
-3 6 -9 292.123 259.984 1
-3 -6 -9 325.348 850.954 3
-3 6 -9 1302.42 702.07 2
3 6 9 370.174 294.588 2
-3 -6 -9 215.098 411.108 2
3 -6 9 353.599 517.564 2
3 6 9 437.274 699.723 3
3 -6 10 233.958 207.001 1
-3 6 -10 174.361 245.283 1
-3 6 -10 1625.55 747.828 2
3 -6 10 296.3 443.168 2
3 6 10 134.219 300.275 2
3 6 10 162.522 706.558 3
-3 -6 -10 -361.566 863.56 3
3 -6 11 418.886 234.953 1
-3 6 -11 615.731 277.167 1
3 -6 11 648.675 530.381 2
-3 6 -11 1069.23 742.83 2
3 6 11 355.123 651.151 3
-3 -6 -11 -153.438 776.731 3
3 7 -8 374.984 214.909 2
-3 -7 8 218.596 220.496 2
-3 7 8 945.007 419.21 3
3 -7 -8 126.648 303.604 3
-3 -7 8 126.586 205.025 1
3 7 -8 1153.49 330.841 1
3 7 -7 163.893 194.314 1
-3 -7 7 422.276 225.778 1
-3 -7 7 832.554 273.342 2
3 7 -7 141.994 178.128 2
-3 7 7 -82.2154 305.148 3
3 -7 -7 378.38 296.671 3
3 7 -6 225.884 207.222 1
-3 -7 6 169.828 187.994 1
-3 7 6 629.628 330.616 3
3 -7 -6 337.803 278.445 3
3 7 -6 325.156 186.272 2
-3 -7 6 469.16 240.162 2
3 7 -5 481.861 233.888 1
-3 -7 5 366.872 209.242 1
-3 -7 5 1064.21 296.602 2
3 7 -5 382.446 186.863 2
-3 7 5 470.032 290.737 3
3 7 -4 180.557 185.605 1
-3 7 4 373.621 261.706 3
3 -7 -4 450.169 273.677 3
-3 -7 4 332.773 207.348 2
3 7 -4 298.821 163.724 2
3 7 -3 567.8 162.386 2
-3 7 3 76.8994 119.725 1
3 7 -3 203.869 193.187 1
-3 -7 3 185.066 173.75 1
-3 -7 3 70.5647 148.021 2
3 -7 -3 236.685 216.138 3
-3 7 3 92.6398 186.091 3
-3 7 2 493.578 239.276 3
3 -7 -2 1056.18 206.202 1
-3 7 2 791.568 195.193 1
3 -7 -2 1488 343.8 3
3 7 -2 435.076 167.209 2
-3 -7 2 593.293 189.997 2
-3 -7 2 620.453 214.914 1
3 7 -2 497.646 232.883 1
-3 7 1 108.211 141.452 1
3 -7 -1 143.677 231.596 3
-3 7 1 236.645 186.828 3
3 7 -1 281.892 209.598 1
-3 -7 1 468.027 210.527 1
-3 -7 1 283.507 147.198 2
-3 -7 0 196.7 202.207 1
3 7 0 507.527 246.949 1
3 -7 0 688.818 288.277 3
-3 7 0 650.011 215.434 3
-3 7 0 455.906 211.296 2
3 7 0 559.567 155.822 2
3 -7 0 668.165 253.228 2
-3 7 0 563.77 198.098 1
-3 -7 0 618.77 153.887 2
3 -7 1 553.558 186.488 1
3 7 1 915.645 320.812 1
-3 -7 -1 114.32 205.598 1
3 -7 1 351.596 262.902 3
-3 7 -1 318.079 200.935 3
-3 7 -1 794.156 210.262 1
3 -7 1 432.542 205.141 2
-3 7 -1 200.808 174.701 2
-3 7 -2 237.559 168.103 1
-3 -7 -2 216.671 277.115 1
3 7 2 -22.1133 303.517 1
3 -7 2 165.706 175.963 3
3 -7 2 747.134 205.223 1
3 -7 2 133.201 187.507 2
-3 7 -2 249.426 178.676 2
3 7 3 1648.12 523.713 1
-3 -7 -3 679.327 428.575 1
3 -7 3 1201.2 299.484 2
-3 7 -3 732.335 224.609 1
3 -7 3 420.003 195.753 1
-3 7 -3 694.766 257.832 2
-3 7 -4 341.428 190.489 1
3 -7 4 243.135 176.915 1
-3 -7 -4 -230.757 482.914 1
3 -7 4 220.486 226.153 2
-3 7 -4 210.533 256.373 2
3 -7 5 391.597 190.947 1
-3 7 -5 64.805 171.003 1
3 -7 5 146.347 261.296 2
-3 7 -5 307.557 324.267 2
-3 -7 -6 309.839 937.694 3
-3 7 -6 219.892 208.711 1
3 -7 6 262.659 184.167 1
3 -7 6 206.462 307.393 2
-3 7 -6 1068.74 460.234 2
-3 7 -7 1149.31 580.241 2
3 -7 7 1173.61 481.815 2
-3 -7 -7 566.56 843.51 3
3 7 7 825.678 878.518 3
3 -7 7 1228.67 314.269 1
-3 7 -7 1811.97 376.337 1
-4 0 18 1263 399.266 1
4 0 -18 1471.58 461.71 1
-4 0 18 1574.37 441.314 2
4 0 -18 704.152 404.889 3
-4 0 18 734.507 437.52 3
4 0 -18 1520.08 444.631 2
-4 0 17 191.864 343.525 3
4 0 -17 68.4376 298.851 3
4 0 -17 123.297 266.682 2
-4 0 17 250.901 277.028 2
4 0 -17 61.2395 264.537 1
-4 0 17 102.683 246.471 1
4 0 -16 93.6529 280.521 1
-4 0 16 63.66 311.785 3
4 0 -16 -76.6711 298.965 3
4 0 -16 506.552 325.875 2
-4 0 16 380.806 307.532 2
-4 0 16 698.16 327.082 1
4 0 -15 188.085 251.267 2
-4 0 15 214.251 255.233 2
-4 0 15 556.949 305.859 1
4 0 -15 358.968 308.636 1
4 0 -15 407.248 344.875 3
-4 0 15 411.093 366.891 3
-4 0 14 1876.8 470.395 3
4 0 -14 1941.72 406.401 2
-4 0 14 628.303 322.51 2
4 0 -14 371.025 346.502 3
4 0 -14 2254.42 484.878 1
-4 0 14 152.513 301.973 1
4 0 -13 10.6951 309.446 3
4 0 -13 46.675 258.517 2
-4 0 13 22.8912 254.178 2
-4 0 13 10.2637 305.207 3
4 0 -13 258.545 295.708 1
-4 0 13 173.559 287.585 1
4 0 -12 3244.37 675.441 1
-4 0 12 4293.54 707.502 1
-4 0 12 3567.58 711.993 3
4 0 -12 5064.66 766.397 3
4 0 -12 4507.02 663.76 2
-4 0 12 4302.86 653.197 2
4 0 -11 357.966 283.229 2
-4 0 11 -12.8995 234.707 2
4 0 -11 438.781 317.378 1
-4 0 11 400.197 304.937 1
4 0 -11 -66.7458 319.717 3
-4 0 11 315.133 344.599 3
4 0 -10 4954.56 650.13 2
-4 0 10 4131.21 621.595 2
-4 0 10 3803.39 663.04 1
4 0 -10 3463.52 652.598 1
4 0 -10 4743.22 750.269 3
-4 0 10 3705.58 699.437 3
-4 0 9 148.827 226.942 1
4 0 -9 400.831 271.117 2
-4 0 9 468.653 261.729 2
4 0 -9 127.761 212.039 1
-4 0 9 357.024 356.928 3
4 0 -9 404.956 395.776 3
-4 0 8 1482.94 367.016 1
4 0 -8 2159.81 387.833 1
-4 0 8 2075.24 395.719 2
4 0 -8 2123.08 400.451 2
4 0 -8 2613.99 614.301 3
-4 0 8 3791.02 646.801 3
-4 0 7 360.181 340.628 3
4 0 -7 14.8927 315.93 3
-4 0 7 495.516 246.235 2
4 0 -7 668.866 262.511 2
4 0 -7 295.11 192.687 1
-4 0 7 368.352 175.908 1
4 0 -6 5823.42 668.816 1
-4 0 6 4147.04 634.264 1
-4 0 6 4453.21 744.926 3
4 0 -6 5641.39 780.5 3
-4 0 6 5671.52 699.799 2
4 0 -6 5832.16 701.99 2
4 0 -5 56.659 256.65 2
-4 0 5 231.89 270.713 2
-4 0 5 334.937 342.398 3
4 0 -5 56.6798 312.255 3
-4 0 5 156.775 172.319 1
4 0 -5 341.404 209.006 1
4 0 -4 3391.44 477.365 1
-4 0 4 2912.92 462.043 1
-4 0 4 2549.02 634.844 3
4 0 -3 802.145 343.604 1
-4 0 3 555.892 310.686 1
4 0 -2 3293.5 704.585 1
-4 0 2 3793.28 711.329 1
-4 0 -3 186.82 307.185 2
4 0 3 276.404 293.972 2
4 0 4 10131 1234.41 2
-4 0 -4 10515.1 1249.77 2
-4 0 -5 548.704 282.425 2
4 0 5 195.563 239.201 2
-4 0 -6 1718.33 423.047 2
4 0 6 1817.39 396.505 2
-4 0 -7 255.351 329.205 2
4 0 7 342.984 295.34 2
-4 0 -8 3041.87 664.71 2
4 0 8 2946.7 622.396 2
-4 0 -9 463.669 494.291 2
4 0 9 607.225 437.756 2
-4 0 -10 4265.94 919.923 2
4 0 10 4016.23 829.991 2
-4 0 -11 222.964 621.408 2
4 0 11 806.082 517.044 2
-4 0 -12 4721.34 1172.13 2
4 0 12 4140.17 980.504 2
-4 0 -13 219.475 689.472 2
4 0 13 541.876 521.861 2
-4 0 -13 1402.64 1368.55 3
-4 0 -14 2250.41 962.203 2
4 0 14 1816.61 768.183 2
-4 0 -14 815.645 1090.08 3
4 0 14 621.006 1024.53 3
-4 0 -15 -239.176 666.52 2
4 0 15 403.37 542.818 2
-4 0 -15 252.096 385.509 1
4 0 15 2303.45 1143.7 3
-4 0 -15 -917.282 974.875 3
4 0 16 6605.24 1190.42 1
-4 0 -16 9912.95 1286.42 1
-4 0 -16 4741.04 1529.71 3
4 0 16 3952.79 1419.64 3
-4 0 -16 8401.02 1679.35 2
4 0 16 6378.41 1326.69 2
4 1 -17 1205.53 418.533 3
4 -1 -17 391.275 382.189 3
-4 -1 17 629.884 378.324 3
-4 1 17 817.771 428.832 3
4 1 -17 715.01 384.429 1
-4 1 17 580.689 296.886 1
-4 -1 17 955.248 361.306 1
4 -1 -17 1155.36 393.807 1
-4 -1 17 833.793 353.473 2
4 -1 -17 762.076 354.403 2
-4 1 17 725.916 329.06 2
4 1 -17 835.393 377.088 2
-4 -1 16 1901.61 538.254 1
4 -1 -16 2290.1 540.416 1
-4 1 16 3833.96 593.01 1
4 1 -16 3649.02 672.321 1
4 1 -16 2676.26 566.116 2
4 -1 -16 1745.53 492.036 2
-4 1 16 2770.02 534.962 2
-4 -1 16 2127.59 578.393 3
4 1 -16 3601.34 665.045 3
-4 1 16 2298.03 630.548 3
4 -1 -16 2191.19 590.111 3
-4 -1 16 2741.38 556.325 2
4 1 -15 1973.62 454.744 2
-4 -1 15 1621.29 447.773 2
-4 1 15 1474.88 478.659 3
-4 -1 15 812.821 408.649 3
4 -1 -15 1617.05 475.252 3
4 1 -15 942.016 405.896 3
4 -1 -15 1078.15 387.012 1
4 1 -15 1096.82 413.142 1
-4 1 15 1982.54 424.13 1
-4 -1 15 1554.93 439.383 1
-4 1 15 730.573 335.521 2
4 -1 -15 1084.62 371.67 2
-4 -1 14 3646.68 676.024 1
-4 1 14 4053.17 637.9 1
4 -1 -14 3838.37 652.529 1
-4 -1 14 3281.86 606.161 2
-4 1 14 3613.11 589.559 2
4 -1 -14 3637.77 608.754 2
4 1 -14 2666.65 576.806 2
4 1 -14 3988.41 703.608 1
4 -1 -14 2701.68 650.112 3
-4 -1 14 3404.11 658.854 3
4 1 -14 3041.04 639.054 3
-4 1 14 2335.01 640.538 3
4 -1 -13 570.43 361.013 3
-4 1 13 778.493 379.729 3
4 1 -13 1422.72 362.829 2
4 -1 -13 599.055 315.524 2
-4 -1 13 733.087 353.101 1
-4 1 13 406.742 289.792 1
4 -1 -13 818.378 325.451 1
4 1 -13 581.67 341.269 1
-4 -1 13 979.198 404.465 3
4 1 -13 629.791 371.79 3
-4 -1 13 1278.91 358.5 2
-4 1 13 569.664 287.142 2
4 -1 -12 1556.42 383.092 2
-4 1 12 1360.69 352.296 2
4 1 -12 2136.39 425.645 2
-4 -1 12 2357.66 429.483 2
4 -1 -12 898.402 366.064 1
4 1 -12 1339.31 439.321 1
-4 1 12 545.334 315.648 1
-4 -1 12 331.359 327.191 1
4 -1 -12 869.998 407.076 3
-4 -1 12 838.348 373.635 3
4 1 -12 1303.45 420.071 3
-4 1 12 615.041 373.085 3
-4 -1 11 1283.18 439.042 1
4 1 -11 1609.06 459.532 1
4 -1 -11 1677.91 437.692 1
-4 1 11 2293.04 457.4 1
4 -1 -11 1774.39 419.003 2
4 1 -11 2519.26 457.164 2
-4 -1 11 2356.89 454.704 2
-4 1 11 1931.98 413.683 2
-4 1 11 1927.56 508.523 3
4 -1 -11 2103.75 540.838 3
-4 -1 11 2288.22 517.09 3
4 1 -11 2209.08 503.933 3
-4 -1 10 3181.19 610.453 3
-4 1 10 2739.65 570.664 3
4 -1 -10 3365.96 625.076 3
-4 -1 10 3359.36 525.212 2
4 -1 -10 1580.46 444.521 2
-4 1 10 2437.94 468.008 2
4 1 -10 3480.25 525.398 2
4 1 -10 3881.5 642.3 3
4 -1 -10 3328.15 530.135 1
4 1 -10 2606.89 532.284 1
-4 1 10 2327.56 489.059 1
-4 -1 10 3152.08 551.287 1
4 1 -9 -53.1141 234.996 1
-4 -1 9 73.6104 213.423 1
4 1 -9 691.632 287.336 2
4 -1 -9 179.549 232.674 2
-4 -1 9 979.48 301.702 2
-4 1 9 288.398 237.47 2
-4 1 9 275.717 328.632 3
4 1 -9 831.618 457.403 3
4 -1 -9 422.196 363.743 3
4 -1 -9 55.7342 218.719 1
-4 1 9 247.526 230.302 1
-4 1 8 3677.49 527.918 1
-4 -1 8 2559.18 523.828 1
4 -1 -8 2935.2 504.881 1
4 1 -8 4965.38 676.565 3
-4 -1 8 4997.47 686.044 3
4 -1 -8 3869.41 554.284 2
-4 1 8 3558.23 538.589 2
-4 -1 8 4350.46 573.751 2
4 1 -8 4088.4 567.915 2
4 1 -8 1898.96 497.739 1
4 -1 -7 8398.01 1064.8 3
-4 1 7 8028.73 1032.83 3
4 1 -7 5468.23 818.225 2
-4 -1 7 5203.52 811.236 2
4 -1 -7 6455.89 824.858 2
-4 1 7 5440.41 809.219 2
-4 1 7 8441.41 817.159 1
-4 -1 7 7596.34 844.638 1
4 1 -7 7570.27 839.909 1
4 -1 -7 5992.67 784.606 1
-4 -1 7 6764.36 896.179 3
4 1 -7 5754.18 888.199 3
-4 -1 6 234.972 288.86 3
4 1 -6 64.7241 275.234 3
-4 1 6 180.222 147.661 1
4 -1 -6 202.893 153.406 1
4 1 -6 290.841 201.419 1
-4 -1 6 437.241 199.969 1
4 -1 -6 388.125 257.381 2
-4 1 6 274.091 242.484 2
-4 1 6 105.518 312.411 3
4 -1 -6 -199.019 342.426 3
-4 -1 5 1855.9 376.85 2
4 -1 -5 1809.26 412.167 2
-4 -1 5 1004.14 481.758 3
-4 1 5 2412.97 425.828 2
4 1 -5 2175.36 396.147 2
4 1 -5 2587.21 374.942 1
-4 1 5 1859.63 320.087 1
4 -1 -5 1836 320.262 1
-4 -1 5 2571.86 366.684 1
-4 1 5 1885.78 456.778 3
4 -1 -5 1732.87 464.88 3
-4 -1 4 394.669 291.737 2
4 1 -4 246.711 290.195 2
4 -1 -4 312.358 217.883 1
-4 1 4 422.629 353.605 3
4 -1 -4 372.481 330.037 3
-4 -1 4 560.755 234.379 1
-4 1 4 454.327 216.241 1
4 -1 -3 21953 2470.22 1
-4 1 3 16567.2 2414.6 1
-4 -1 3 27417.8 2444.02 1
4 1 -3 22759.4 2427.18 1
-4 1 3 20764.6 2533.78 3
-4 -1 2 4663.57 778.438 1
4 1 -2 5088.39 806.14 1
-4 -1 1 5302.7 942.817 1
4 1 -1 5963.45 970.529 1
4 1 3 1780.64 411.868 2
-4 1 -3 1613.56 388.027 2
-4 -1 -3 1790.35 425.674 2
4 -1 3 1207.78 364.345 2
-4 -1 -4 1503.55 361.783 2
4 1 4 1835.1 366.379 2
-4 1 -4 1299.6 358.258 2
4 -1 4 1514.92 364.415 2
4 1 5 10236.7 1102.72 2
-4 1 -5 6649.63 1087.97 2
4 -1 5 8366.34 1097.36 2
-4 -1 -5 11082.8 1126.31 2
4 1 6 1000.58 308.957 2
-4 -1 -6 747.743 314.706 2
-4 1 -6 1104.42 364.546 2
4 -1 6 691.04 311.787 2
4 -1 7 943.46 364.218 2
4 1 7 566.49 303.369 2
-4 -1 -7 913.554 368.422 2
-4 1 -7 901.141 381.155 2
4 -1 8 2332.97 559.438 2
-4 -1 -8 2215.17 575.454 2
4 1 8 2409.17 519.831 2
-4 1 -8 1535.5 578.472 2
-4 1 -9 4229.08 860.564 2
-4 -1 -9 3572.21 792.581 2
4 -1 9 5205.87 864.434 2
4 1 9 3581.91 732.017 2
-4 1 -10 361.848 568.938 2
-4 -1 -10 29.6949 474.143 2
4 -1 10 715.534 500.694 2
4 1 10 296.311 404.337 2
-4 -1 -11 587.009 589.689 2
4 -1 11 1899.14 667.143 2
4 1 11 1278.19 571.297 2
-4 1 -11 2248 813.782 2
-4 1 -12 414.476 464.93 1
-4 1 -12 1140.92 773.206 2
-4 -1 -12 2012.76 796.368 2
4 -1 12 598.035 612.031 2
4 1 12 86.3969 481.467 2
-4 1 -13 1728.17 594.749 1
4 -1 13 2054.67 599.028 1
-4 1 -13 857.529 745.407 2
-4 -1 -13 1177.66 737.763 2
4 -1 13 103.709 526.024 2
4 1 13 988.01 575.677 2
-4 -1 -13 1258.81 1280.5 3
-4 1 -14 362.687 415.482 1
4 -1 14 215.859 393.129 1
-4 -1 -14 -26.56 717.31 2
-4 1 -14 934.751 833.085 2
4 -1 14 428.489 594.036 2
4 1 14 975.548 622.512 2
-4 1 -14 -155.273 1144.4 3
-4 -1 -14 1134.54 1065.98 3
4 1 14 754.56 977.326 3
-4 1 -15 1273.59 547.264 1
4 -1 15 1673.88 576.872 1
4 1 15 299.638 499.059 2
4 -1 15 -24.401 494.3 2
-4 1 -15 462.368 752.309 2
-4 -1 -15 -144.817 652.439 2
-4 -1 -15 995.812 1004.88 3
4 1 15 160.813 888.156 3
-4 1 -15 2289.19 1177.22 3
4 -1 15 1997.9 1191.23 3
4 1 16 322.699 622.155 2
4 -1 16 1389.01 748.293 2
-4 1 -16 2000.01 1082.14 2
-4 -1 -16 3851.17 1214.68 2
4 -1 16 175.592 438.316 1
-4 1 -16 533.604 483.453 1
4 -1 16 574.621 974.679 3
-4 1 -16 1777.18 1048.83 3
4 1 16 1062.88 907.98 3
-4 -1 -16 1642.4 1113.52 3
4 -2 -17 868.504 342.483 2
-4 -2 17 472.494 300.243 2
-4 2 17 725.328 319.225 2
4 2 -17 122.944 286.06 2
4 2 -17 666.608 327.496 3
-4 2 17 219.493 399.481 3
-4 -2 17 384.703 329.531 3
4 -2 -17 735.15 408.824 3
4 -2 -17 729.537 334.808 1
-4 2 17 360.356 234.318 1
4 2 -17 666.272 397.87 1
-4 -2 17 489.403 327.349 1
4 -2 -16 926.378 458.095 3
-4 -2 16 100.793 281.653 3
-4 2 16 616.922 405.088 3
-4 -2 16 607.412 339.905 2
-4 2 16 672.102 283.295 2
4 2 -16 795.999 351.382 2
4 -2 -16 658.94 326.241 2
-4 -2 16 766.672 356.712 1
4 2 -16 581.4 355.332 1
4 2 -16 216.907 277.178 3
4 -2 -16 430.761 310.261 1
-4 2 16 1517.23 352.102 1
4 2 -15 249.354 295.136 3
-4 -2 15 -21.1662 296.158 3
4 2 -15 385.477 274.302 2
4 -2 -15 269.982 276.762 2
-4 -2 15 423.733 278.607 2
-4 2 15 40.7939 224.888 2
-4 2 15 340.295 232.791 1
4 -2 -15 364.787 264.547 1
4 -2 -15 202.271 321.144 3
-4 2 15 -204.319 373.06 3
4 2 -15 296.698 334.396 1
-4 -2 15 126.677 278.648 1
-4 -2 14 3962.29 692.766 1
4 2 -14 3410.85 683.001 1
-4 -2 14 2349.57 582.346 3
4 2 -14 3238.5 620.338 3
-4 2 14 2445.55 647.549 3
4 -2 -14 2436.84 634.516 3
4 -2 -14 2715.65 557.393 1
-4 2 14 3663.78 577.235 1
-4 2 14 2933.61 537.873 2
-4 -2 14 3556.56 632.105 2
4 -2 -14 3311.69 576.21 2
4 2 -14 4551.32 665.659 2
-4 2 13 2224.34 552.171 3
4 -2 -13 1659.44 535.351 3
-4 2 13 2355.16 447.468 1
4 -2 -13 2523.74 488.74 1
4 -2 -13 2302.44 469.336 2
-4 2 13 2294.1 433.108 2
4 2 -13 2528.59 504.916 2
-4 -2 13 1561.79 469.586 2
4 2 -13 1860.21 513.405 1
-4 -2 13 2228.42 529.338 1
4 2 -13 2256.6 502.595 3
-4 -2 13 2439.76 534.448 3
-4 -2 12 424.167 355.069 3
4 2 -12 319.143 317.502 3
-4 2 12 -53.2317 317.59 3
4 -2 -12 287.84 336.815 3
-4 -2 12 500.529 322.588 1
4 -2 -12 129.104 268.642 1
-4 2 12 142.211 231.049 1
-4 2 12 348.163 238.636 2
4 -2 -12 170.167 245.296 2
-4 -2 12 580.729 312.924 2
4 2 -12 590.069 301.282 2
-4 -2 11 5318.14 793.991 3
-4 2 11 4272.4 675.121 1
-4 2 11 4464.11 775.882 3
4 -2 -11 5015.51 810.973 3
-4 -2 11 4519.34 706.868 2
4 2 -11 4104.83 679.974 2
4 -2 -11 5131.07 684.5 2
-4 2 11 3140.56 616.538 2
-4 -2 11 5509.92 793.12 1
4 -2 -11 4622.57 690.711 1
4 2 -11 5154.01 785.008 1
4 2 -11 5308.12 818.211 3
-4 2 10 4628.31 669.497 2
4 -2 -10 5307.26 703.638 2
4 -2 -10 4908.7 828.124 3
-4 2 10 4397.06 780.025 3
-4 2 10 5454.71 710.611 1
4 2 -10 5215.03 756.735 1
-4 -2 10 5294.21 760.38 1
4 -2 -10 4516.66 697.926 1
4 2 -10 4942.77 711.828 2
-4 -2 10 6282 748.143 2
-4 -2 10 4259.85 822.378 3
4 2 -10 2525.62 724.969 3
-4 2 9 1664.38 445.698 3
4 2 -9 649.461 296.868 1
4 -2 -9 839.35 439.216 3
-4 -2 9 826.947 389.552 3
4 2 -9 1253.04 393.008 3
-4 2 9 1560.57 332.891 2
-4 -2 9 1221.79 344.18 1
4 -2 -9 1066.62 303.228 1
4 -2 -9 996.684 315.571 2
4 2 -9 1716.47 360.461 2
-4 -2 9 1359.53 344.653 2
-4 2 9 1025.11 290.74 1
-4 -2 8 2117.9 462.067 3
4 2 -8 2545.26 488.234 3
-4 2 8 2133.59 399.151 2
-4 2 8 1650.81 471.242 3
4 -2 -8 2055.58 352.871 1
-4 2 8 1859.77 351.612 1
-4 -2 8 2238.47 420.951 1
-4 -2 8 2490.26 425.462 2
4 2 -8 1849.71 402.061 2
4 2 -8 2179.32 416.057 1
4 -2 -8 1658.48 501.149 3
-4 2 7 1317.69 413.552 3
4 -2 -7 1463.44 469.255 3
4 2 -7 856.823 278.689 1
-4 -2 7 771.67 270.822 1
-4 -2 7 831.28 294.263 2
4 -2 -7 942.367 211.668 1
-4 2 7 923.592 210.197 1
4 -2 -7 1114.32 292.428 2
-4 2 7 1249.98 296.183 2
-4 -2 7 1189.83 345.235 3
4 2 -7 995.896 294.824 2
4 2 -7 999.983 342.002 3
-4 -2 6 232.784 356.35 3
-4 -2 6 1094.14 291.173 2
4 2 -6 977.382 421.632 3
4 -2 -6 1486.61 342.5 2
-4 2 6 765.511 293.34 2
4 2 -6 380.811 247.666 2
4 -2 -6 2573.94 582.42 3
4 -2 -6 1940.98 229.219 1
-4 2 6 547.75 169.565 1
4 2 -6 426.273 221.541 1
-4 -2 6 522.835 224.836 1
4 2 -5 891.062 265.533 1
-4 -2 5 597.683 237.606 2
4 2 -5 8.00442 203.014 2
-4 2 5 515.922 327.334 3
4 -2 -5 255.316 316.364 3
4 -2 -5 37.6025 137.234 1
-4 -2 5 755.099 240.862 1
-4 2 5 165.503 131.944 1
-4 2 4 831.443 380.682 3
4 -2 -4 1419.88 411.029 3
-4 2 4 1639.66 313.7 1
4 -2 -4 1446.34 334.363 1
4 2 -4 1217.78 331.41 2
-4 -2 4 1213.93 321.611 2
4 2 -3 487.061 251.262 1
-4 -2 3 302.63 233.521 1
4 -2 -3 238.762 278.156 3
-4 2 3 689.418 339.931 3
-4 -2 2 708.422 357.553 1
4 2 -2 1404.8 392.881 1
4 2 -1 4545.65 829.058 1
-4 -2 1 5008.59 838.66 1
-4 -2 0 1102.33 536.518 1
4 2 0 1380.28 552.857 1
4 -2 2 3764.08 658.075 2
-4 2 -2 5220.02 694.09 2
4 -2 3 540.635 276.282 2
-4 2 -3 435.2 281.121 2
4 -2 4 218.096 253.705 2
4 2 4 341.831 238.124 2
-4 2 -4 561.925 267.479 2
-4 -2 -4 457.13 255.33 2
-4 -2 -5 1032.21 284.8 2
4 2 5 479.398 243.043 2
-4 2 -5 268.099 257.189 2
4 -2 5 183.05 247.686 2
4 2 6 1281.44 306.658 2
4 -2 6 1646.5 383.512 2
-4 2 -6 843.479 360.404 2
-4 -2 -6 136.546 269.429 2
-4 2 -7 1193.98 437.223 2
-4 -2 -7 792.9 333.07 2
4 2 7 634.438 286.916 2
4 -2 7 1096.48 400.593 2
4 -2 8 2388.06 602.403 2
4 2 8 2709.86 549.542 2
-4 -2 -8 2765.15 599.346 2
-4 2 -8 3493.46 717.705 2
-4 2 -9 4710.08 1018.42 1
4 2 9 7891.44 1053 2
-4 2 -9 7003.28 1205.71 2
4 -2 9 6876.25 1128.62 2
-4 -2 -9 8798.47 1151.08 2
4 2 10 893.364 455.756 2
-4 2 -10 1103.71 646.303 2
-4 -2 -10 1339.82 569.086 2
4 -2 10 1004.98 548.865 2
4 -2 10 898.164 459.172 1
-4 2 -10 1174.76 488.744 1
-4 -2 -11 526.231 578.766 2
4 -2 11 171.858 476.9 2
4 2 11 883.678 518.701 2
-4 2 -11 385.642 628.909 2
-4 2 -11 936.788 496.532 1
4 -2 11 516.235 422.007 1
-4 2 -12 1887.43 822.868 2
-4 -2 -12 1955.44 780.221 2
4 -2 12 1586.2 688.958 2
4 2 12 1791.57 635.785 2
4 -2 12 2295.24 621.655 1
-4 2 -12 1558.99 639.991 1
-4 -2 -12 2856.35 1516.07 3
-4 2 -13 1771.94 813.286 2
-4 -2 -13 1068.14 694.72 2
4 -2 13 427.803 559.704 2
4 2 13 -18.5644 450.433 2
4 -2 13 367.198 460.027 1
-4 2 -13 1347.34 541.328 1
-4 -2 -13 1522.11 1175.8 3
4 2 13 687.658 1019.21 3
-4 2 -14 438.072 765.759 2
4 -2 14 1693.75 695.349 2
4 2 14 1333.52 627.632 2
-4 -2 -14 770.315 746.46 2
-4 2 -14 57.9977 408.786 1
4 -2 14 -13.6863 357.194 1
4 2 14 431.865 893.565 3
-4 -2 -14 2223.49 1194.25 3
4 2 15 31.9758 856.187 3
-4 2 -15 1291.89 974.698 3
-4 -2 -15 688.238 836.917 3
-4 2 -15 252.38 424.828 1
4 -2 15 250.283 451.547 1
4 2 15 -89.4708 488.623 2
4 -2 15 325.879 556.362 2
-4 -2 -15 672.624 755.991 2
-4 2 -15 253.96 737.152 2
-4 2 -16 811.456 837.343 3
4 2 16 315.201 838.979 3
4 -2 16 231.447 849.88 3
4 -2 16 1641.07 797.491 2
-4 2 -16 1157.86 925.712 2
4 2 16 1544.84 718.728 2
-4 -2 -16 73.2376 866.592 3
-4 2 -16 293.678 404.959 1
4 -2 16 877.556 440.792 1
-4 -3 16 -75.2607 273.079 3
-4 3 16 -221.762 374.021 3
4 -3 -16 336.077 339.892 3
4 -3 -16 356.303 273.27 1
-4 3 16 346.083 208.214 1
4 3 -16 86.1522 321.313 1
-4 -3 16 269.83 311.119 1
4 3 -16 207.475 266.996 3
-4 -3 16 408.853 273.667 2
4 -3 -16 304.266 269.895 2
4 3 -16 138.684 250.443 2
-4 -3 15 3770.32 668.89 3
-4 3 15 2876.35 706.459 3
4 -3 -15 1871.32 630.718 3
4 3 -15 3121.33 721.28 1
-4 -3 15 3917.19 739.978 1
4 -3 -15 4270.02 633.267 2
-4 3 15 3146.15 560.039 2
4 3 -15 3620.83 646.758 2
4 3 -15 3729.22 651.773 3
-4 3 15 4537.95 601.766 1
4 -3 -15 2891.51 591.083 1
-4 -3 15 3336.8 639.895 2
-4 -3 14 462.006 294.645 3
4 3 -14 494.139 297.369 3
4 3 -14 67.5572 275.807 2
-4 -3 14 456.256 309.247 2
4 3 -14 483.646 371.914 1
-4 -3 14 875.169 384.629 1
4 -3 -14 436.781 291.495 2
-4 3 14 728.375 277.823 2
4 -3 -14 452.634 344.036 3
-4 3 14 54.0478 343.562 3
-4 3 14 668.352 251.595 1
4 -3 -14 608.121 286.541 1
4 3 -13 103.625 284.03 3
-4 -3 13 480.954 341.648 3
4 3 -13 380.863 295.747 2
-4 -3 13 427.968 320.201 2
4 3 -13 61.9632 289.888 1
-4 -3 13 633.866 334.628 1
-4 3 13 601.968 251.623 2
4 -3 -13 430.529 264.228 2
-4 3 13 12.5082 325.628 3
4 -3 -13 249.425 346.486 3
-4 3 13 348.6 198.322 1
4 -3 -13 396.931 242.465 1
-4 -3 12 295.394 320.781 3
4 3 -12 745.48 354.115 3
-4 3 12 224.527 186.291 1
4 3 -12 196.922 252.368 2
-4 -3 12 288.402 282.664 2
-4 3 12 67.5105 199.551 2
4 -3 -12 245.625 239.468 2
4 -3 -12 -11.716 334.17 3
-4 3 12 -11.4361 304.536 3
4 3 -12 483.795 321.99 1
4 -3 -12 159.095 213.763 1
-4 -3 12 69.5734 263.297 1
-4 3 11 1039.43 285.448 1
-4 3 11 424.03 355.013 3
4 -3 -11 547.681 373.515 3
4 3 -11 769.314 353.165 1
4 -3 -11 646.507 262.732 1
-4 -3 11 888.278 354.734 1
4 3 -11 624.999 395.021 3
-4 -3 11 1210.89 487.476 3
-4 -3 11 652.66 308.537 2
4 3 -11 778.288 302.371 2
4 3 -10 837.265 330.371 1
-4 3 10 331.798 327.597 3
-4 3 10 1070.59 274.27 2
4 -3 -10 812.536 417.432 3
4 3 -10 554.048 313.377 3
-4 -3 10 667.853 343.196 3
4 -3 -10 562.765 250.13 2
4 3 -10 830.656 291.191 2
-4 -3 10 678.248 296.881 2
-4 3 10 568.058 247.752 1
-4 -3 10 917.817 323.567 1
4 -3 -10 914.71 266.165 1
4 -3 -9 1183.08 460.649 3
-4 3 9 1703.93 470.222 3
4 3 -9 1346.5 343.495 2
4 -3 -9 936.426 310.958 2
-4 -3 9 1904.35 391.599 1
4 3 -9 2162.06 410.45 1
-4 3 9 1613.59 311.242 1
-4 3 9 1592.73 329.553 2
-4 -3 9 1554.56 382.98 3
4 3 -9 2131.91 426.293 3
-4 -3 9 1194.79 361.798 2
4 -3 -9 709.43 273.664 1
4 -3 -8 56.2728 319.805 3
-4 3 8 75.6855 277.467 3
4 -3 -8 467.969 260.269 2
-4 3 8 294.386 216.621 2
-4 3 8 301.421 170.511 1
4 -3 -8 435.687 163.309 1
-4 -3 8 414.038 242.171 1
4 3 -8 230.674 236.028 1
4 3 -8 25.6822 274.748 3
-4 -3 8 347.291 268.61 3
4 3 -8 666.47 261.406 2
4 3 -7 3704.12 696.789 3
4 -3 -7 3650.6 548.875 2
-4 3 7 3940.25 548.915 2
-4 3 7 2816.1 620.447 3
4 -3 -7 3659.13 695.84 3
4 3 -7 4393.62 584.709 1
-4 3 7 4406.68 477.123 1
-4 -3 7 3208.19 546.745 1
4 -3 -7 3398.87 457.053 1
4 3 -7 4198.69 560.679 2
-4 -3 7 2810.4 538.788 2
-4 -3 7 3378.87 605.704 3
-4 3 6 883.537 363.614 3
4 -3 -6 1643.22 472.87 3
4 -3 -6 1217.92 190.409 1
4 3 -6 504.318 264.902 1
-4 -3 6 843.509 266.749 1
-4 3 6 876.446 179.666 1
-4 3 6 1963.99 362.157 2
-4 -3 6 1469.54 303.073 2
4 3 -6 712.084 265.278 2
-4 -3 5 1598.23 316.132 1
-4 -3 5 1519.57 328.069 2
4 3 -5 1595.98 324.035 2
4 -3 -5 1282.99 237.234 1
-4 3 5 1622.35 238.606 1
4 3 -5 1641.48 334.295 1
-4 3 5 577.392 441.846 3
4 -3 -5 1210.8 527.477 3
-4 -3 4 201.64 191.433 1
4 3 -4 364.193 224.656 1
4 -3 -4 703.679 302.893 1
-4 3 4 358.337 261.946 1
-4 3 4 -26.8958 306.751 3
4 -3 -4 99.5857 316.535 3
4 3 -4 186.683 200.664 2
-4 -3 4 260.963 210.897 2
-4 -3 3 3453.44 501.625 2
4 3 -3 3467.11 501.549 2
4 3 -3 2507.11 498.499 1
-4 -3 3 3163.62 513.294 1
-4 3 3 4823.02 613.192 3
4 -3 -3 3592.36 572.59 3
-4 3 2 1110.15 378.735 3
4 -3 -2 1709.92 363.537 3
-4 -3 2 982.666 330.373 1
4 3 -2 1421.2 356.076 1
4 3 -1 11023.8 1363.63 1
-4 -3 1 9511.32 1316.29 1
4 3 0 7142.15 1104.75 1
-4 -3 0 7143.58 1122.07 1
-4 3 -2 2186.38 440.344 2
4 -3 2 2731.8 472.107 2
-4 3 -3 1431.62 396.298 2
4 -3 3 3105.97 455.461 2
-4 3 -4 1288.5 337.562 2
4 -3 4 1734.85 368.394 2
-4 -3 -4 923.949 320.881 2
4 3 4 1451.58 328.403 2
4 -3 5 1680.92 411.477 2
4 3 5 2650.89 409.12 2
-4 3 -5 1878.88 430.023 2
-4 -3 -5 1964.46 393.931 2
-4 3 -6 1030.23 424.778 1
4 -3 6 1055.56 404.319 1
-4 3 -6 419.418 336.929 2
4 -3 6 282.012 307.267 2
-4 -3 -6 705.767 269.846 2
4 3 6 349.47 209.581 2
4 -3 7 295.094 365.381 1
-4 3 -7 205.279 396.58 1
4 3 7 330.275 221.031 2
-4 3 -7 145.731 338.165 2
4 -3 7 365.075 345.553 2
-4 -3 -7 266.186 271.258 2
4 -3 8 362.116 366.881 2
-4 3 -8 518.884 442.166 2
-4 -3 -8 228.622 317.063 2
4 3 8 412.585 267.436 2
4 -3 8 905.675 471.429 1
-4 3 -8 901.509 483.418 1
4 3 9 4788.51 764.002 2
-4 3 -9 4751.55 965.728 2
4 -3 9 6040.38 960.143 2
-4 -3 -9 4749.89 823.308 2
4 -3 9 4444.67 820.661 1
-4 3 -9 3759.93 806.954 1
4 3 10 1477.88 475.694 2
-4 3 -10 777.668 632.804 2
4 -3 10 -109.595 460.17 2
-4 -3 -10 668.668 516.952 2
-4 3 -10 621.495 448.019 1
4 -3 10 1095.21 437.814 1
4 -3 11 2187.94 566.806 1
-4 3 -11 2434.72 626.411 1
-4 -3 -11 2629.38 726.118 2
4 -3 11 2035.38 703.23 2
4 3 11 2065.42 614.689 2
-4 3 -11 2450.33 829.706 2
-4 3 -12 2869.76 621.9 1
4 -3 12 1996.21 549.982 1
4 3 12 2208.2 642.376 2
-4 -3 -12 397.024 1183.68 3
4 3 12 585.757 1185.06 3
-4 3 -12 579.223 704.245 2
-4 -3 -12 1515.11 732.748 2
4 -3 12 1517.91 674.065 2
4 3 13 3646.57 1318.53 3
-4 -3 -13 3149.9 1328.79 3
-4 3 -13 1897.9 539.701 1
4 -3 13 1325.73 454.827 1
-4 3 -13 841.458 785.224 2
-4 -3 -13 1511.96 726.595 2
4 -3 13 1166.97 645.159 2
4 3 13 1016.21 593.627 2
-4 -3 -14 846.021 966.902 3
4 3 14 986.731 912.456 3
-4 3 -14 455.218 429.2 1
4 -3 14 243.118 337.567 1
-4 -3 -14 -24.8002 573.715 2
-4 3 -14 -90.253 732.021 2
4 -3 14 262.221 551.541 2
4 3 14 495.4 474.27 2
4 3 15 96.4006 793.317 3
-4 3 -15 1539.47 1052.99 3
4 3 15 -21.6859 455.203 2
4 -3 15 257.273 470.266 2
-4 -3 -15 1104.02 714.919 2
-4 3 -15 326.616 710.699 2
-4 -3 -15 704.522 1060.43 3
4 -3 15 918.233 433.133 1
-4 3 -15 709.735 437.948 1
4 -4 -15 649.145 297.725 2
4 4 -15 214.641 244.535 3
-4 -4 15 206.362 269.761 3
4 4 -15 -131.112 343.786 1
-4 -4 15 276.801 315.171 1
-4 4 15 387.463 181.184 1
4 -4 -15 103.042 186.734 1
-4 -4 15 359.792 289.575 2
-4 4 15 140.624 205.886 2
4 4 -15 264.787 257.27 2
-4 4 15 220.908 366.95 3
4 -4 -15 120.526 329.49 3
-4 4 14 246.798 341.983 3
4 -4 -14 718.668 413.349 3
-4 4 14 1044.75 246.283 1
-4 -4 14 1085.48 370.05 2
4 4 -14 992.814 364.951 2
-4 -4 14 577.814 369.958 3
4 4 -14 859.875 402.153 1
-4 -4 14 1019.18 417.101 1
4 -4 -14 994.552 322.21 2
-4 4 14 817.331 274.938 2
4 -4 -14 353.871 238.823 1
4 -4 -13 106.269 197.08 1
-4 4 13 260.836 171.77 1
4 4 -13 219.403 318.511 1
-4 -4 13 557.11 331.509 1
4 -4 -13 212.914 328.368 3
-4 4 13 134.069 319.254 3
-4 4 13 206.036 206.107 2
4 -4 -13 7.09013 198.98 2
-4 -4 13 180.152 287.552 3
4 4 -13 339.401 336.099 3
4 4 -13 183.622 264.693 2
-4 -4 13 302.421 274.891 2
-4 4 12 1529.2 331.723 2
4 4 -12 1321.03 387.742 2
-4 -4 12 976.275 454.303 3
4 4 -12 1562.39 437.182 3
-4 4 12 1423.86 472.544 3
4 -4 -12 1331.75 469.638 3
-4 -4 12 1157.68 408.286 2
4 -4 -12 1248.03 328.177 2
-4 -4 12 1144.98 422.532 1
4 4 -12 1045.97 423.681 1
-4 4 12 1714.6 302.011 1
4 -4 -12 1726.46 337.181 1
4 4 -11 1591.86 417.076 1
-4 4 11 963.57 270.376 2
-4 -4 11 1118.08 370.186 1
4 -4 -11 1287.19 271.304 1
-4 4 11 862.889 236.825 1
4 -4 -11 914.512 390.384 3
-4 4 11 1221.09 428.723 3
4 4 -11 649.301 300.432 2
-4 -4 11 487.874 299.74 2
-4 -4 11 1309.64 395.276 3
4 4 -11 783.196 317.112 3
4 -4 -11 1034.42 292.383 2
4 -4 -10 380.434 205.352 1
4 4 -10 1169.68 338.185 3
-4 -4 10 406.797 276.78 3
-4 -4 10 401.869 272.588 1
4 4 -10 835.028 313.095 1
4 -4 -10 1024.33 407.092 3
-4 4 10 104.344 293.553 3
4 -4 -10 593.336 240.962 2
-4 4 10 499.111 222.669 2
4 4 -10 267.544 237.477 2
-4 4 10 326.959 180.027 1
4 4 -9 1376.25 361.157 3
-4 4 9 1407.55 428.374 3
-4 -4 9 1155.94 321.37 3
4 -4 -9 1459.08 441.277 3
4 -4 -9 1241.54 305.849 2
-4 4 9 1257.33 291.828 2
4 -4 -9 1220.53 269.631 1
-4 -4 9 1030.18 330.712 2
-4 -4 9 850.746 319.064 1
4 4 -9 1139.38 354.511 1
-4 4 9 1588.57 273.742 1
4 4 -9 1176.22 318.977 2
-4 -4 8 3623.45 524.03 3
-4 4 8 3026.82 433.261 2
4 -4 -8 2983.71 455.093 2
4 4 -8 2153.16 587.229 3
-4 -4 8 2657.72 475.572 2
4 4 -8 2639 445.216 2
4 -4 -8 2130.72 568.67 3
-4 4 8 2987.07 574.711 3
-4 -4 8 2240.78 461.639 1
4 4 -8 1824.37 442.794 1
-4 4 8 2241.22 367.17 1
4 -4 -8 2767.04 365.998 1
4 4 -7 400.639 217.823 2
-4 -4 7 27.658 222.063 2
4 -4 -7 9.32596 283.811 3
-4 4 7 24.7673 269.258 3
4 4 -7 73.2904 206.223 1
-4 -4 7 271.027 214.016 1
4 -4 -7 172.015 97.2104 1
-4 4 7 403.23 127.377 1
-4 4 7 57.8364 220.758 2
4 -4 -7 550.092 264.764 2
4 4 -6 9415.61 1050.32 2
-4 4 6 7682.93 933.541 1
4 -4 -6 9355.12 942.052 1
-4 -4 6 9245.23 1076.04 1
4 4 -6 7881.99 1059.1 1
-4 -4 6 7482.11 1032.39 2
-4 4 6 10951 1182.93 3
4 -4 -6 9219.17 1193.11 3
-4 -4 5 1348.2 313.903 1
-4 4 5 1215.73 390.604 3
4 4 -5 1929.85 329.692 2
-4 -4 5 1854.93 333.942 2
-4 4 5 1129.39 228.037 1
4 -4 -5 2636.83 526.901 3
4 4 -5 759.784 299.199 1
4 4 -4 118.649 190.353 2
-4 -4 4 279.038 215.498 2
4 4 -4 488.927 251.494 1
-4 -4 4 118.495 204.915 1
4 4 -3 3382.25 481.333 1
-4 -4 3 2355.11 425.431 1
-4 4 3 3318.06 533.465 3
4 -4 -3 3011.99 548.562 3
-4 -4 3 1971.27 385.152 2
4 4 -3 2146.96 387.921 2
-4 -4 2 6043.88 812.897 2
4 4 -2 7978.26 919.599 1
-4 -4 2 5605.77 858.726 1
-4 4 2 7225.36 896.188 3
4 -4 -2 6991.05 885.104 3
4 4 -1 4070.59 702.56 1
-4 -4 1 3781.41 674.864 1
-4 4 1 5204.77 706.205 3
4 -4 -1 4359.44 626.916 3
4 4 0 3201.3 716.573 1
-4 -4 0 3855.08 715.282 1
-4 4 -1 438.632 305.982 2
4 4 1 139.122 461.029 1
-4 -4 -1 1650.44 612.393 1
-4 4 -2 367.128 256.711 2
4 -4 2 550.322 278.861 2
-4 4 -2 434.841 308.42 1
-4 4 -3 873.888 272.149 2
4 -4 3 682.426 281.342 2
-4 4 -3 572.364 359.898 1
4 -4 3 428.181 316.749 1
4 -4 4 1327.91 439.895 1
-4 -4 -4 1531.82 377.461 2
-4 4 -4 1406.43 472.517 1
-4 4 -4 1618.06 399.099 2
4 -4 4 1577.07 372.113 2
-4 4 -5 1007.29 400.5 1
4 -4 5 459.049 329.815 1
4 -4 5 -47.5377 274.995 2
-4 -4 -5 105.727 217.522 2
4 4 5 444.694 214.443 2
-4 4 -5 901.943 316.65 2
-4 4 -6 588.515 361.208 1
-4 -4 -6 433.616 228.011 2
4 4 6 90.3501 181.9 2
-4 4 -6 233.06 304.064 2
4 -4 6 341.014 281.901 2
-4 4 -7 585.377 391.707 2
4 4 7 745.479 250.908 2
4 -4 7 1102.44 409.229 2
-4 -4 -7 1271.21 327.575 2
-4 4 -7 890.83 398.332 1
4 -4 7 739.199 354.978 1
-4 4 -8 540.682 384.754 1
4 -4 8 737.226 350.531 1
-4 -4 -8 241.042 261.98 2
4 4 8 79.9222 211.004 2
-4 4 -8 476.868 423.953 2
4 -4 8 104.964 346.871 2
4 4 9 1649.98 441.274 2
-4 -4 -9 2060.71 517.175 2
4 -4 9 1751.89 589.959 2
-4 4 -9 2195.53 687.097 2
4 -4 9 2516.07 528.359 1
-4 4 -9 2556.23 585.248 1
-4 4 -10 624.921 623.377 2
4 4 10 603.391 361.773 2
4 -4 10 601.97 478.886 2
-4 -4 -10 406.806 419.033 2
4 -4 10 106.319 280.305 1
-4 4 -10 1142.74 450.571 1
4 -4 11 4770.39 686.298 1
-4 -4 -11 5751.46 1742.96 3
-4 -4 -11 2359.18 719.379 2
4 -4 11 1551.66 648.281 2
4 4 11 1674.74 571.728 2
-4 4 -11 3120.23 939.775 2
-4 4 -12 527.396 391.514 1
4 -4 12 436.331 347.006 1
-4 -4 -12 618.124 1089.43 3
4 4 12 222.11 880.09 3
4 4 12 -207.736 393.767 2
-4 4 -12 -24.9838 597.083 2
-4 -4 -12 571.454 618.684 2
4 -4 12 679.167 584.666 2
-4 4 -13 1308.41 481.931 1
4 -4 13 1142.01 421.322 1
-4 4 -13 1344.22 783.132 2
-4 -4 -13 1921.85 729.228 2
4 -4 13 1674.66 684.537 2
4 4 13 1173.81 539.544 2
-4 -4 -13 1697.26 1078.94 3
4 4 13 584.151 990.835 3
-4 4 -14 222.577 353.201 1
4 -4 14 678.059 351.721 1
4 4 14 528.104 811.091 3
-4 -4 -14 1688.1 1023.52 3
-4 -4 -14 550.447 630.981 2
-4 4 -14 1021.98 796.655 2
4 -4 14 464.8 539.177 2
4 4 14 360.765 426.535 2
4 5 -13 844.688 311.341 3
-4 -5 13 690.165 382.74 3
-4 -5 13 132.464 240.979 2
4 5 -13 312.33 248.23 2
4 5 -13 412.047 312.537 1
-4 -5 13 333.873 302.764 1
-4 5 13 508.415 223.278 2
4 -5 -13 410.024 240.151 2
-4 5 13 43.9228 314.829 3
4 -5 -13 336.768 359.532 3
-4 -5 12 1929.22 450.296 2
4 5 -12 1406.96 448.424 1
4 -5 -12 1732.76 526.501 3
-4 5 12 1668.43 529.025 3
4 5 -12 2266.46 438.871 3
-4 5 12 1627.27 295.68 1
-4 -5 12 1935.1 487.17 1
4 -5 -12 2835.84 436.126 2
-4 5 12 1647.34 352.92 2
4 5 -12 1213.9 395.459 2
-4 5 11 1496.42 312.145 2
-4 5 11 1467.86 246.851 1
4 -5 -11 1928.99 301.08 1
-4 5 11 806.326 444.221 3
-4 -5 11 1813.77 391.016 3
4 5 -11 1365.25 353.471 3
4 -5 -11 872.205 416.412 3
4 -5 -11 1140.55 313.561 2
4 5 -11 634.825 322.727 2
-4 -5 11 1063.31 380.335 2
-4 -5 11 1037.15 384.227 1
-4 5 10 810.364 238.442 2
4 5 -10 -88.5475 240.459 1
-4 5 10 559.672 151.919 1
-4 -5 10 425.005 262.791 1
4 -5 -10 504.262 229.515 2
4 5 -10 535.339 251.109 2
-4 -5 10 25.1457 244.58 2
-4 -5 10 220.581 227.11 3
4 5 -10 292.129 235.023 3
-4 5 10 -78.9017 292.995 3
4 -5 -10 380.081 326.92 3
4 5 -9 712.834 299.942 1
-4 5 9 684.494 172.521 1
4 -5 -9 751.884 186.253 1
-4 -5 9 1036.36 320.818 1
-4 -5 9 764.976 295.905 2
4 5 -9 414.607 253.991 2
4 -5 -9 1074.06 271.304 2
4 5 -9 1714.02 515.554 3
-4 5 9 799.273 239.831 2
-4 -5 9 1350.17 328.832 3
-4 5 9 931.476 361.34 3
4 -5 -9 1239.16 392.761 3
-4 5 8 3610.9 620.803 3
4 -5 -8 3412.39 641.299 3
4 5 -8 3191.89 508.098 2
-4 -5 8 3429.32 541.438 2
-4 5 8 3428.45 409.954 1
4 -5 -8 3765.48 518.713 2
-4 5 8 3023.38 480.571 2
4 -5 -8 2851.07 402.045 1
-4 -5 8 2768.96 532.32 1
4 5 -8 2762.19 525.102 1
4 -5 -7 1654.07 444.439 3
-4 5 7 636.655 314.595 3
4 -5 -7 706.739 125.963 1
-4 5 7 750.613 141.049 1
-4 -5 7 1518.8 317.121 2
4 5 -7 1196.31 274.054 2
4 5 -7 834.417 281.527 1
-4 -5 7 477.378 238.659 1
4 5 -6 941.508 300.197 1
-4 -5 6 800.262 275.375 2
4 -5 -6 2058.97 455.083 3
-4 5 6 1035.61 139.662 1
4 -5 -6 1005.34 148.702 1
-4 5 6 756.44 325.643 3
4 5 -6 1418.82 287.119 2
-4 -5 6 1336.85 310.14 1
4 5 -5 805.533 318.431 1
-4 -5 5 1726.59 333.736 2
4 5 -5 1821.12 315.561 2
4 -5 -5 1604.93 462.178 3
-4 5 5 1399.87 393.513 3
-4 -5 5 2351.53 384.199 1
4 5 -4 91.3051 193.318 1
-4 -5 4 6.1548 168.988 1
-4 5 4 64.3085 237.258 3
4 -5 -4 362.541 353.452 3
4 5 -4 297.77 177.81 2
-4 -5 4 201.353 193.852 2
-4 5 3 374.06 298.85 3
4 5 -3 430.429 237.268 1
-4 -5 3 651.622 236.261 1
-4 -5 3 283.175 192.796 2
4 5 -3 543.191 198.519 2
4 -5 -2 13801.9 1479.7 3
-4 -5 2 10902.4 1337.96 2
4 5 -2 10011.3 1332.77 2
4 5 -2 13132.5 1453.62 1
-4 -5 2 11048.2 1412.93 1
-4 5 2 16495.8 1490.93 3
-4 -5 1 1913.52 399.287 1
4 -5 -1 1910.51 377.062 3
-4 5 1 1222.91 354.271 3
4 5 -1 914.685 360.198 1
-4 5 1 1615.22 345.01 1
4 -5 0 3167.14 513.09 1
4 5 0 3638.73 676.744 1
-4 -5 0 3621.84 651.94 1
4 -5 0 3051.94 512.863 3
-4 5 0 2831.65 515.52 1
4 5 1 1826.9 577.39 1
-4 -5 -1 2285.88 607.4 1
-4 5 -1 768.754 336.185 2
-4 5 -1 1844.38 373.028 1
4 -5 1 1302.67 354.485 1
-4 5 -2 2225.25 429.79 1
4 -5 2 1536.27 398.913 2
-4 5 -2 1606.04 392.263 2
-4 -5 -2 2455.29 660.428 1
4 5 2 1520.41 582.68 1
4 -5 3 346.769 261.476 2
-4 5 -3 108.159 204.178 2
4 -5 3 371.073 263.073 1
-4 5 -3 992.98 328.878 1
-4 5 -4 215.454 232.724 2
4 -5 4 315.129 248.386 2
4 -5 4 526.523 283.102 1
-4 5 -4 890.394 341.616 1
4 -5 5 4766.11 744.259 2
-4 5 -5 6025.92 789.932 2
4 5 5 4721.11 655.857 2
-4 -5 -5 4920.17 672.882 2
-4 5 -5 5760.97 779.906 1
4 -5 5 5155.19 751.598 1
-4 5 -6 1834.99 418.837 1
4 -5 6 1249.34 366.2 1
-4 5 -6 421.806 325.02 2
4 5 6 578.979 210.784 2
-4 -5 -6 817.362 249.477 2
4 -5 6 337.27 293.47 2
4 -5 7 902.138 336.844 1
-4 5 -7 697.412 404.018 2
4 -5 7 739.062 374.972 2
-4 5 -7 1749.64 422.558 1
4 5 7 1406.74 285.358 2
-4 -5 -7 1015.53 292.95 2
-4 -5 -8 542.005 289.672 2
4 5 8 904.073 261.074 2
-4 5 -8 1131.94 483.902 2
4 -5 8 36.8148 356.317 2
4 -5 8 587.522 316.747 1
4 -5 9 1195.26 493.993 2
-4 -5 -9 1162.33 406.392 2
-4 5 -9 2331.89 689.454 2
4 5 9 1502.85 363.368 2
-4 5 -9 524.47 345.087 1
4 -5 9 1104.45 371.806 1
-4 -5 -10 1626.39 1387.09 3
4 -5 10 1384.34 543.074 2
-4 -5 -10 1025.89 470.302 2
-4 5 -10 2937.58 801.876 2
-4 5 -10 307.657 328.639 1
4 -5 10 849.125 345.427 1
-4 -5 -11 549.44 470.233 2
4 -5 11 114.431 441.462 2
4 5 11 341.484 327.846 2
-4 5 -11 482.176 601.655 2
-4 -5 -11 -40.1653 1047.56 3
4 5 11 -40.0154 994.358 3
-4 5 -11 294.99 297.563 1
4 -5 11 247.228 263.559 1
4 5 12 588.035 373.877 2
-4 5 -12 546.149 677.97 2
-4 -5 -12 1275.82 631.743 2
4 -5 12 550.522 546.642 2
-4 5 -12 310.701 313.228 1
4 -5 12 543.652 280.304 1
4 5 12 1191.06 1087.06 3
-4 -5 -12 1271.83 1091.61 3
4 -6 -11 775.912 248.937 2
4 6 -11 972.438 352.761 1
-4 6 11 871.356 241.501 2
4 6 -11 767.769 283.342 2
-4 -6 11 425.02 273.763 2
4 -6 -11 207.125 336.482 3
-4 6 11 987.587 406.512 3
-4 -6 11 933.171 337.2 1
-4 -6 11 872.257 257.187 3
4 6 -11 387.699 261.34 3
4 -6 -10 1735.39 341.505 2
-4 6 10 1511.51 316.488 2
-4 -6 10 1712.38 422.922 1
4 6 -10 1813.37 439.386 1
4 6 -10 1405.64 359.602 2
-4 -6 10 1852.84 437.413 2
-4 -6 10 2176.33 389.341 3
4 -6 -10 1236.44 441.694 3
-4 6 10 1018.07 451.745 3
4 6 -9 94.1355 221.51 1
-4 -6 9 867.125 294.63 1
-4 -6 9 32.8246 238.459 2
4 6 -9 204.004 209.53 2
4 -6 -9 504.143 233.088 2
-4 6 9 57.5605 171.094 2
-4 6 9 1529.47 441.163 3
4 -6 -9 375.352 289.965 3
4 6 -8 346.74 248.438 1
-4 -6 8 826.021 279.359 1
-4 6 8 288.826 291.5 3
4 -6 -8 308.962 293.79 3
4 6 -8 566.458 233.494 2
-4 -6 8 561.487 260.527 2
-4 6 8 505.081 225.117 2
4 6 -7 308.993 223.983 1
-4 -6 7 159.34 182.74 1
4 6 -7 231.971 194.201 2
-4 6 7 505.35 289.957 3
4 -6 -7 81.1859 267.127 3
-4 -6 7 189.733 226.053 2
-4 6 7 145.935 46.9164 1
-4 6 6 641.951 290.53 3
4 -6 -6 252.541 310.185 3
-4 6 6 192.514 36.0312 1
-4 -6 6 526.341 210.787 1
4 6 -6 989.992 289.078 1
4 6 -6 511.871 195.059 2
-4 -6 6 547.213 239.294 2
-4 -6 5 3836.9 496.642 2
4 6 -5 2518.51 435.225 2
-4 6 5 2600.22 524.124 3
4 -6 -5 3792.37 631.99 3
-4 -6 5 3079.33 497.926 1
4 6 -5 2709.28 492.628 1
-4 -6 4 2169.29 402.715 2
4 6 -4 2835.24 407.507 2
-4 6 4 2931 340.445 1
4 6 -4 2558.4 456.323 1
-4 -6 4 2270.29 434.777 1
4 -6 -4 2229.52 531.817 3
-4 6 4 3074.56 508.363 3
-4 6 3 1184.98 324.728 3
4 -6 -3 639.839 369.785 3
4 6 -3 901.251 227.694 2
-4 -6 3 830.816 243.215 2
-4 -6 3 791.435 277.6 1
4 -6 -3 843.921 216.031 1
-4 -6 2 126.277 151.669 2
4 6 -2 199.36 160.39 2
4 -6 -2 1227.52 426.726 3
-4 6 2 -108.941 253.688 3
-4 6 2 808.741 180.844 1
4 -6 -2 436.637 167.194 1
4 6 -2 -89.9499 209.372 1
-4 -6 2 70.1261 167.823 1
4 -6 -1 2225.03 410.91 1
-4 6 1 3130.33 420.363 1
4 -6 -1 3945.15 572.323 3
-4 -6 1 2658.98 427.155 2
-4 -6 1 2884.66 522.411 1
4 6 -1 3561.77 560.895 1
-4 6 1 4594.44 573.349 3
-4 6 0 261.157 185.057 1
4 -6 0 522.65 205.088 1
-4 -6 0 1051.52 326.993 1
4 6 0 38.4447 270.15 1
4 -6 0 188.943 224.975 3
-4 6 0 473.974 249.056 3
4 -6 1 1126.06 322.997 1
-4 6 -1 2320.71 367.91 1
-4 6 -1 3445.74 491.766 3
4 -6 1 2321.58 391.065 3
4 -6 1 2425.31 441.58 2
-4 6 -1 2236.32 401.894 2
-4 -6 -1 2664.75 578.664 1
4 6 1 2602.15 602.506 1
-4 6 -2 95.1788 200.183 2
4 -6 2 197.36 223.063 2
-4 -6 -2 723.376 465.628 1
4 6 2 653.853 458.048 1
-4 6 -2 277.316 204.389 1
4 -6 2 673.564 218.4 1
-4 -6 -3 1200.39 559.054 1
-4 6 -3 1288.13 288.7 1
4 -6 3 1181.57 284.773 1
-4 6 -3 598.264 266.825 2
4 -6 3 1427.38 339.533 2
-4 6 -4 1007.42 281.263 1
4 -6 4 1056.33 272.309 1
-4 6 -4 657.694 262.222 2
4 -6 4 357.291 251.1 2
4 6 5 186.869 189.499 2
-4 6 -5 216.59 227.492 1
4 -6 5 487.976 233.837 1
-4 6 -5 302.852 251.763 2
4 -6 5 224.55 249.745 2
-4 -6 -5 116.806 189.591 2
-4 6 -6 1038.52 300.99 1
4 -6 6 597.483 262.08 1
-4 -6 -6 501.638 214.962 2
-4 6 -6 311.14 326.873 2
4 -6 6 429.328 272.941 2
4 6 6 301.528 182.818 2
-4 6 -7 1416.88 509.191 2
-4 -6 -7 1022.37 295.421 2
4 -6 7 1150.18 432.245 2
4 -6 7 2388.8 405.32 1
4 6 7 1615.2 292.094 2
-4 6 -7 1425.6 381 1
-4 6 -8 2295.81 443.294 1
-4 6 -8 1539.26 585.275 2
4 -6 8 1283.27 492.885 2
4 6 8 1839.06 336.519 2
-4 -6 -8 1983.6 388.095 2
4 -6 8 1326.8 376.136 1
4 -6 9 570.675 407.318 2
-4 6 -9 320.203 440.527 2
4 6 9 19.0339 183.703 2
-4 6 -9 222.84 271.749 1
4 -6 9 346.848 242.905 1
-4 -6 -9 1538.17 1360.86 3
-4 6 -10 1516.13 670.527 2
4 -6 10 821.44 500.62 2
-4 -6 -10 332.046 1023.65 3
-4 6 -10 898.497 345.755 1
4 -6 10 170.954 245.734 1
-4 -7 7 505.828 256.1 2
4 7 -7 532.012 259.751 1
-4 -7 7 578.977 233.241 1
-4 7 7 559.642 296.141 3
4 -7 -7 568.878 310.797 3
4 7 -7 968.855 241.872 2
4 -7 -6 432.266 278.432 3
4 7 -6 248.49 169.975 2
-4 -7 6 275.988 199.294 2
-4 -7 6 84.5761 150.467 1
4 7 -6 168.016 191.131 1
-4 7 6 101.185 213.33 3
-4 7 5 395.061 258.532 3
-4 -7 5 354.93 203.085 1
4 -7 -5 839.014 344.639 3
4 7 -5 577.317 193.55 2
-4 -7 5 280.069 200.226 2
4 7 -5 818.883 273.583 1
4 7 -4 1148.12 293.107 1
-4 -7 4 771.326 245.591 1
4 -7 -4 606.257 322.72 3
-4 7 4 574.014 271.634 3
-4 -7 4 684.957 221.437 2
4 7 -4 486.442 189.004 2
4 7 -3 1802.36 319.031 2
-4 -7 3 1919.05 336.195 2
4 -7 -3 2349.66 499.584 3
-4 7 3 2269.09 423.604 3
-4 -7 3 1700.23 371.633 1
4 7 -3 2682.89 450.821 1
-4 7 2 1760.11 249.528 1
-4 -7 2 1151.18 315.013 1
4 7 -2 1558.77 371.292 1
4 7 -2 1541.28 266.182 2
-4 -7 2 1082.51 263.616 2
-4 7 2 1685.88 352.107 3
4 -7 -2 1369.21 434.355 3
-4 7 1 1002.56 211.037 1
4 7 -1 726.284 217.92 2
-4 -7 1 1059.06 298.202 1
4 7 -1 1358.75 351.392 1
-4 -7 1 1010.54 224.038 2
-4 7 1 1006.01 298.404 3
4 -7 -1 1595.61 428.291 3
4 -7 0 355.995 171.904 1
4 -7 0 149.935 246.452 3
-4 7 0 545.38 251.913 3
4 7 0 635.163 309.447 1
-4 -7 0 185.729 216.313 1
-4 7 0 242.447 225.228 2
4 -7 1 4022.95 593.016 2
-4 7 -1 3308.05 537.071 2
4 7 1 3745.07 712.196 1
-4 -7 -1 4319 704.989 1
4 -7 1 2670.65 466.81 1
-4 7 -1 3808.31 502.432 1
4 -7 1 4745.13 570.309 3
4 -7 2 270.949 176.481 1
-4 7 -2 238.913 171.396 1
4 -7 2 173.296 219.295 2
-4 7 -2 310.492 196.917 2
4 7 2 700.159 444.699 1
-4 -7 -2 668.407 394.465 1
-4 7 -3 394.414 234.178 2
4 -7 3 266.01 234.882 2
4 7 3 117.038 386.493 1
-4 -7 -3 413.941 487.704 1
-4 7 -3 1043.75 240.32 1
4 -7 3 507.692 197.786 1
-4 -7 -4 171.087 473.337 1
4 -7 4 286.878 181.497 1
-4 7 -4 851.576 249.665 1
-4 7 -4 421.368 252.363 2
4 -7 4 444.526 240.944 2
-4 7 -5 987.924 288.528 1
-4 7 -5 1170.19 352.79 2
4 -7 5 1479.14 297.618 1
4 -7 5 1247.17 355.884 2
4 -7 6 401.296 204.23 1
-4 7 -6 297.865 215.112 1
-4 7 -6 515.219 317.862 2
4 -7 6 406.552 277.239 2
5 0 -17 -166.295 359.937 3
-5 0 17 199.26 318.622 3
-5 0 17 396.541 313.02 1
5 0 -17 12.9605 282.758 1
-5 0 17 -30.4336 213.938 2
5 0 -17 163.654 245.362 2
-5 0 16 154.258 257.821 1
5 0 -16 233.874 284.638 1
5 0 -16 163.086 272.612 2
-5 0 16 64.9314 243.206 2
-5 0 16 -25.2022 303.921 3
5 0 -16 332.851 352.711 3
5 0 -15 349.68 288.049 2
-5 0 15 410.539 357.028 3
5 0 -15 12.7043 307.701 3
-5 0 15 139.438 246.024 2
5 0 -15 -34.8748 284.107 1
-5 0 15 68.0617 247.776 1
5 0 -14 4310.28 689.234 2
-5 0 14 3806.83 655.137 2
-5 0 14 4027.81 752.845 3
5 0 -14 3661.66 722.255 1
-5 0 14 3946.26 719.878 1
5 0 -13 335.217 266.858 2
-5 0 13 260.772 254.256 2
-5 0 13 108.239 311.193 3
5 0 -13 493.337 377.861 3
5 0 -13 -147.67 280.55 1
-5 0 13 805.311 330.577 1
5 0 -12 3933.76 684.918 1
-5 0 12 3668.33 682.227 1
-5 0 12 4648.42 679.485 2
5 0 -12 4908.79 696.812 2
-5 0 12 4907.76 799.554 3
5 0 -12 4768.49 843.784 3
-5 0 11 -7.45412 218.377 1
-5 0 11 604.773 413.901 3
5 0 -11 501.571 441.193 3
5 0 -11 155.203 263.745 2
-5 0 11 382.27 274.676 2
5 0 -11 -220.369 241.163 1
-5 0 10 583.903 289.734 1
5 0 -10 1322.11 344.832 1
-5 0 10 788.563 329.567 2
5 0 -10 1506.02 370.045 2
-5 0 9 -9.46111 391.521 3
5 0 -9 523.876 415.247 3
5 0 -9 54.1384 191.689 1
-5 0 9 446.749 235.273 1
5 0 -9 728.965 289.915 2
-5 0 9 480.021 275.633 2
5 0 -8 588.77 235.124 1
-5 0 8 446.308 200.512 1
-5 0 8 598.838 277.718 2
5 0 -8 791.535 283.067 2
-5 0 8 421.831 371.698 3
5 0 -8 441.809 380.762 3
5 0 -7 279.95 199.246 1
-5 0 7 220.803 177.566 1
-5 0 7 -44.2564 319.608 3
5 0 -7 -125.143 288.174 3
-5 0 7 205.968 258.296 2
5 0 -7 248.978 264.312 2
5 0 -6 15132.1 1670.63 2
-5 0 6 13715.6 1653.05 2
5 0 -6 12832.6 1612.6 1
-5 0 6 13173.7 1608.07 1
5 0 -6 15367.3 1721.47 3
-5 0 6 18525.9 1770.02 3
-5 0 5 886.721 532.246 3
-5 0 5 210.271 218.158 1
5 0 -5 63.9428 225.888 1
5 0 -4 583.849 306.584 1
-5 0 4 756.919 288.167 1
-5 0 3 1996.89 525.677 1
5 0 -3 660.098 460.53 1
5 0 -2 17386.1 1938.46 1
-5 0 2 13121 1857.5 1
-5 0 -3 545.338 393.123 2
5 0 4 13733.5 1676.71 2
-5 0 -4 14868.6 1694.47 2
5 0 5 524.435 333.387 2
-5 0 -5 19.1774 308.764 2
-5 0 -6 20898.6 2505.01 2
5 0 6 23668.5 2517.17 2
5 0 7 20.7475 252.033 2
-5 0 -7 29.5753 276.259 2
-5 0 -8 2187.71 473.831 2
5 0 8 785.653 360.654 2
5 0 9 294.739 317.434 2
-5 0 -9 123.262 361.537 2
5 0 10 1996.01 551.08 2
-5 0 -10 2012.24 595.239 2
5 0 11 622.474 435.476 2
-5 0 -11 655.301 527.283 2
5 0 12 1220.67 529.287 2
-5 0 -12 886.574 594.308 2
5 0 13 2684.15 720.087 2
-5 0 -13 1544.39 781.975 2
5 0 14 3105.61 806.798 2
-5 0 -14 1499.35 819.205 2
-5 0 -15 -27.7145 720.568 2
5 0 15 529.359 510.514 2
-5 0 -16 -553.177 1335.95 3
-5 0 -16 1348.27 798.312 2
5 0 16 1057.23 583.928 2
-5 1 17 585.095 432.6 3
5 -1 -17 774.632 423.612 3
-5 -1 17 1087.48 420.448 3
5 1 -17 1178.1 427.89 3
-5 -1 17 1593.32 410.918 2
-5 -1 17 1712.91 464.456 1
5 1 -17 852.575 360.244 2
5 -1 -17 1118.62 388.92 2
-5 1 17 1071.87 329.152 2
-5 1 17 1103.11 376.976 1
5 -1 -17 679.45 366.042 1
5 1 -17 855.717 419.453 1
5 1 -16 747.36 397.304 3
-5 -1 16 183.843 323.653 3
5 -1 -16 302.742 323.465 3
-5 -1 16 785.447 354.602 1
-5 1 16 152.459 250.595 1
5 -1 -16 871.688 357.534 1
5 1 -16 683.724 360.695 1
5 -1 -16 651.575 321.492 2
-5 -1 16 727.792 323.279 2
-5 1 16 383.142 261.226 2
5 1 -16 780.094 329.459 2
-5 1 16 170.354 346.792 3
5 1 -15 1397.12 463.364 3
-5 -1 15 80.9907 305.523 3
5 -1 -15 583.851 375.344 3
-5 1 15 362.505 281.919 1
5 1 -15 325.404 300.372 1
-5 -1 15 110.504 263.687 1
5 -1 -15 368.048 301.69 1
-5 1 15 460.423 277.132 2
5 -1 -15 124.492 266.132 2
5 1 -15 9.09122 263.943 2
-5 -1 15 200.152 267.388 2
-5 1 15 520.964 351.037 3
-5 1 14 395.211 271.229 2
5 1 -14 511.733 301.7 2
5 -1 -14 902.169 322.653 2
5 1 -14 715.307 356.782 1
-5 -1 14 -11.6414 256.514 1
5 -1 -14 578.27 334.369 1
-5 1 14 78.7113 235.963 1
-5 -1 14 458.157 279.38 2
-5 -1 14 718.986 351.525 3
5 1 -14 413.008 328.01 3
5 -1 -14 847.491 403.286 3
-5 1 14 415.08 372.559 3
5 1 -13 3042.84 646.852 3
5 -1 -13 3587.33 677.12 3
-5 -1 13 3038.41 636.872 3
-5 -1 13 2735.19 577.762 1
-5 1 13 1853.44 486.235 1
5 -1 -13 2530.72 541.567 1
5 1 -13 2185.02 541.378 1
-5 1 13 2956.28 625.76 3
-5 -1 13 2586.52 517.619 2
-5 1 13 2902.59 515.502 2
5 -1 -13 3219.75 541.582 2
5 1 -13 2938.32 540.172 2
5 1 -12 6120.81 905.432 3
5 -1 -12 4317.67 791.622 3
-5 -1 12 5329.12 831.881 3
-5 1 12 3800.33 733.347 3
5 -1 -12 4435.22 672.877 2
-5 1 12 2774.29 627.847 1
5 1 -12 4317.3 708.23 1
-5 -1 12 4028.63 695.738 1
5 -1 -12 4361.27 693.926 1
-5 -1 12 4366.89 679.645 2
-5 1 12 4117.7 649.978 2
5 1 -12 5536.49 706.719 2
-5 -1 11 1244.35 366.619 1
-5 1 11 911.263 434.729 3
-5 -1 11 1470.28 582.427 3
5 -1 -11 1131.13 482.376 3
5 1 -11 1923.73 585.777 3
-5 -1 11 1437.44 362.152 2
5 1 -11 1523.77 375.683 2
5 -1 -11 933.558 329.993 2
-5 1 11 1060.92 318.652 2
5 1 -11 1676.32 384.816 1
5 -1 -11 1599.89 361.484 1
-5 1 11 1122.92 333.089 1
-5 1 10 13652.1 1646.4 3
-5 -1 10 11208.6 1488.28 1
-5 1 10 11367.5 1466.62 1
5 -1 -10 10653.3 1452.78 1
-5 -1 10 15613.6 1534.8 2
5 -1 -10 10908.5 1477.11 2
5 1 -10 13255.2 1511.29 2
-5 1 10 12882.4 1491.66 2
-5 -1 10 13929.5 1629.98 3
5 -1 -10 17184.3 1785.24 3
5 1 -10 17054.3 1679.6 3
5 1 -10 10665.5 1476.23 1
-5 1 9 4145.49 964.267 3
5 -1 -9 4625.59 1009.97 3
-5 -1 9 6727.66 850.9 1
-5 1 9 7697.82 840.279 1
5 1 -9 6763.86 859.884 1
5 -1 -9 6312.22 813.935 1
-5 -1 9 7844.34 889.376 2
5 1 -9 8472.24 903.406 2
5 -1 -9 4750.97 827.209 2
-5 1 9 5742.08 840.47 2
5 1 -9 6441.58 950.941 3
-5 -1 9 7248.27 965.487 3
-5 1 8 1120.48 427.968 3
5 -1 -8 446.028 269.362 2
-5 1 8 231.123 247.087 2
5 -1 -8 1467.44 476.571 3
5 1 -8 274.112 201.662 1
-5 1 8 277.756 177.769 1
-5 -1 8 298.605 205.158 1
5 -1 -8 425.23 191.343 1
-5 -1 8 916.839 302.257 2
5 1 -8 1266.47 308.594 2
-5 -1 8 690.29 353.818 3
5 1 -8 459.86 332.623 3
5 1 -7 7194.11 911.272 2
-5 -1 7 7158.35 912.598 2
5 -1 -7 7187.88 937.753 2
-5 1 7 6058.65 906.312 2
5 -1 -7 7582.39 871.979 1
-5 -1 7 8014.45 906.832 1
-5 1 7 6561.32 856.792 1
5 1 -7 6351.03 891.43 1
-5 1 7 8377.44 1041.12 3
5 -1 -7 9015.51 1060.32 3
-5 -1 7 6731.01 978.347 3
5 1 -7 7231.22 993.809 3
5 -1 -6 1513.61 320.025 1
-5 -1 6 1614.41 336.249 1
5 1 -6 1856.74 357.024 1
-5 1 6 994.84 381.841 2
-5 -1 6 2074.99 407.446 2
-5 -1 6 2273.03 543.474 3
-5 1 6 1038.88 406.397 3
5 1 -6 1451.08 382.952 2
5 -1 -6 1590.04 438.627 3
5 -1 -5 2775.8 468.368 1
5 1 -5 1840.3 460.151 1
-5 -1 5 3701.47 513.389 1
-5 1 5 3854.15 488.427 1
5 -1 -5 3875.93 608.739 3
-5 1 5 3125.36 611.588 3
5 1 -5 3625.48 546.236 2
-5 -1 5 3408.83 545.364 2
-5 1 4 1068.82 577.08 3
-5 -1 4 335.583 248.862 1
-5 1 4 623.497 300.787 1
5 1 -4 319.255 258.63 1
5 -1 -4 698.093 348.941 1
-5 1 3 7788.53 1059.91 1
5 1 -3 7730.69 1015.78 1
-5 -1 3 6233.49 973.005 1
5 -1 -3 6843.29 1059.27 1
-5 -1 2 1381.22 529.948 1
5 1 -2 1663.26 567.46 1
5 -1 3 6361.85 858.44 2
-5 1 -3 5405.95 847.226 2
-5 -1 -4 4603.59 660.107 2
5 1 4 4058.72 627.373 2
-5 1 -4 3596.37 619.628 2
5 -1 4 3602.32 610.355 2
5 1 5 5898.8 840.968 2
5 -1 5 6749.5 870.224 2
-5 -1 -5 6152.49 859.799 2
-5 1 -5 6292.47 863.959 2
-5 1 -6 349.284 273.837 2
5 -1 6 185.344 262.643 2
5 1 6 465.429 266.77 2
-5 -1 -6 318.529 286.011 2
5 -1 7 2481.18 495.148 2
-5 -1 -7 2593.68 505.95 2
5 1 7 2289.92 465.215 2
-5 1 -7 2416.94 521.145 2
5 -1 8 1031.02 359.984 2
5 1 8 572.734 306.537 2
-5 -1 -8 531.685 344.838 2
-5 1 -8 592.561 364.763 2
-5 1 -9 763.104 421.109 2
-5 -1 -9 1381.92 431.444 2
5 -1 9 676.651 348.72 2
5 1 9 507.312 332.918 2
-5 -1 -10 799.156 467.48 2
-5 1 -10 899.194 505.521 2
5 -1 10 620.156 406.702 2
5 1 10 534.767 386.497 2
5 -1 11 1186.4 520.67 2
-5 1 -11 1537.14 600.653 2
-5 -1 -11 2285.55 645.413 2
5 1 11 1514.02 520.213 2
5 -1 12 262.983 449.531 2
5 1 12 1407.1 529.032 2
-5 1 -12 577.518 549.714 2
-5 -1 -12 869.464 607.9 2
-5 -1 -13 3120.68 952.311 2
-5 1 -13 3893.22 1024.36 2
5 -1 13 3933.93 881.599 2
5 1 13 4153.26 890.396 2
5 -1 14 309.052 515.589 2
5 1 14 1208.23 584.505 2
-5 1 -14 2056.62 852.849 2
-5 -1 -14 1783.42 730.144 2
-5 1 -15 2797.26 968.423 2
-5 -1 -15 2221.5 913.377 2
5 -1 15 2091.4 728.782 2
5 1 15 2356.94 740.38 2
-5 1 -15 127.544 444.064 1
5 2 -16 146.142 289.981 3
-5 -2 16 106.124 288.469 3
-5 2 16 77.6789 213.759 1
5 2 -16 265.564 308.757 1
-5 -2 16 206.837 294.668 1
5 -2 -16 170.017 270.101 1
-5 -2 16 10.6778 259.049 2
5 2 -16 30.1451 230.506 2
5 -2 -16 114.468 324.409 3
-5 2 16 332.744 350.64 3
-5 2 16 463.503 257.314 2
5 -2 -16 458.958 291.101 2
-5 -2 15 610.093 374.643 3
5 2 -15 838.762 380.045 3
-5 2 15 365.643 256.331 2
5 -2 -15 488.869 302.22 2
-5 -2 15 742.617 328.516 2
5 2 -15 418.455 285.565 2
5 2 -15 541.513 347.178 1
-5 2 15 478.058 282.948 1
5 -2 -15 538.332 305.439 1
-5 -2 15 540.265 333.036 1
5 -2 -15 602.848 386.156 3
-5 2 15 271.33 346.174 3
-5 2 14 3904.39 751.257 3
5 -2 -14 3376.43 722.893 3
5 2 -14 4192.75 750.417 3
-5 -2 14 3615.12 723.601 3
5 2 -14 4675.98 674.292 2
5 -2 -14 2765.01 584.882 2
-5 2 14 2813 565.009 2
-5 -2 14 4919.34 696.103 2
-5 2 14 4579.16 692.323 1
-5 -2 14 3673.4 704.507 1
5 -2 -14 4176.56 682.249 1
5 2 -14 3828.43 715.275 1
-5 2 13 3244.95 575.62 1
5 -2 -13 2810.3 563.831 1
5 2 -13 3330.25 620.092 1
-5 -2 13 3103.01 614.735 1
5 -2 -13 3605.48 569.539 2
-5 2 13 2141.97 608.104 3
5 -2 -13 2115.43 639.275 3
5 2 -13 3274.54 699.365 3
-5 -2 13 3344.24 698.319 3
5 2 -13 3597.45 587.514 2
-5 -2 13 3919.46 599.41 2
-5 2 13 3051.24 532.7 2
5 -2 -12 1391.69 340.059 2
-5 2 12 1006.66 304.285 2
-5 -2 12 916.988 315.807 2
5 2 -12 692.764 301.042 2
5 -2 -12 493.824 379.636 3
-5 -2 12 1905.21 574.923 3
5 2 -12 1268.51 492.022 3
-5 2 12 910.32 397.705 3
5 2 -12 604.716 306.709 1
5 -2 -12 632.02 296.545 1
-5 2 12 1215.36 338.678 1
-5 -2 12 933.28 343.535 1
-5 2 11 703.609 381.877 3
-5 -2 11 694.085 421.22 3
5 2 -11 696.174 395.005 3
5 -2 -11 1218.86 447.157 3
5 2 -11 848.301 315.905 2
-5 -2 11 849.792 318.981 2
5 -2 -11 1096.38 327.986 2
5 2 -11 1074.76 342.433 1
-5 -2 11 1115.48 338.552 1
5 -2 -11 957.996 288.689 1
-5 2 11 614.012 260.824 1
-5 -2 10 5023.29 699.269 2
-5 2 10 5216.23 818.557 3
5 -2 -10 5342.44 868.784 3
-5 2 10 4522.47 639.698 1
5 -2 -10 3911.28 616.087 1
-5 -2 10 4990.99 707.313 1
5 2 -10 5894.72 788.765 3
-5 -2 10 4673.64 753.394 3
5 2 -10 4736.5 694.847 1
5 -2 -10 3994.2 655.715 2
-5 2 10 4783.52 668.472 2
5 2 -10 3829.58 665.375 2
-5 2 9 -20.1913 365.22 3
5 -2 -9 1231.87 512.812 3
-5 -2 9 203.476 281.651 3
5 2 -9 378.866 318.203 3
5 -2 -9 556.893 271.468 2
-5 2 9 940.208 292.298 2
5 2 -9 119.791 247.875 2
-5 -2 9 324.148 254.16 2
-5 2 9 286.423 181.128 1
5 -2 -9 176.933 166.648 1
5 2 -9 695.472 252.236 1
-5 -2 9 182.738 202.172 1
5 2 -8 201.271 211.611 1
-5 2 8 158.92 136.67 1
-5 -2 8 54.067 187.021 1
5 -2 -8 265.473 167.328 1
5 2 -8 671.647 285.319 2
-5 -2 8 768.258 289.002 2
5 2 -8 191.89 303.312 3
-5 -2 8 399.901 315.391 3
5 -2 -8 889.447 541.941 3
5 -2 -8 242.888 266.244 2
-5 2 8 107.798 241.953 2
-5 2 8 2013.19 581.66 3
-5 2 7 301.092 287.736 2
5 2 -7 722.474 284.683 2
-5 -2 7 576.396 269.125 2
5 -2 -7 306.614 289.762 2
5 -2 -7 1104.74 431.401 3
-5 2 7 184.105 158.165 1
5 -2 -7 159.945 155.897 1
5 2 -7 472.697 235.739 1
-5 -2 7 756.642 413.975 3
-5 2 7 1905.45 478.611 3
-5 -2 7 562.857 229.043 1
5 2 -6 69.6856 227.368 2
-5 -2 6 413.061 262.065 2
5 -2 -6 198.841 167.577 1
-5 2 6 158.531 146.591 1
5 2 -6 297.526 216.009 1
-5 -2 6 467.354 212.981 1
-5 2 6 268.396 323.601 3
5 -2 -6 1089.37 417.013 3
-5 2 5 -44.3171 306.582 3
5 -2 -5 63.2629 307.312 3
5 2 -5 207.081 253.633 2
-5 -2 5 395.331 265.688 2
5 -2 -5 116.933 220.568 1
-5 2 5 109.065 189.58 1
5 2 -5 82.8296 203.297 1
-5 -2 5 56.7843 188.562 1
-5 2 4 766.66 350.297 1
5 -2 -4 407.576 372.774 1
-5 2 4 289.71 358.145 3
5 -2 -4 393.778 307.161 3
5 2 -4 311.44 242.61 1
-5 -2 4 330.411 238.626 1
5 2 -3 699.191 334.603 1
-5 -2 3 203.423 273.986 1
-5 -2 2 2633.42 615.892 1
5 2 -2 2391.51 613.83 1
-5 -2 1 3436.83 729.451 1
5 2 -1 2107.08 683.555 1
-5 2 -3 394.966 316.892 2
5 -2 3 360.802 307.692 2
5 -2 4 319.846 299.616 2
-5 2 -4 429.723 306.219 2
-5 -2 -4 826.27 368.737 2
5 2 5 1481.97 340.795 2
5 -2 5 1160.03 356.95 2
-5 -2 -5 1058.74 346.301 2
-5 2 -5 777.265 332.977 2
-5 -2 -6 931.235 363.014 2
5 2 6 389.472 300.123 2
-5 2 -7 695.925 361.972 2
-5 -2 -7 318.4 266.178 2
5 2 7 424.12 259.391 2
5 -2 7 321.418 293.839 2
-5 -2 -8 2560.48 553.332 2
5 2 8 3318.08 548.547 2
-5 2 -8 3938.43 657.605 2
5 -2 8 3015.12 606.079 2
-5 -2 -9 209.485 297.755 2
-5 2 -9 1042.24 436.296 2
5 -2 9 323.142 330.987 2
5 2 9 112.447 266.84 2
-5 2 -10 1864.64 637.058 2
5 2 10 2703.37 558.468 2
5 -2 10 2368.13 605.517 2
-5 -2 -10 2627.54 621.291 2
-5 2 -11 206.371 526.701 2
5 2 11 1180.69 458.381 2
-5 -2 -11 1359.75 549.717 2
5 -2 11 736.943 471.042 2
-5 2 -12 2238.32 647.036 1
5 -2 12 1165.04 548.871 2
5 2 12 2046.21 586.832 2
-5 2 -12 1201.23 664.743 2
-5 -2 -12 1971.01 696.773 2
-5 2 -13 90.0794 427.654 1
-5 2 -13 1685.78 777.421 2
-5 -2 -13 1570.03 643.276 2
5 -2 13 1187.19 581.801 2
5 2 13 309.134 420.194 2
5 -2 14 678.043 468.287 1
-5 2 -14 421.061 473.312 1
5 -2 14 1171.43 601.155 2
5 2 14 275.872 440.742 2
-5 2 -14 996.06 731.368 2
-5 -2 -14 160.07 575.609 2
-5 2 -15 352.568 730.641 2
-5 -2 -15 415.372 664.637 2
5 -2 15 514.35 525.013 2
5 2 15 123.005 399.379 2
-5 -2 -15 1634.52 1484.96 3
-5 2 -15 541.101 471.919 1
5 -2 15 225.215 378.628 1
-5 -3 16 680.468 340.539 3
5 3 -16 332.326 319.171 3
5 3 -16 1347.82 372.75 2
-5 -3 16 1434.23 420.443 2
5 3 -16 915.859 411.912 1
-5 -3 16 411.635 309.495 1
5 -3 -16 511.233 285.944 1
-5 3 16 425.638 245.723 2
5 -3 -16 851.915 321.821 2
-5 3 16 1095.84 306.826 1
5 -3 -16 493.487 383.222 3
-5 3 16 718.011 386.111 3
-5 3 15 369.746 348.858 3
5 -3 -15 56.7381 306.062 3
-5 -3 15 495.703 296.798 2
5 3 -15 567.964 295.476 2
5 3 -15 1028.16 402.791 1
5 -3 -15 164.283 239.344 1
-5 -3 15 645.306 347.068 1
-5 3 15 73.5939 194.454 1
5 -3 -15 213.169 248.847 2
-5 3 15 630.84 265.85 2
-5 -3 15 22.4829 297.181 3
5 3 -15 367.205 326.711 3
-5 -3 14 982.513 428.924 3
5 3 -14 846.296 400.495 3
-5 3 14 981.409 310.453 2
5 -3 -14 819.895 312.067 2
5 -3 -14 304.568 268.039 1
5 3 -14 557.751 363.718 1
5 3 -14 846.529 328.324 2
-5 -3 14 626.406 315.43 2
-5 -3 14 1781.93 462.551 1
5 -3 -14 1033.38 455.763 3
-5 3 14 667.554 408.829 3
-5 3 13 312.937 343.426 3
5 3 -13 501.147 272.671 2
5 -3 -13 559.527 284.985 2
-5 3 13 902.895 269.414 2
-5 3 13 73.6686 200.441 1
5 3 -13 121.128 273.574 1
5 -3 -13 304.027 245.766 1
-5 -3 13 433.5 285.641 1
5 3 -13 435.423 382.287 3
5 -3 -13 -26.2127 328.9 3
-5 -3 13 658.758 464.947 3
-5 -3 13 261.48 278.5 2
5 -3 -12 -176.746 361.599 3
-5 -3 12 325.291 320.731 3
5 3 -12 -97.2784 280.066 3
-5 3 12 525.374 361.023 3
5 -3 -12 645.189 261.853 1
-5 -3 12 302.849 259.541 1
-5 3 12 259.857 224.483 1
-5 3 12 242.687 227.436 2
5 3 -12 270.283 262.759 2
-5 -3 12 251.056 279.132 2
5 -3 -12 701.428 268.864 2
5 3 -12 9.99934 226.867 1
5 -3 -11 12.0372 326.008 3
-5 -3 11 164.953 285.897 3
5 3 -11 380.255 316.454 3
-5 3 11 -32.2096 302.556 3
-5 3 11 278.512 201.979 1
5 -3 -11 237.244 205.38 1
-5 -3 11 401.771 262.185 2
5 3 -11 912.977 304.623 2
5 -3 -11 306.629 242.297 2
-5 3 11 725.002 264.695 2
-5 -3 11 917.776 298.961 1
5 3 -11 1085.93 338.384 1
5 3 -10 531.536 265.465 1
-5 -3 10 551.67 273.676 1
5 -3 -10 420.777 187.893 1
-5 3 10 898.304 269.211 2
-5 3 10 464.839 328.29 3
5 -3 -10 526.795 398.032 3
-5 -3 10 389.622 312.98 3
5 -3 -10 1210.3 304.224 2
5 3 -10 532.31 309.955 3
-5 3 10 727.206 217.099 1
-5 -3 10 499.951 277.078 2
5 3 -10 364.893 248.313 2
5 3 -9 568.107 264.049 2
5 3 -9 739.369 347.873 3
-5 -3 9 184.276 266.953 3
-5 3 9 -147.434 224.507 2
5 -3 -9 364.271 253.804 2
-5 3 9 456.737 174.078 1
5 3 -9 58.0384 211.883 1
-5 -3 9 156.097 198.261 1
5 -3 -9 264.891 156.239 1
-5 3 9 233.095 303.938 3
5 -3 -9 541.573 404.448 3
5 3 -8 595.705 267.588 2
-5 -3 8 811.658 277.872 2
-5 3 8 305.175 329.404 3
5 -3 -8 131.672 402.683 3
5 -3 -8 530.639 287.223 2
-5 3 8 -95.6725 243.681 2
-5 -3 8 -139.076 362.706 3
5 3 -8 181.35 208.684 1
-5 3 8 315.01 142.542 1
-5 -3 8 39.5147 185.547 1
5 -3 -8 680.97 165.904 1
5 3 -7 1924.55 362.082 2
-5 3 7 1309.54 228.733 1
5 -3 -7 719.847 218.999 1
-5 3 7 1375.88 525 3
5 -3 -7 1894.6 629.95 3
-5 -3 7 1180 302.299 1
5 3 -7 1118.37 302.719 1
-5 -3 6 150.301 213.624 2
5 3 -6 327.195 229.484 2
-5 3 6 391.279 372.443 3
5 -3 -6 219.756 371.592 3
-5 3 6 314.922 150.391 1
-5 -3 6 54.3674 204.532 1
5 -3 -6 264.345 165.888 1
5 3 -6 214.633 223.611 1
-5 3 5 977.986 283.372 1
5 -3 -5 1192.15 334.631 1
5 3 -5 470.365 262.842 2
-5 -3 5 629.938 265.184 2
5 3 -5 1350.1 324.152 1
5 -3 -5 601.413 373.885 3
-5 3 5 795.449 362.846 3
-5 -3 5 787.929 268.862 1
-5 -3 4 366.333 263.001 2
5 3 -4 310.696 262.84 2
5 3 -4 368.929 296.311 1
-5 -3 4 481.331 280.246 1
-5 3 4 325.886 313.778 3
5 -3 -4 157.68 288.625 3
-5 -3 3 118.227 247.033 1
-5 3 3 664.605 397.984 3
5 -3 -3 409.175 306.863 3
5 3 -3 330.144 300.503 1
5 3 -2 2427.67 575.147 1
-5 -3 2 2871.2 577.157 1
5 3 -1 7453.12 1085.2 1
-5 -3 1 5481.54 1019.48 1
5 3 0 1683.32 615.159 1
-5 -3 0 241.345 510.143 1
-5 3 -2 860.408 383.882 2
5 -3 3 4299.13 652.257 2
-5 3 -3 3631.46 624.176 2
5 -3 4 3489.55 603.861 2
-5 3 -4 3886.54 621.401 2
5 -3 5 1036.13 332.067 2
-5 -3 -5 286.204 291.539 2
5 3 5 257.957 243.467 2
-5 3 -5 1018.64 336.66 2
-5 3 -6 242.813 289.62 2
5 -3 6 375.173 270.773 2
5 3 6 802.387 288.599 2
-5 -3 -6 430.26 292.846 2
5 -3 7 1618.2 405.081 2
-5 3 -7 904.402 369.035 2
-5 -3 -7 840.707 310.541 2
5 3 7 1050.18 304.299 2
5 3 8 217.004 238.891 2
-5 -3 -8 305.133 278.491 2
5 -3 8 541.037 335.378 2
-5 3 -8 111.758 324.033 2
-5 3 -9 547.005 480.729 1
-5 3 -9 971.33 472.784 2
5 3 9 1078.74 341.684 2
-5 -3 -9 1165.76 378.771 2
5 -3 9 1247.24 434.48 2
-5 3 -10 1145.76 497.215 1
5 -3 10 847.709 472.005 1
-5 3 -10 748.118 515.615 2
5 -3 10 471.178 412.21 2
5 3 10 721.982 310.49 2
-5 -3 -10 706.72 398.758 2
-5 3 -11 416.02 417.325 1
5 -3 11 79.3481 356.765 1
-5 3 -11 1245.67 624.909 2
5 -3 11 692.694 457.05 2
5 3 11 559.147 361.623 2
-5 -3 -11 198.455 398.124 2
-5 3 -12 414.333 501.755 1
5 -3 12 1387.37 503.973 1
-5 3 -12 895.928 637.648 2
5 3 12 758.684 431.416 2
5 -3 12 872.097 486.732 2
-5 -3 -12 3018.4 728.557 2
5 -3 13 1606.02 579.699 1
-5 3 -13 2321.95 663.281 1
-5 3 -13 1746.23 802.273 2
-5 -3 -13 1798.04 687.801 2
5 3 13 540.81 465.943 2
5 -3 13 3543.2 833.771 2
5 -3 14 1030.78 605.482 2
5 3 14 1355.1 539.69 2
-5 3 -14 733.704 644.12 2
-5 -3 -14 1105.33 662.392 2
5 -3 14 1043.61 487.17 1
-5 3 -14 434.717 495.321 1
5 -4 -14 1234.44 339.221 2
-5 -4 14 586.53 332.94 1
5 -4 -14 273.751 239.206 1
5 4 -14 279.156 298.382 1
5 4 -14 620.233 384.919 3
-5 -4 14 1110.31 487.634 3
-5 4 14 563.727 226.066 1
5 -4 -14 168.691 316.38 3
-5 4 14 311.073 309.551 3
-5 -4 14 957.794 355.927 2
5 4 -14 307.362 262.595 2
5 -4 -13 445.115 246.809 2
-5 4 13 107.013 194.032 2
5 -4 -13 381.912 228.142 1
5 4 -13 1036.76 383.83 1
-5 4 13 335.927 199.117 1
-5 -4 13 747.12 324.507 1
5 4 -13 630.721 292.512 2
-5 -4 13 336.445 260.468 2
-5 -4 13 768.521 387.233 3
5 4 -13 470.168 308.11 3
5 -4 -13 80.9423 320.136 3
-5 4 13 189.767 301.936 3
5 4 -12 1244.63 380.85 1
5 -4 -12 1170.2 295.916 1
-5 4 12 1736.68 336.65 2
-5 4 12 1053.18 423.497 3
5 -4 -12 1029.37 432.776 3
5 4 -12 956.741 378.6 3
-5 -4 12 1137.02 379.513 3
5 4 -12 758.841 307.671 2
5 -4 -12 797.173 299.167 2
-5 4 12 782.981 276.391 1
-5 -4 12 1395.55 367.511 2
-5 -4 12 1126.38 359.609 1
-5 4 11 2544.62 553.377 3
-5 -4 11 1068.39 376.565 1
-5 -4 11 2178.76 454.036 3
5 4 -11 2683.58 471.961 3
5 -4 -11 2685.52 392.073 1
-5 4 11 1157.07 317.608 1
5 4 -11 1363.32 411.288 1
5 -4 -11 2045.93 399.963 2
-5 4 11 2040.53 382.128 2
5 -4 -11 1796.59 538.106 3
-5 -4 11 2616.97 459.846 2
5 4 -11 1381.42 387.991 2
5 -4 -10 862.245 295.975 2
5 -4 -10 984.099 415.727 3
-5 4 10 882.564 378.116 3
5 -4 -10 585.527 188.981 1
-5 -4 10 771.476 287.333 1
5 4 -10 532.667 282.992 1
5 4 -10 1310.59 375.981 3
-5 -4 10 1005.67 319.882 3
-5 4 10 1368.76 296.717 2
-5 4 10 815.332 226.519 1
-5 -4 10 1079.97 311.268 2
5 4 -10 927.735 296.643 2
-5 4 9 39.4758 271.403 3
5 -4 -9 304.031 337.641 3
5 -4 -9 156.48 237.064 2
-5 4 9 33.9001 216.946 2
-5 4 9 117.26 124.869 1
5 4 -9 353.366 229.963 1
-5 -4 9 99.494 193.363 1
5 -4 -9 221.023 126.707 1
-5 -4 9 867.526 289.074 2
5 4 -9 50.2815 204.061 2
-5 -4 9 59.2908 295.06 3
-5 4 8 588.271 281.969 2
5 -4 -8 300.333 276.472 2
5 4 -8 535.409 248.929 1
-5 4 8 267.782 123.651 1
-5 -4 8 343.878 228.003 1
5 -4 -8 369.518 129.659 1
5 -4 -8 968.319 411.196 3
5 4 -8 985.803 276.63 2
-5 -4 8 657.011 258.491 2
5 -4 -7 704.502 163.523 1
-5 4 7 481.316 139.596 1
5 4 -7 534.153 252.346 1
-5 -4 7 499.848 229.306 1
-5 4 7 555.533 339.886 3
-5 -4 7 597.373 260.133 2
5 4 -7 1047.12 274.607 2
5 -4 -6 1303.7 300.665 1
5 4 -6 2505.47 426.119 1
-5 -4 6 1719.06 364.134 1
-5 4 6 1966.46 286.71 1
5 4 -6 2235.25 372.857 2
-5 -4 6 1796.52 366.271 2
-5 4 6 544.82 454.329 3
5 -4 -6 3879.04 722.861 3
5 4 -5 760.166 280.916 1
-5 -4 5 412.764 225.899 1
5 4 -5 698.237 241.655 2
-5 -4 5 1008.45 271.475 2
-5 4 5 409.367 334.339 3
5 -4 -5 227.892 330.185 3
-5 4 5 553.701 281.796 1
-5 -4 4 895.234 308.807 2
5 4 -4 1454.5 380.063 1
-5 -4 4 2022.52 383.24 1
-5 4 4 2070.23 449.264 3
5 -4 -4 1273.86 420.715 3
5 4 -4 1722 349.119 2
-5 -4 3 381.338 266.453 2
-5 4 3 444.72 305.988 3
5 -4 -3 6.66519 247.004 3
5 4 -3 348.287 272.554 1
-5 -4 3 307.832 254.216 1
5 4 -2 4610.58 735.467 1
-5 -4 2 3471.48 666.866 1
5 -4 -2 4263.6 654.383 3
-5 4 2 4877.19 751.406 3
5 4 -1 2899.74 671.8 1
-5 -4 1 2436.87 619.175 1
-5 -4 0 2553.91 740.21 1
5 4 0 2822.76 719.513 1
5 4 1 8001.05 1267.81 1
-5 -4 -1 8202.95 1321.33 1
5 -4 2 3966.09 768.694 2
-5 4 -2 7329.3 832.917 2
-5 4 -3 1240.06 357.528 2
5 -4 3 988.584 343.541 2
-5 4 -4 147.092 245.15 2
5 -4 4 166.534 236.433 2
-5 4 -5 190.814 263.028 2
-5 -4 -5 522.823 281.82 2
5 -4 5 862.523 309.185 2
5 4 5 155.68 232.203 2
-5 4 -6 319.937 272.144 2
-5 -4 -6 455.82 260.746 2
5 4 6 268.265 224.823 2
5 -4 6 218.153 268.209 2
-5 4 -6 1160.62 471.779 1
-5 4 -7 257.354 306.064 2
5 4 7 -59.437 198.939 2
5 -4 7 185.188 260.651 2
-5 -4 -7 72.2291 238.466 2
5 -4 7 146.441 345.826 1
-5 4 -7 -45.0852 366.346 1
5 -4 8 539.988 341.089 2
-5 -4 -8 785.163 292.964 2
5 4 8 390.636 236.938 2
-5 4 -8 819.549 386.319 2
5 -4 8 754.872 411.33 1
-5 4 -8 592.005 432.266 1
-5 4 -9 352.098 387.877 2
5 4 9 891.819 276.917 2
-5 -4 -9 283.129 277.3 2
5 -4 9 325.422 313.07 2
5 -4 9 36.2234 380.14 1
-5 4 -9 413.869 436.884 1
5 -4 10 1096.38 453.714 2
-5 4 -10 1282.76 536.125 2
-5 -4 -10 584.992 371.18 2
5 4 10 740.603 307.284 2
5 -4 10 2034.75 547.349 1
-5 -4 -11 37.7201 357.556 2
5 -4 11 290.852 411.448 2
-5 4 -11 1642.69 661.465 2
-5 4 -11 703.071 436.607 1
5 -4 11 202.809 331.287 1
5 4 11 328.11 308.121 2
-5 4 -12 1050.64 470.599 1
5 -4 12 878.204 467.356 1
-5 4 -12 890.686 600.558 2
5 -4 12 863.862 517.504 2
-5 -4 -12 843.201 527.105 2
-5 4 -13 -102.276 379.567 1
5 -4 13 316.388 375.952 1
5 4 13 219.82 345.105 2
-5 -4 -13 570.993 534.904 2
-5 -5 12 238.598 266.09 3
5 5 -12 253.308 240.771 3
-5 5 12 775.283 256.6 2
5 5 -12 223.477 231.607 2
-5 -5 12 745.8 308.556 2
-5 5 12 37.4055 283.774 3
5 -5 -12 80.2914 302.598 3
5 -5 -12 297.497 230.434 2
5 5 -12 1045.18 348.228 1
-5 -5 12 637.087 299.765 1
5 -5 -11 3067.65 637.371 3
5 -5 -11 1959.25 412.651 2
-5 5 11 1649.81 374.665 2
5 5 -11 2438.25 508.854 1
-5 -5 11 2442.57 488.786 1
-5 -5 11 2548.93 457.839 3
-5 5 11 1683.41 514.529 3
5 5 -11 2818.52 513.605 3
5 5 -11 2565.54 462.284 2
-5 -5 11 2128.29 455.957 2
-5 5 11 2186.81 370.99 1
-5 -5 10 440.384 248.146 1
5 5 -10 273.919 235.22 1
-5 5 10 428.806 338.543 3
5 -5 -10 412.566 357.079 3
-5 5 10 301.219 213.931 2
5 -5 -10 320.885 235.362 2
-5 -5 10 945.298 322.189 3
5 5 -10 76.8379 197.119 2
-5 -5 10 77.527 233.624 2
-5 5 10 202.978 147.906 1
5 5 -9 237.085 206.425 2
-5 -5 9 698.178 272.809 2
-5 5 9 321.052 273.445 3
5 -5 -9 131.624 303.444 3
-5 5 9 290.149 126.406 1
5 5 -9 136.395 213.505 1
-5 -5 9 517.417 236.895 1
5 -5 -9 195.013 105.641 1
-5 5 9 265.655 225.114 2
5 -5 -9 166.084 241.12 2
5 5 -8 246.494 213.485 1
-5 -5 8 69.2156 180.316 1
-5 5 8 192.293 97 1
5 -5 -8 280.367 334.47 3
-5 5 8 163.825 263.164 3
-5 -5 8 313.259 220.709 2
5 5 -8 727.536 250.646 2
5 5 -7 1198.2 292.807 2
-5 -5 7 1301.58 313.839 1
-5 5 7 883.342 358.394 3
5 -5 -7 657.447 405.246 3
5 5 -7 1094.97 313.149 1
5 -5 -7 791.04 182.363 1
-5 -5 7 792.782 285.584 2
-5 -5 6 257.236 205.547 2
5 5 -6 410.626 205.437 2
5 -5 -6 284.662 239.659 1
-5 5 6 247.678 280.532 3
5 -5 -6 659.553 416.084 3
5 5 -6 271.275 216.408 1
-5 -5 6 659.479 239.672 1
-5 5 6 509.685 183.738 1
5 5 -5 3918.61 526.699 2
-5 -5 5 3703.18 532.069 2
-5 -5 5 3758.55 570.487 1
5 5 -5 3581.98 576.879 1
-5 5 5 2173.65 612.394 3
5 -5 -5 3558.77 745.882 3
-5 5 4 2127.92 460.83 3
5 -5 -4 2500.63 512.304 3
-5 -5 4 1173.88 307.198 2
5 5 -4 1921.68 333.827 2
-5 -5 4 1372.1 346.705 1
5 5 -4 1297.75 358.414 1
5 -5 -3 4404.01 662.686 3
-5 5 3 4366.63 661.124 3
5 5 -3 4040.7 580.122 2
-5 -5 3 4481.55 577.975 2
-5 -5 3 2620.96 585.305 1
5 5 -3 3798.51 652.825 1
5 5 -2 88.1053 262.145 1
-5 5 2 110.944 253.938 3
5 -5 -2 38.7114 227.881 3
-5 -5 2 220.636 245.32 1
5 5 -1 2518.5 585.633 1
-5 -5 1 3157.82 590.405 1
5 -5 -1 2681.69 498.044 3
-5 5 1 2924.46 582.986 3
5 5 0 561.348 425.125 1
-5 -5 0 206.844 373.459 1
5 5 1 1659.69 626.072 1
-5 -5 -1 2236.01 675.818 1
-5 5 -2 1578.4 399.081 2
5 -5 2 2119.88 448.362 2
-5 -5 -2 1903.61 676.367 1
5 -5 3 2748.74 533.463 2
-5 5 -3 2998.25 534.528 2
-5 5 -3 3360.22 609.884 1
-5 5 -4 213.864 242.408 2
5 -5 4 495.558 273.722 2
-5 5 -4 232.516 353.48 1
5 -5 4 283.128 297.939 1
-5 5 -5 3126.1 614.024 1
5 -5 5 3682.08 608.225 1
-5 -5 -5 1552.78 436.276 2
-5 5 -5 2481.01 481.576 2
5 -5 5 1925.1 448.928 2
5 -5 6 695.497 376.851 1
-5 5 -6 1211.65 446.811 1
-5 -5 -6 509.225 264.306 2
-5 5 -6 686.771 315.666 2
5 -5 6 920.539 322.73 2
5 5 6 440.84 229.769 2
5 5 7 994.519 265.777 2
-5 -5 -7 1643.18 349.163 2
5 -5 7 929.136 366.26 2
-5 5 -7 981.972 377.826 2
-5 5 -7 702.738 398.683 1
5 -5 7 1069.66 397.564 1
5 -5 8 704.712 338.709 2
-5 -5 -8 213.147 238.681 2
-5 5 -8 779.058 399.443 2
5 5 8 320.762 215.102 2
-5 5 -8 1084.01 429.096 1
5 -5 8 1456.47 445.352 1
-5 -5 -9 298.192 262.037 2
5 5 9 102.088 188.99 2
5 -5 9 355.228 325.464 2
-5 5 -9 207.587 360.526 2
-5 5 -9 128.142 340.219 1
5 -5 9 1113.36 391.254 1
-5 -5 -10 -168.695 271.323 2
5 5 10 128.005 219.461 2
-5 5 -10 386.045 427.528 2
5 -5 10 -86.3506 330.927 2
-5 5 -10 624.693 410.84 1
5 -5 10 477.609 339.613 1
5 5 11 482.853 302.609 2
5 -5 11 631.838 374.91 1
-5 5 -11 723.419 427.515 1
5 -5 11 1191.35 517.952 2
-5 -5 -11 855.495 401.575 2
-5 5 -11 334.624 515.841 2
-5 6 10 2173.1 563.323 3
5 -6 -10 3355.87 658.485 3
5 6 -10 1955.18 431.202 2
-5 -6 10 2098.1 454.601 2
-5 -6 10 2842.28 509.253 1
5 6 -10 2386.86 504.134 1
5 -6 -10 2412.08 451.914 2
-5 6 10 2768.42 447.419 2
-5 6 9 584.244 313.871 3
5 -6 -9 659.418 363.482 3
5 6 -9 1122.36 306.768 1
-5 -6 9 52.6399 175.483 1
-5 -6 9 629.918 272.751 2
5 6 -9 476.801 233.075 2
-5 6 9 218.014 237.887 2
5 6 -8 -42.8353 207.498 1
-5 -6 8 157.024 172.387 1
-5 -6 8 378.456 229.614 2
5 6 -8 109.408 176.023 2
-5 6 8 -222.979 278.239 3
5 -6 -8 226.727 294.003 3
5 6 -7 66.2931 196.907 1
-5 -6 7 232.713 179.379 1
5 6 -7 84.6445 177.059 2
-5 -6 7 453.989 237.1 2
5 -6 -7 688.755 354.12 3
-5 6 7 679.058 311.419 3
5 6 -6 1510.4 334.196 2
-5 -6 6 1597 355.063 2
5 6 -6 2013.61 403.509 1
-5 6 6 1452.91 409.952 3
5 -6 -6 2267.94 542.21 3
-5 -6 6 2237.46 406.253 1
5 6 -5 728.237 278.12 1
-5 -6 5 743.898 249.666 1
5 6 -5 807.451 241.188 2
-5 6 5 536.392 304.865 3
5 -6 -5 1200.36 446.013 3
-5 -6 5 942.712 264.507 2
-5 -6 4 841.262 296.683 1
5 6 -4 1255.79 278.521 2
-5 -6 4 1569.52 294.829 2
-5 6 4 1533.44 429.391 3
5 6 -4 1385.68 352.112 1
5 -6 -4 885.095 485.258 3
-5 6 3 681.697 328.304 3
5 -6 -3 847.608 363.335 3
5 6 -3 1193.72 333.663 1
-5 -6 3 620.591 263.889 1
5 6 -3 799.341 242.659 2
-5 -6 3 660.939 241.861 2
-5 -6 2 2977.31 494.813 2
5 -6 -2 3771.01 603.024 3
-5 6 2 3564.01 599.901 3
5 6 -2 2683.35 585.589 1
-5 -6 2 4568.19 636.117 1
5 -6 -1 62.4012 216.368 3
5 6 -1 438.717 311.527 1
-5 -6 1 368.311 274.503 1
-5 6 1 1003.79 294.667 1
-5 6 1 161.836 227.095 3
-5 -6 0 1919.27 504.018 1
5 6 0 829.514 440.716 1
5 -6 0 964.889 307.598 3
-5 6 0 595.042 310.775 1
-5 6 0 1751.64 429.153 3
5 6 1 402.587 461.443 1
-5 -6 -1 1416.52 550.262 1
-5 6 -1 1207.22 356.652 1
5 -6 1 1799.19 373.494 1
-5 6 -1 229.407 278.71 2
5 -6 2 5415.65 804.614 1
-5 6 -2 5400.47 803.212 1
-5 -6 -2 4562.93 1037.25 1
5 6 2 6908.91 1099.98 1
5 -6 2 5618.26 820.988 2
-5 6 -2 6062.54 804.211 2
-5 6 -3 561.904 316.533 1
5 -6 3 -21.7356 247.637 1
5 -6 3 -103.894 238.419 2
-5 6 -3 197.745 219.117 2
-5 6 -4 1279.09 398.012 1
5 -6 4 1305.01 362.324 1
5 -6 4 1128.64 336.737 2
-5 6 -4 1044.66 323.21 2
-5 6 -5 688.339 312.346 2
5 -6 5 1142.53 348.104 2
5 -6 5 1650.32 388.027 1
-5 6 -5 2324.79 465.964 1
5 -6 6 3772.18 644.819 1
-5 6 -6 4224.3 684.483 1
5 6 6 3679.93 558.374 2
-5 -6 -6 4191.32 590.234 2
-5 6 -6 3543.12 653.457 2
5 -6 6 3418.2 637.004 2
-5 -6 -7 690.334 258.298 2
-5 6 -7 851.523 362.137 2
5 -6 7 428.985 299.088 2
5 6 7 479.124 211.59 2
5 -6 7 478.32 294.532 1
-5 6 -7 636.199 373.777 1
-5 6 -8 841.965 405.671 2
5 -6 8 463.42 319.836 2
5 6 8 272.381 185.783 2
-5 6 -8 134.472 313.731 1
5 -6 8 196.791 289.365 1
-5 7 5 871.673 311.487 3
5 -7 -5 585.258 359.321 3
-5 -7 5 360.857 201.08 2
5 7 -5 409.75 183.407 2
-5 -7 5 64.1889 173.707 1
5 7 -5 34.6493 199.322 1
-5 7 4 291.003 235.541 3
5 -7 -4 120.16 311.388 3
-5 -7 4 555.482 232.279 1
5 7 -4 35.4426 200.224 1
-5 -7 4 29.6325 169.233 2
-5 7 3 2697.88 503.258 3
5 7 -3 2391.58 375.214 2
-5 -7 3 2079.12 365.015 2
5 -7 -3 1560.74 531.882 3
5 7 -3 2277.78 468.024 1
-5 -7 3 2117.56 427.292 1
-5 -7 2 122.004 221.873 1
5 7 -2 788.089 324.161 1
5 7 -2 961.773 248.932 2
-5 -7 2 834.147 233.383 2
-5 7 2 953.875 312.519 3
5 -7 -2 557.245 330.265 3
5 7 -1 290.357 274.844 1
-5 -7 1 905.537 317.339 1
5 -7 -1 117.62 243.354 3
-5 7 1 825.771 278.278 3
-5 7 0 763.598 246.059 1
5 -7 0 409.324 228.274 3
5 7 0 135.324 329.972 1
-5 -7 0 658.425 314.932 1
-5 7 0 497.917 262.162 3
5 -7 1 421.085 314.991 2
5 7 1 674.899 457.982 1
-5 -7 -1 582.358 373.921 1
-5 7 -1 254.395 246.448 2
-5 7 -1 814.555 263.486 1
-5 -7 -2 359.49 434.936 1
5 7 2 1108.6 538.42 1
-5 7 -2 201.91 221.679 2
5 -7 2 115.573 251.174 2
-5 7 -2 391.311 236.388 1
5 -7 3 376.129 250.881 2
-5 7 -3 270.335 222.186 2
5 7 3 612.646 453.299 1
-5 -7 -3 57.3094 442.994 1
-5 7 -3 445.169 240.115 1
5 -7 3 512.721 239.026 1
-5 7 -4 958.29 276.084 1
5 -7 4 41.5413 206.112 1
5 -7 4 531.634 263.573 2
-5 7 -4 29.3662 197.285 2
6 0 -16 2667.75 657.296 1
-6 0 16 3607.09 676.722 1
6 0 -16 3897.77 766.796 3
-6 0 16 3424 698.826 3
-6 0 16 3115.94 608.11 2
6 0 -16 4255.58 664.397 2
6 0 -15 76.8926 263.203 1
6 0 -15 307.871 275.609 2
-6 0 15 61.8438 235.806 2
-6 0 15 -139.414 366.116 3
6 0 -15 238.873 320.479 3
-6 0 14 1660.05 406.806 1
-6 0 14 1057.82 461.871 3
6 0 -14 1641.31 546.426 3
6 0 -14 1154.19 380.26 1
6 0 -14 1672.56 401.487 2
-6 0 14 1439.31 382.108 2
-6 0 13 262.253 241.396 1
6 0 -13 -25.8036 194.671 1
6 0 -13 1007.04 338.752 2
-6 0 13 929.592 313.888 2
-6 0 13 561.001 417.215 3
6 0 -13 515.115 441.801 3
-6 0 12 13606.2 1485.9 2
6 0 -12 13233.4 1491.59 2
-6 0 12 5111.55 1495.33 3
6 0 -12 11040.3 1646.5 3
-6 0 12 13567.3 1489.54 1
6 0 -12 15032.5 1511.57 1
-6 0 11 519.317 242.235 1
6 0 -11 119.491 210.337 1
6 0 -11 1109.44 330.411 2
-6 0 11 838.476 307.709 2
-6 0 11 140.059 342.72 3
6 0 -11 181.314 365.332 3
-6 0 10 1014.04 332.561 2
6 0 -10 921.956 348.212 2
6 0 -10 536.102 395.589 3
-6 0 10 1010.24 432.112 3
-6 0 10 996.852 290.06 1
6 0 -9 70.1403 262.087 2
-6 0 9 278.212 269.042 2
-6 0 9 739.478 387.729 3
6 0 -9 37.6963 352.446 3
6 0 -9 56.5427 178.42 1
-6 0 9 131.638 166.636 1
6 0 -8 23010.7 2453.66 3
-6 0 8 24305.7 2478.52 3
6 0 -8 19388.9 2316.71 1
-6 0 8 20528.7 2319.25 1
6 0 -8 20433.9 2367.6 2
-6 0 8 19956.2 2356.89 2
-6 0 7 370.185 317.746 2
6 0 -7 632.051 325.362 2
-6 0 7 966.111 263.676 1
-6 0 7 569.246 411.998 3
6 0 -7 491.51 360.562 3
6 0 -7 300.268 231.193 1
-6 0 6 21696.8 2378.59 1
6 0 -6 22210.7 2393.91 1
-6 0 6 18508.1 2539.36 3
6 0 -5 515.597 293.879 1
-6 0 5 -6.41432 225.674 1
6 0 -4 14745.5 1740.38 1
-6 0 4 12720 1673.54 1
-6 0 3 318.612 487.898 1
6 0 -3 502.308 514.07 1
6 0 4 10013.2 1241.56 2
-6 0 -4 8670.32 1236.71 2
-6 0 -5 30.9076 305.084 2
6 0 5 477.459 310.34 2
-6 0 -6 8205.49 1107.42 2
6 0 6 8305.77 1088.92 2
-6 0 -7 1048.51 417.555 2
6 0 7 2126.81 428.813 2
-6 0 -8 2862.61 564.314 2
6 0 8 2531.07 520.69 2
-6 0 -9 290.54 329.432 2
6 0 9 695.074 334.487 2
6 0 10 396.727 324.657 2
-6 0 -10 198.348 344.157 2
6 0 11 179.636 308.118 2
-6 0 -11 -64.5219 342.885 2
-6 0 -12 2402.52 649.818 2
6 0 12 1939.23 542.516 2
-6 0 -13 366.481 499.469 2
6 0 13 743.284 429.133 2
-6 0 -14 5166.26 1044.72 2
6 0 14 2266.38 723.014 2
-6 0 -15 24.4103 547.223 2
6 0 15 277.571 400.86 2
6 1 -16 344.218 297.628 2
-6 -1 16 589.73 302.713 2
-6 1 16 791.585 304.969 2
6 -1 -16 1772.21 416.23 2
6 -1 -16 853.483 432.909 3
-6 -1 16 841.01 420.345 3
6 1 -16 681.405 359.818 3
-6 1 16 915.95 412.549 3
6 1 -16 864.735 385.841 1
-6 -1 16 512.455 324.563 1
6 -1 -16 575.82 332.497 1
-6 1 16 379.907 288.865 1
-6 1 15 -89.9182 317.853 3
6 -1 -15 100.441 337.613 3
-6 -1 15 381.622 369.217 3
6 1 -15 28.7239 316.5 3
-6 -1 15 379.527 275.632 1
6 -1 -15 725.611 324.977 1
-6 1 15 790.953 314.902 1
6 1 -15 124.611 250.372 1
-6 -1 15 340.242 278.288 2
-6 1 15 169.747 236.529 2
6 1 -15 412.749 286.934 2
6 -1 -15 517.434 295.117 2
-6 1 14 607.46 277.145 1
-6 -1 14 955.713 328.667 1
6 -1 -14 165.105 258.098 1
-6 1 14 744.6 401.719 3
6 -1 -14 774.116 442.3 3
-6 -1 14 273.872 365.454 3
6 1 -14 513.773 410.712 3
6 1 -14 71.0582 255.98 1
-6 -1 14 385.381 269.984 2
6 -1 -14 538.097 298.002 2
-6 1 14 498.39 271.247 2
6 1 -14 241.669 252.744 2
-6 1 13 2373.67 589.278 3
6 -1 -13 4093.83 737.699 3
6 1 -13 3099.38 737.808 3
-6 -1 13 1245.89 636.439 3
6 1 -13 3355.13 543.728 1
6 -1 -13 2143.72 453.811 1
-6 -1 13 3168.41 537.984 1
-6 1 13 2736.52 493.059 1
6 -1 -13 2600.96 493.12 2
6 1 -13 1989.43 472.124 2
-6 1 13 1737.14 435.745 2
-6 -1 13 2194.5 483.719 2
-6 1 12 952.702 351.936 2
6 1 -12 1228.42 379.093 2
-6 -1 12 1180.71 375.353 2
6 -1 -12 1049.93 352.276 2
6 1 -12 2356.9 545.845 3
-6 -1 12 1513.45 507.657 3
-6 1 12 1333.84 515.152 3
6 -1 -12 1520.25 580.768 3
-6 1 12 929.348 330.99 1
-6 -1 11 4295.22 671.398 3
6 1 -11 3281.84 625.23 3
-6 1 11 2474.43 728.958 3
6 -1 -11 2910.18 770.367 3
6 -1 -11 2579.63 452.305 1
-6 -1 11 2663.12 482.284 1
-6 1 11 2781.79 464.124 1
-6 -1 11 1891.95 467.682 2
6 1 -11 2048.63 484.084 2
6 -1 -11 2097.83 476.823 2
-6 1 11 2500.2 488.291 2
6 1 -10 637.99 303.673 2
-6 -1 10 548.02 292.52 2
-6 1 10 125.878 359.667 3
6 1 -10 220.057 358.475 3
6 -1 -10 350.026 404.049 3
-6 -1 10 392.093 378.813 3
-6 1 10 442.67 267.253 2
6 -1 -10 652.298 297.116 2
6 -1 -10 1218.33 278.295 1
-6 -1 10 532.192 231.784 1
-6 1 10 442.258 199.526 1
6 -1 -9 -219.23 377.737 3
-6 1 9 19.9021 330.325 3
-6 -1 9 407.588 343.421 3
6 1 -9 951.152 403.652 3
-6 1 9 323.32 263.162 2
6 1 -9 287.111 263.465 2
6 -1 -9 6.57645 259.85 2
-6 -1 9 857.341 296.938 2
6 -1 -9 217.988 183.462 1
6 1 -9 144.437 209.294 1
6 -1 -8 867.249 257.049 1
-6 1 8 1302.09 266.858 1
6 1 -8 1271.78 311.428 1
6 -1 -8 1042.6 367.272 2
-6 -1 8 1041.73 327.891 2
-6 1 8 1072.71 353.434 2
-6 -1 8 1495.84 463.576 3
6 1 -8 1293.33 344.432 2
6 1 -8 465.565 372.909 3
-6 1 8 1077.01 421.884 3
6 -1 -8 1024.62 410.352 3
-6 -1 8 1162.03 299.247 1
6 1 -7 363.264 293.383 2
-6 -1 7 534.973 306.373 2
-6 1 7 473.184 336.735 2
-6 -1 7 525.131 488.228 3
6 -1 -7 175.962 347.867 3
-6 1 7 823.411 420.783 3
-6 -1 7 140.88 203.766 1
6 -1 -7 148.937 211.952 1
-6 1 7 365.424 193.792 1
6 1 -7 672.309 271.564 1
-6 -1 6 2115.98 533.984 2
6 1 -6 2705.63 520.818 1
-6 1 6 3313.27 498.043 1
6 -1 -6 3349.56 516.41 1
-6 -1 6 4072.75 551.239 1
6 -1 -6 2905.82 612.547 3
-6 1 6 3437.84 666.499 3
6 -1 -5 7188.93 934.701 1
-6 1 5 6372.09 888.837 1
-6 -1 5 6678.38 888.888 1
6 1 -5 7020.57 904.507 1
-6 1 5 4370.18 1061.8 3
6 1 -4 2500.93 521.77 1
-6 -1 4 1476.51 441.277 1
6 -1 -4 1787.76 568.054 1
-6 1 4 1951.57 541.244 1
-6 1 3 404.415 448.889 1
6 1 -3 116.545 432.403 1
-6 -1 3 689.049 466.856 1
6 1 -2 274.361 518.761 1
-6 -1 2 1367.85 607.367 1
-6 1 -4 446.226 353.412 2
-6 -1 -4 385.603 384.794 2
6 -1 4 54.4057 300.734 2
-6 -1 -5 1934.48 474.059 2
6 1 5 2162.18 466.383 2
-6 1 -5 1921.26 476.97 2
6 -1 5 1587.75 435.537 2
6 1 6 342.681 288.03 2
-6 1 -6 377.578 308.861 2
6 -1 6 335.378 287.044 2
-6 -1 -6 744.532 353.78 2
-6 -1 -7 1930.24 436.669 2
6 1 7 1521.23 396.595 2
6 -1 7 1961.74 450.244 2
-6 1 -7 1287.98 433.706 2
-6 1 -8 268.437 301.168 2
6 -1 8 275.724 292.383 2
-6 -1 -8 450.712 303.519 2
6 1 8 503.545 284.57 2
6 -1 9 419.733 301.556 2
-6 -1 -9 508.659 336.384 2
6 1 9 897.966 346.252 2
-6 1 -9 374.883 338.799 2
6 1 10 1736.2 465.198 2
-6 -1 -10 2168.24 525.998 2
-6 1 -10 2298.1 553.479 2
6 -1 10 2123.94 526.109 2
6 1 11 849.069 370.23 2
-6 1 -11 910.018 491.265 2
-6 -1 -11 908.56 418.771 2
6 -1 11 1173.78 430.714 2
6 1 12 1300.67 503.171 2
-6 1 -12 2960.75 721.133 2
-6 -1 -12 2551.93 665.594 2
6 -1 12 2007.42 576.539 2
6 1 13 1937.33 550.304 2
-6 1 -13 691.698 533.761 2
6 -1 13 301.576 397.162 2
-6 -1 -13 1337.41 582.39 2
6 -1 14 603.647 495.186 2
6 1 14 566.798 447.809 2
-6 1 -14 910.596 642.009 2
-6 -1 -14 1804.6 710.221 2
6 1 15 171.611 400.17 2
-6 1 -15 -75.5993 585.17 2
-6 -1 -15 495.204 586.1 2
6 -1 15 245.829 424.708 2
-6 -2 16 894.009 329.21 2
6 2 -16 514.874 308.532 2
-6 2 16 559.058 290.466 2
6 -2 -16 983.591 320.47 2
-6 -2 16 584.989 397.28 3
6 2 -16 544.487 385.766 3
-6 2 16 543.65 375.652 3
6 -2 -16 718.13 423.7 3
-6 -2 16 697.879 370.328 1
6 -2 -16 702.165 319.212 1
-6 2 16 769.915 319.533 1
6 2 -16 539.054 365.121 1
-6 -2 15 370.713 268.448 2
6 -2 -15 26.4751 254.157 2
-6 2 15 33.0281 223.178 2
6 2 -15 319.708 248.484 2
6 -2 -15 -40.1936 246.92 1
-6 2 15 490.503 270.338 1
6 2 -15 200.35 275.286 1
-6 -2 15 -24.3504 240.026 1
6 -2 -15 383.016 361.578 3
-6 -2 15 -144.15 381.72 3
6 2 -15 298.47 364.691 3
-6 2 15 277.712 308.791 3
6 -2 -14 278.734 247.252 2
6 2 -14 481.845 284.519 2
-6 2 14 156.346 235.225 2
-6 -2 14 233.828 267.838 2
-6 2 14 806.097 290.666 1
-6 -2 14 195.587 249.851 1
6 -2 -14 216.972 233.769 1
-6 2 14 62.9543 301.725 3
6 2 -14 426.794 418.459 3
6 -2 -14 -215.298 369.334 3
-6 -2 14 1522.47 546.119 3
6 2 -14 117.891 241.551 1
-6 2 13 583.48 265.291 2
-6 -2 13 409.026 276.189 2
6 2 -13 148.219 234.815 2
6 -2 -13 495.301 270.846 2
-6 -2 13 157.088 223.249 1
6 2 -13 627.441 298.995 1
6 -2 -13 327.786 226.472 1
-6 2 13 714.74 380.359 3
-6 -2 13 755.107 408.833 3
6 -2 -13 1099.78 480.232 3
6 2 -13 500.981 374.595 3
-6 2 13 416.257 236.263 1
6 2 -12 2144.04 515.243 3
-6 -2 12 1978.81 498.519 3
-6 -2 12 1604.55 400.05 2
-6 2 12 2090.19 424.935 2
6 2 -12 2004.56 421.672 2
6 -2 -12 1869.22 418.307 2
-6 2 12 1255.09 351.419 1
-6 -2 12 2203.52 443.131 1
6 -2 -12 1740.82 369.504 1
6 2 -12 2320.38 453.731 1
-6 2 12 1797.43 528.477 3
6 -2 -12 1860.92 593.714 3
-6 2 11 933.878 436.192 3
6 -2 -11 1480.47 543.925 3
-6 -2 11 879.343 361.646 3
6 -2 -11 254.854 267.612 2
-6 2 11 593.35 261.696 2
6 2 -11 1604.18 437.752 3
6 2 -11 403.761 257.748 2
-6 -2 11 572.335 280.229 2
-6 2 11 424.163 198.879 1
6 2 -11 580.427 272.79 1
6 -2 -11 442.507 199.631 1
-6 -2 11 764.727 265.53 1
6 -2 -10 330.468 185.606 1
6 2 -10 294.527 252.883 1
-6 -2 10 178.406 210.092 1
-6 2 10 212.775 165.139 1
-6 -2 10 677.715 320.88 3
6 2 -10 235.277 324.345 3
6 -2 -10 -13.406 243.374 2
-6 2 10 432.257 265.434 2
-6 2 10 735.381 504.537 3
6 -2 -10 1991.04 669.352 3
-6 -2 10 170.976 248.743 2
6 2 -10 54.779 230.115 2
6 -2 -9 844.654 216.74 1
6 -2 -9 929.907 337.862 2
-6 2 9 472.828 300.043 2
6 2 -9 602.994 269.293 1
-6 2 9 584.891 202.492 1
-6 -2 9 903.099 276.067 1
-6 -2 9 420.98 267.977 2
-6 -2 9 790.094 357.893 3
6 2 -9 1110.65 405.3 3
6 2 -9 1146.37 317.427 2
-6 2 9 1122.99 430.785 3
6 -2 -9 1012.4 441.115 3
6 -2 -8 1337.25 450.032 3
-6 2 8 942.508 413.276 3
-6 -2 8 1733.34 506.465 3
-6 2 8 1068.12 362.489 2
-6 -2 8 733.818 296.6 2
6 2 -8 1056.26 316.2 2
6 -2 -8 642.304 345.366 2
-6 -2 8 568.757 236.512 1
6 2 -8 250.014 217.076 1
-6 2 8 964.631 223.551 1
6 -2 -8 1086.14 252.762 1
6 2 -7 140.529 255.721 2
-6 -2 7 436.837 275.744 2
-6 2 7 509.001 387.046 3
6 -2 -7 -9.09327 337.078 3
6 -2 -7 379.013 193.74 1
6 2 -7 220.874 237.274 1
-6 2 7 155.644 172.752 1
-6 -2 7 413.157 235.133 1
-6 2 6 1454.04 465.271 3
-6 2 6 1091.35 294.859 1
6 2 -6 1106.34 333.408 1
-6 -2 6 1161.3 323.566 1
6 -2 -6 1898.42 463.803 3
6 2 -6 1181.04 383.914 2
-6 -2 6 1226.13 373.788 2
6 -2 -6 1102.45 316.664 1
-6 2 5 4656.45 778.668 3
6 -2 -5 3321.47 657.604 3
6 -2 -5 2471.95 637.609 1
-6 2 5 4677.78 671.394 1
6 2 -5 3969.28 620.346 1
-6 -2 5 4225.3 624.551 1
6 -2 -4 446.549 454.868 1
-6 2 4 530.537 431.682 1
-6 -2 4 583.896 316.101 1
6 2 -4 804.762 348.768 1
-6 -2 3 271.339 352.995 1
6 2 -3 534.26 416.521 1
-6 -2 2 2766.94 718.835 1
6 2 -2 1962.5 664.086 1
6 2 -1 477.881 550.189 1
-6 -2 1 664.355 577.568 1
-6 2 -3 1618.29 482.836 2
-6 2 -4 720.293 354.171 2
6 -2 4 541.279 331.315 2
6 -2 5 774.396 351.743 2
-6 2 -5 1196.85 383.169 2
-6 -2 -5 805.232 385.691 2
6 2 5 1326.09 384.925 2
6 2 6 934.538 350.934 2
-6 -2 -6 1529.02 417.525 2
-6 2 -6 1663.86 421.94 2
6 -2 6 1609.53 411.124 2
-6 -2 -7 1378.57 375.221 2
6 2 7 776.675 298.749 2
-6 2 -7 66.9681 277.578 2
6 -2 7 153.645 279.05 2
-6 2 -8 -56.0234 297.993 2
6 -2 8 211.431 286.233 2
-6 -2 -8 313.128 290.919 2
6 2 8 323.032 259.723 2
-6 2 -9 349.106 333.819 2
6 -2 9 530.368 307.662 2
-6 -2 -9 140.806 281.062 2
6 2 9 187.881 247.154 2
6 2 10 4522.96 724.872 2
-6 -2 -10 4939.26 792.105 2
6 -2 10 3981.68 769.713 2
-6 2 -10 4836.04 846.453 2
-6 2 -11 1271.55 507.175 2
6 -2 11 749.041 405.842 2
-6 -2 -11 934.232 415.397 2
6 2 11 1103.44 385.414 2
6 2 12 1851.02 475.144 2
-6 -2 -12 1247.19 535.481 2
6 -2 12 1532.26 512.927 2
-6 2 -12 1299.81 564.293 2
6 -2 13 216.668 389.63 2
-6 2 -13 180.581 489.965 2
6 2 13 487.421 385.828 2
-6 -2 -13 1241.02 565.54 2
-6 -2 -14 439.922 608.798 2
6 -2 14 1411.32 571.615 2
-6 2 -14 1261.94 680.035 2
6 2 14 953.135 479.661 2
6 -3 -15 292.062 245.379 1
6 3 -15 820.818 342.648 1
-6 3 15 397.473 249.568 1
-6 -3 15 138.837 238.908 1
6 3 -15 343.978 365.927 3
-6 3 15 246.668 318.466 3
-6 -3 15 1613.74 544.724 3
6 -3 -15 380.894 392.668 3
6 -3 -15 224.255 263.325 2
-6 3 15 193.982 233.573 2
-6 -3 15 574.038 298.932 2
6 3 -15 217.99 239.087 2
6 -3 -14 266.113 236.299 1
-6 3 14 901.194 289.773 1
-6 -3 14 227.546 242.511 1
6 3 -14 124.012 249.868 1
-6 -3 14 498.27 380.454 3
6 3 -14 753.397 367.493 3
-6 3 14 209.171 346.283 3
6 -3 -14 58.8501 304.136 3
-6 -3 14 710.013 309.042 2
-6 3 14 1264.83 311.501 2
6 3 -14 206.492 243.466 2
6 -3 -14 462.277 267.26 2
6 3 -13 1436.78 373.049 1
-6 3 13 238.455 193.559 1
6 -3 -13 103.868 176.69 1
-6 -3 13 467.081 288.308 1
6 3 -13 33.4182 217.326 2
6 -3 -13 238.327 235.099 2
-6 -3 13 123.366 246.093 2
-6 3 13 209.283 231.164 2
6 -3 -13 1722.95 496.606 3
6 3 -13 362.945 309.212 3
-6 -3 13 422.364 315.609 3
-6 3 13 246.725 306.554 3
-6 3 12 -71.1189 285.761 3
6 -3 -12 805.172 441.472 3
6 3 -12 727.423 353.748 3
-6 -3 12 143.965 288.465 3
6 3 -12 335.566 252.085 1
6 -3 -12 346.684 180.139 1
-6 -3 12 -9.43151 210.025 1
-6 3 12 172.141 162.938 1
6 -3 -12 492.191 264.872 2
-6 3 12 470.392 262.504 2
-6 -3 12 457.192 274.016 2
6 3 -12 377.492 238.329 2
6 3 -11 643.544 276.055 1
-6 -3 11 275.666 241.446 1
6 -3 -11 719.19 211.266 1
6 -3 -11 454.31 277.419 2
-6 3 11 1379.4 321.209 2
-6 -3 11 1114.09 377.945 3
-6 3 11 325.847 341.47 3
6 -3 -11 740.86 442.443 3
6 3 -11 992.838 320.494 2
-6 -3 11 771.502 294.066 2
-6 3 11 1112.67 244.801 1
-6 -3 10 4752.59 695.632 1
-6 3 10 4927.32 605.443 1
6 -3 -10 4240.8 589.432 1
6 3 -10 4025.48 677.385 1
6 3 -10 4789.79 778.384 3
-6 -3 10 4239.05 727.504 3
-6 3 10 4705.39 826.614 3
6 -3 -10 6846.61 1011.45 3
-6 3 10 4386.16 665.788 2
-6 -3 10 4297.05 678.106 2
6 3 -10 4953.93 698.234 2
6 -3 -10 3991.67 671.468 2
-6 3 9 10858.7 1098.36 1
6 3 -9 11374.4 1222.4 1
-6 -3 9 10833.8 1197.08 1
6 -3 -9 7454.67 1066.61 1
6 3 -9 9771.99 1175.14 2
-6 -3 9 10198.1 1188.14 2
6 -3 -9 8003.29 1170.54 2
-6 3 9 10327.4 1191.9 2
-6 3 9 6307.65 1245.58 3
6 -3 -9 11099 1455.09 3
-6 -3 9 8119.07 1239.37 3
-6 3 8 374.846 356.691 3
6 -3 -8 156.422 380.761 3
6 -3 -8 814.755 202.854 1
-6 -3 8 1153.7 304.214 2
6 3 -8 359.727 251.819 2
-6 -3 8 439.459 236.853 1
6 3 -8 169.669 225.928 1
-6 3 8 441.542 166.509 1
-6 3 7 171.137 157.904 1
6 3 -7 239.342 217.888 1
6 -3 -7 196.266 167.507 1
-6 -3 7 6.87754 189.816 1
6 -3 -7 596.702 388.894 3
-6 3 7 358.653 356.935 3
6 3 -7 -107.044 243.216 2
-6 -3 7 5.83822 221.358 2
-6 3 6 744.247 267.232 1
6 -3 -6 372.719 274.314 1
-6 3 6 951.388 409.079 3
6 -3 -6 519.08 370.244 3
6 3 -6 479.682 288.245 2
-6 -3 6 400.236 297.828 2
-6 -3 5 2088.19 419.016 1
6 3 -5 1965.82 430.409 1
-6 -3 5 1424.75 382.769 2
-6 3 5 1743.38 497.124 3
6 -3 -5 885.262 393.42 3
6 3 -5 849.352 359.469 2
-6 3 5 1313.71 429.782 1
6 -3 -5 1669 494.667 1
-6 3 4 536.982 438.459 3
6 -3 -4 1526.31 430.245 3
6 3 -4 99.5385 263.748 1
-6 -3 4 188.369 259.379 1
6 3 -3 271.226 330.066 1
-6 -3 3 561.18 339.512 1
-6 -3 2 293.22 426.269 1
6 3 -2 440.881 448.316 1
6 3 -1 5081.26 1011.41 1
-6 -3 1 5085.15 1014.89 1
-6 -3 0 60.4485 516.04 1
-6 3 -3 1469.92 472.725 2
6 -3 3 2061.66 517.513 2
-6 3 -4 476.964 312.533 2
6 -3 4 287.455 292.466 2
6 3 5 3619.19 752.407 2
6 -3 5 6243.9 839.784 2
-6 3 -5 8586.29 904.205 2
-6 -3 -5 4786.31 803.585 2
6 -3 6 2164.16 489.787 2
-6 3 -6 2704.35 520.906 2
6 3 6 2643.14 478.433 2
-6 -3 -6 2116.83 484.46 2
-6 -3 -7 1213.69 394.692 2
6 3 7 1202.77 390.959 2
-6 3 -7 1766.71 454.388 2
6 -3 7 2291.29 454.252 2
6 3 8 540.078 271.828 2
-6 3 -8 881.379 357.731 2
6 -3 8 1307.4 381.047 2
-6 -3 -8 1309.76 361.115 2
6 -3 9 72.1581 276.493 2
-6 -3 -9 151.277 251.96 2
6 3 9 235.034 245.215 2
-6 3 -9 264.456 322.194 2
-6 -3 -10 -67.0168 291.818 2
6 3 10 265.421 244.307 2
-6 3 -10 304.729 376.746 2
6 -3 10 230.327 327.293 2
-6 3 -11 1320.7 509.871 2
6 3 11 602.764 309.219 2
6 -3 11 930.566 425.794 2
-6 -3 -11 943.844 388.684 2
-6 3 -12 301.431 443.166 2
6 -3 12 105.6 328.446 2
-6 -3 -12 373.232 385.352 2
6 3 12 325.265 285.14 2
6 -3 13 917.844 490.936 2
6 3 13 1030.74 413.263 2
-6 -3 -13 466.49 445.128 2
-6 3 -13 1313.35 620.128 2
-6 3 -13 579.913 483.688 1
-6 4 13 808.134 280.593 1
6 4 -13 1534.09 401.085 1
6 4 -13 922.357 323.521 2
-6 -4 13 993.143 335.927 2
-6 4 13 737.788 291.319 2
6 -4 -13 680.831 294.01 2
6 4 -13 1121.65 380.475 3
-6 -4 13 989.893 366.062 3
-6 4 13 1013.23 418.255 3
6 -4 -13 837.504 423.536 3
-6 -4 13 1047.75 348.814 1
6 -4 -13 780.331 255.903 1
6 4 -12 551.489 274.933 2
-6 -4 12 -77.3194 232.546 2
-6 -4 12 149.296 216.922 1
6 -4 -12 294.818 162.865 1
6 4 -12 177.405 210.041 1
-6 4 12 34.1458 205.865 2
6 -4 -12 242.185 236.396 2
6 -4 -12 387.8 404.104 3
-6 4 12 84.5843 310.847 3
-6 -4 12 362.76 268.451 3
6 4 -12 491.086 325.014 3
-6 4 12 148.196 156.178 1
6 4 -11 452.857 311.521 3
-6 -4 11 218.551 296.415 3
-6 -4 11 398.415 243.798 2
6 4 -11 797.964 283.515 2
-6 4 11 181.51 148.61 1
6 4 -11 27.1915 201.558 1
-6 -4 11 292.749 212.408 1
6 -4 -11 213.681 142.66 1
-6 4 11 220.294 315.879 3
6 -4 -11 283.064 394.559 3
-6 4 11 493.559 247.71 2
6 -4 -11 7.0266 215.338 2
-6 -4 10 53.9411 334.439 3
-6 4 10 157.367 304.891 3
6 -4 -10 14.2909 345.918 3
6 -4 -10 352.458 145.688 1
6 4 -10 344.427 259.664 1
-6 -4 10 595.417 253.82 1
-6 4 10 369.777 145.453 1
6 -4 -10 273.846 263.746 2
-6 4 10 270.563 239.982 2
6 4 -10 443.777 254.356 2
-6 -4 10 223.192 250.553 2
-6 4 9 509.144 294.335 2
-6 4 9 652.103 421.41 3
6 -4 -9 730.085 472.445 3
-6 -4 9 285.793 214.245 1
-6 4 9 -38.8715 120.701 1
6 4 -9 121.589 221.676 1
6 -4 -9 220.145 126.749 1
-6 -4 9 252.471 233.761 2
6 4 -9 510.478 247.028 2
6 4 -8 420.769 248.394 2
-6 -4 8 257.499 247.916 2
6 -4 -8 417.284 159.904 1
-6 4 8 472.338 152.804 1
6 4 -8 729.216 282.605 1
-6 -4 8 463.181 236.033 1
-6 4 8 357.506 416.028 3
6 -4 -8 1427.22 608.92 3
-6 4 7 595.769 176.936 1
-6 -4 7 547.853 248.446 1
6 4 -7 337.135 241.44 1
6 -4 -7 404.133 198.267 1
-6 -4 7 612.314 256.536 2
6 4 -7 514.381 246.23 2
-6 4 7 779.143 380.437 3
6 -4 -7 132.078 358.565 3
-6 -4 6 781.794 265.359 1
6 4 -6 1089.5 315.675 1
6 -4 -6 141.734 338.44 3
-6 4 6 181.784 320.927 3
-6 -4 6 -73.7717 228.81 2
6 4 -6 425.651 245.231 2
6 -4 -6 302.788 319.812 1
-6 4 6 1089.54 309.713 1
-6 4 5 2626.96 553.366 3
6 -4 -5 2233.99 516.349 3
6 4 -5 3409.89 492.548 2
-6 -4 5 2295.22 445.564 2
6 4 -5 2002.5 464.942 1
-6 -4 5 1842.4 439.081 1
6 4 -4 837.129 335.409 1
-6 -4 4 1110.66 341.78 1
-6 4 4 2056.54 500.267 3
6 -4 -4 1179.33 393.064 3
6 4 -3 596.34 364.06 1
-6 -4 3 597.24 305.593 1
-6 4 3 432.412 418.237 3
6 -4 -3 346.648 302.816 3
-6 -4 2 1357.92 476.156 1
6 4 -2 543.4 437.38 1
6 4 -1 1522.24 594.011 1
-6 -4 1 939.175 540.229 1
6 4 0 1308.19 597.014 1
-6 -4 0 627.209 602.896 1
-6 -4 -1 577.073 542.027 1
-6 4 -3 2712.21 541.534 2
6 -4 3 2584.46 556.695 2
-6 4 -4 2380.81 488.572 2
6 -4 4 2119.02 481.678 2
-6 4 -5 87.1755 257.377 2
6 -4 5 -48.8936 251.122 2
6 -4 6 5471.41 933.507 2
-6 4 -6 6514.55 966.228 2
-6 -4 -6 9123.81 997.946 2
6 4 6 7017.28 924.797 2
6 4 7 255.127 249.774 2
-6 4 -7 209.085 270.979 2
6 -4 7 70.2944 242.781 2
-6 -4 -7 262.767 266.238 2
6 4 8 1193.58 324.038 2
6 -4 8 2084.01 455.429 2
-6 4 -8 1495.41 437.481 2
-6 -4 -8 1106.52 346.998 2
6 -4 9 193.939 285.901 2
-6 -4 -9 441.379 286.055 2
6 4 9 396.131 242.056 2
-6 4 -9 115.227 323.185 2
-6 -4 -10 1518.28 433.525 2
-6 4 -10 1841.62 557.39 2
-6 4 -10 1494.68 598.957 1
6 4 10 2296.64 443.839 2
6 -4 10 2204.15 527.709 2
-6 4 -11 1146.27 497.296 2
6 4 11 670.415 296.23 2
6 -4 11 1040.66 413 2
-6 -4 -11 1122.43 395.668 2
-6 4 -11 802.101 497.658 1
6 -4 11 889.475 461.818 1
6 -4 12 1324.51 478.666 2
-6 4 -12 279.21 432.075 2
6 4 12 639.228 307.171 2
-6 -4 -12 1253.71 469.237 2
-6 4 -12 1384.22 557.591 1
6 -4 12 134.132 391.182 1
-6 -5 11 429.403 248.559 2
6 5 -11 274.409 223.924 2
6 5 -11 97.075 208.545 1
6 -5 -11 204.897 246.05 2
-6 5 11 -13.4867 195.425 2
-6 -5 11 484.615 305.007 3
6 -5 -11 -28.7383 329.507 3
-6 5 11 178.402 281.104 3
-6 -5 10 344.635 227.791 1
-6 5 10 91.1066 217.32 2
6 -5 -10 219.208 266.768 2
-6 5 10 56.6956 268.042 3
6 -5 -10 538.938 390.764 3
6 5 -10 395.589 235.282 2
-6 -5 10 326.157 234.228 2
-6 5 9 439.352 323.485 3
6 -5 -9 487.445 396.163 3
-6 5 9 616.886 149.397 1
6 5 -9 733.975 264.126 2
-6 -5 9 981.917 314.087 2
-6 -5 9 456.023 242.128 1
6 5 -9 768.626 284.489 1
-6 -5 8 406.765 214.977 1
6 5 -8 283.864 241.212 1
-6 5 8 450.021 132.408 1
6 -5 -8 172.58 127.178 1
-6 5 8 614.814 334.25 3
6 -5 -8 941.747 463.795 3
-6 -5 8 423.981 230.092 2
6 5 -8 284.999 220.704 2
6 5 -7 306.25 221.614 2
-6 -5 7 155.441 224.67 2
-6 5 7 517.381 181.04 1
6 -5 -7 1116.63 292.773 1
-6 -5 7 753.738 260.123 1
6 5 -7 42.2203 210.464 1
-6 5 7 722.762 405.168 3
6 -5 -7 971.955 524.986 3
-6 5 6 673.515 267.691 1
-6 -5 6 63.3921 197.974 2
6 5 -6 425.644 229.887 2
-6 5 6 337.151 322.367 3
6 -5 -6 35.3128 298.365 3
-6 -5 6 157.782 191.742 1
6 5 -6 204.813 225.624 1
-6 -5 5 4071.44 684.218 2
6 5 -5 4359.69 700.253 2
6 5 -5 4908.28 776.189 1
-6 -5 5 6123.64 790.113 1
-6 5 5 6424.36 858.945 3
6 -5 -5 8190.85 945.318 3
-6 5 4 1562.72 415.044 3
-6 -5 4 1808.24 410.163 1
6 5 -4 631.329 333.731 1
-6 -5 4 872.901 303.533 2
6 5 -4 866.014 308.731 2
6 -5 -4 1236.56 395.081 3
-6 -5 3 -18.1519 202.429 1
6 5 -3 9.76286 242.623 1
-6 5 3 349.34 322.336 3
6 -5 -3 143.393 244.785 3
-6 -5 2 211.28 266.326 1
6 5 -2 23.0181 309.675 1
-6 5 2 429.085 393.679 3
6 -5 -2 146.559 259.673 3
6 5 -1 880.528 495.832 1
-6 -5 1 989.641 443 1
6 5 0 498.415 491.01 1
-6 -5 0 342.905 462.347 1
-6 -5 -1 648.139 576.164 1
6 5 1 692.419 550.584 1
-6 5 -2 771.693 345.351 2
6 -5 3 1983.62 450.64 2
-6 5 -3 1567.77 413.168 2
6 -5 4 3110.35 628.486 2
-6 5 -4 4686.1 667.213 2
-6 5 -5 137.831 251.327 2
6 -5 5 701.552 326.643 2
-6 -5 -6 523.085 295.395 2
-6 5 -6 265.614 250.904 2
6 -5 6 913.914 343.118 2
-6 5 -6 407.212 387.116 1
6 5 6 535.343 267.697 2
-6 5 -7 2059.42 563.158 1
6 5 7 1019.8 294.942 2
-6 5 -7 189.81 258.604 2
6 -5 7 526.572 302.326 2
-6 -5 -7 1714.35 371.913 2
6 -5 8 158.608 338.57 1
-6 5 -8 620.793 432.366 1
-6 -5 -8 929.339 312.294 2
-6 5 -8 777.235 365.941 2
6 -5 8 457.961 301.258 2
6 5 8 694.894 253.484 2
-6 5 -9 622.549 460.278 1
6 -5 9 363.685 400.268 1
6 -5 9 449.988 312.072 2
6 5 9 442.189 215.203 2
-6 -5 -9 199.092 246.201 2
-6 5 -9 253.661 334.749 2
6 -5 10 136.352 370.787 1
-6 5 -10 148.018 393.783 1
-6 -5 -10 445.299 289.365 2
6 5 10 130.862 210.634 2
-6 5 -10 28.1271 349.923 2
6 -5 10 277.137 318.819 2
-6 -6 8 1527.93 355.941 1
6 6 -8 2005.57 416.013 1
-6 6 8 783.345 380.086 3
6 -6 -8 1870.14 553.037 3
6 6 -8 1984.81 370.368 2
-6 -6 8 1085.72 330.749 2
-6 -6 7 507.988 228.309 1
6 6 -7 380.613 254.995 1
-6 6 7 342.853 299.215 3
6 -6 -7 1289.82 495.318 3
6 6 -7 255.673 213.305 2
-6 -6 7 411.073 239.906 2
6 6 -6 217.705 231.821 1
-6 -6 6 234.255 202.684 1
6 6 -6 395.128 217.461 2
-6 -6 6 179.814 202.075 2
-6 6 6 190.13 340.477 3
6 -6 -6 973.072 507.707 3
6 6 -5 -139.56 245.666 1
-6 -6 5 146.198 197.043 1
-6 6 5 127.905 291.712 3
6 -6 -5 832.657 384.143 3
-6 -6 5 38.7136 190.525 2
6 6 -5 256.302 205.419 2
-6 -6 4 1030.57 310.789 2
6 6 -4 1583.13 338.975 2
-6 -6 4 1734.47 378.188 1
6 -6 -4 1892.94 469.307 3
-6 6 4 1233.68 397.809 3
6 6 -4 1205.71 376.994 1
-6 -6 3 1238.52 325.622 2
-6 -6 3 1580.56 401.662 1
6 -6 -3 1453.83 390.692 3
6 6 -3 1199.05 389.434 1
-6 6 3 941.476 373.928 3
-6 6 2 815.458 381.501 3
-6 -6 2 1093.46 376.551 1
6 -6 -2 1659.02 372.775 3
6 6 -2 1974.78 487.141 1
-6 6 1 256.611 365.652 3
6 -6 -1 156.406 255.275 3
6 6 -1 349.531 376.132 1
-6 -6 1 330.688 325.237 1
6 6 0 288.959 412.031 1
-6 -6 0 -245.073 388.426 1
-6 -6 -1 164.215 474.635 1
6 6 1 361.12 477.503 1
-6 -6 -2 408.558 537.756 1
6 6 2 1093.03 579.817 1
-6 6 -2 332.411 280.699 2
6 -6 2 435.555 354.57 2
6 -6 3 87.2155 255.646 2
-6 6 -3 219.618 273.24 2
-6 6 -3 1395.02 423.667 1
6 -6 4 415.933 282.181 2
-6 6 -4 241.601 258.744 2
-6 6 -4 579.099 381.772 1
6 -6 5 805.627 322.115 2
-6 6 -5 432.506 261.973 2
-6 6 -5 752.474 393.795 1
6 -6 5 435.233 309.279 1
-6 6 -6 340.24 273.063 2
6 -6 6 -44.8901 249.649 2
-6 -6 -6 370.244 283.475 2
6 -6 6 131.013 298.108 1
-6 6 -6 329.614 391.468 1
6 -6 7 868.362 396.725 1
-6 6 -7 1185.82 448.136 1
6 6 7 459.263 238.703 2
-6 6 -7 169.204 256.954 2
6 -6 7 183.707 236.758 2
-7 0 15 352.035 356.761 3
7 0 -15 280.432 406.932 3
7 0 -15 111.017 245.216 2
-7 0 15 99.1379 240.673 2
7 0 -15 296.282 251.797 1
-7 0 15 -20.0742 192.455 1
7 0 -14 2816.22 771.37 3
-7 0 14 1783.52 419.949 1
7 0 -14 1687.67 434.546 1
-7 0 14 1038.12 585.989 3
-7 0 14 2108.41 465.005 2
7 0 -14 2550.15 498.403 2
-7 0 13 8.06593 182.465 1
7 0 -13 354.329 226.288 1
-7 0 13 279.273 379.968 3
7 0 -13 200.754 344.809 3
7 0 -13 426.15 288.968 2
-7 0 13 525.823 277.99 2
7 0 -12 14.6239 186.087 1
-7 0 12 92.9964 169.136 1
-7 0 12 501.875 393.156 3
7 0 -12 687.098 408.651 3
-7 0 12 224.944 255.041 2
7 0 -12 127.04 236.538 2
-7 0 11 321.319 334.285 3
7 0 -11 115.436 325.433 3
-7 0 11 -6.64325 167.139 1
7 0 -11 628.069 238.711 1
-7 0 11 169.861 242.652 2
7 0 -11 702.204 289.601 2
-7 0 10 1946.22 351.756 1
7 0 -10 1237.12 321.556 1
-7 0 10 1132.87 358.084 2
7 0 -10 1291.09 365.233 2
7 0 -10 1132.82 442.712 3
-7 0 10 1113.58 441.532 3
-7 0 9 173.47 181.94 1
7 0 -9 19.3589 192.225 1
7 0 -9 801.29 343.243 2
-7 0 9 966.093 334.745 2
-7 0 9 91.0941 331.446 3
7 0 -9 19.7538 302.288 3
7 0 -8 12749.9 1605.13 1
-7 0 8 11840.9 1581.71 1
7 0 -8 14087.2 1676.14 2
-7 0 8 12415.1 1644.23 2
-7 0 8 18596.1 1848.32 3
7 0 -8 17216.2 1789.36 3
-7 0 7 -13.2582 229.521 1
7 0 -7 97.3354 281.815 1
-7 0 7 590.99 582.766 3
7 0 -6 187.105 273.778 1
-7 0 6 858.134 309.886 1
7 0 -5 613.386 414.07 1
-7 0 5 438.014 343.785 1
7 0 -4 1296.25 579.362 1
-7 0 4 1062.42 519.355 1
7 0 -3 535.277 570.393 1
-7 0 3 27.1505 503.071 1
-7 0 -5 381.494 343.769 2
7 0 5 335.066 343.593 2
-7 0 -6 6147.57 853.532 2
7 0 6 4570.55 787.065 2
-7 0 -7 553.022 362.788 2
7 0 7 361.01 355.852 2
7 0 8 376.246 293.068 2
-7 0 -8 340.522 309.397 2
-7 0 -9 263.32 313.353 2
7 0 9 537.727 319.503 2
-7 0 -10 -32.3209 277.74 2
7 0 10 175.462 253.291 2
-7 0 -11 373.007 341.154 2
7 0 11 332.434 299.52 2
7 0 12 594.143 365.096 2
-7 0 -12 380.016 380.994 2
-7 0 -13 125.362 396.007 2
7 0 13 555.529 346.969 2
-7 0 -14 801.895 521.932 2
7 0 14 195.085 338.446 2
7 -1 -15 200.299 253.482 2
-7 1 15 507.497 264.563 2
7 1 -15 554.777 293.859 2
-7 -1 15 776.665 313.604 2
-7 1 15 666.694 262.808 1
7 1 -15 1445.21 578.761 3
-7 1 15 480.429 369.815 3
7 -1 -15 1284.98 513.851 3
-7 -1 15 399.337 503.502 3
7 1 -15 147.008 239.449 1
-7 -1 15 676.796 288.524 1
7 -1 -15 751.012 286.006 1
7 1 -14 285.697 245.196 1
7 -1 -14 367.789 258.079 1
-7 -1 14 731.971 293.608 1
-7 1 14 82.6584 227.104 2
7 1 -14 211.816 245.578 2
-7 -1 14 26.3294 232.4 2
7 -1 -14 381.968 273.723 2
-7 -1 14 -14.2354 325.175 3
7 1 -14 -42.9881 317.313 3
-7 1 14 229.841 378.498 3
7 -1 -14 105.63 385.108 3
-7 -1 13 572.384 404.894 3
-7 1 13 1503.9 588.805 3
7 -1 -13 769.161 576.631 3
7 1 -13 1327.76 461.003 3
-7 1 13 1098.45 356.669 2
7 1 -13 1008.29 329.112 1
-7 -1 13 1502.8 382.845 2
7 -1 -13 1450.26 381.233 2
7 1 -13 1827.73 413.123 2
-7 1 13 1453.63 324.253 1
7 -1 -13 1102.47 314.729 1
-7 -1 13 1977.72 392.782 1
7 1 -12 1109.69 337.83 2
-7 -1 12 1117.75 334.269 2
7 -1 -12 510.082 297.003 2
-7 1 12 662.866 296.401 2
7 1 -12 361.226 349.039 3
-7 1 12 356.425 382.12 3
-7 -1 12 224.131 334.992 3
7 -1 -12 574.123 387.461 3
7 1 -12 198.437 209.151 1
7 -1 -12 550.606 226.089 1
-7 -1 12 916.937 261.488 1
-7 1 12 151.357 182.652 1
7 -1 -11 3559.2 503.448 1
7 1 -11 2569.21 494.414 1
-7 1 11 1845.92 425.969 1
-7 -1 11 3433.9 518.062 1
-7 1 11 3846.86 698.937 3
7 -1 -11 3455.17 559.199 2
-7 1 11 3031.99 529.679 2
-7 -1 11 2690.74 531.208 2
7 1 -11 3176.5 548.205 2
-7 -1 11 2447.14 602.544 3
7 1 -11 3329.6 637.925 3
7 -1 -11 4261.71 732.401 3
-7 1 10 864.343 234.077 1
7 -1 -10 119.824 176.196 1
7 1 -10 209.213 218.872 1
-7 -1 10 60.1139 314.594 3
7 1 -10 50.7258 291.162 3
7 1 -10 350.07 273.499 2
7 -1 -10 332.746 309.845 2
-7 1 10 -7.28197 255.787 2
-7 -1 10 371.327 277.63 2
7 -1 -10 285.954 372.828 3
-7 1 10 483.091 369.23 3
-7 -1 10 327.482 207.787 1
7 -1 -9 863.393 272.416 1
-7 -1 9 1045.48 288.45 1
7 1 -9 619.493 280.634 1
-7 1 9 1457.29 463.75 3
7 1 -9 1743.37 495.228 3
-7 1 9 1169.1 273.259 1
-7 -1 9 1453.49 504.554 3
7 -1 -9 969.515 414.563 3
7 1 -9 1429.54 376.919 2
7 -1 -9 755.672 383.525 2
-7 1 9 574.773 334.969 2
-7 -1 9 1166.59 353.189 2
-7 1 8 3844.56 686.47 3
7 -1 -8 3388.39 653.306 3
-7 -1 8 4894.76 592.064 1
7 -1 -8 1991.99 486.326 1
-7 1 8 3542.79 521.677 1
7 1 -8 3539.46 568.92 1
-7 -1 8 2690.7 747.363 3
-7 1 8 4136.97 653.743 2
7 1 -8 3304.41 598.086 2
-7 -1 8 3466.8 600.666 2
-7 -1 7 8800.58 1193.42 2
-7 1 7 8036.72 1281.14 3
7 -1 -7 7696.09 1234.88 3
7 1 -7 7772.06 1148.64 1
-7 -1 7 10546 1186.91 1
7 -1 -7 9756.59 1161.07 1
-7 1 7 10848.7 1160.61 1
-7 -1 6 1259.1 380.172 1
7 -1 -6 1475.54 414.227 1
-7 1 6 2877.97 796.982 3
-7 1 6 2147.94 433.182 1
7 1 -6 1467.06 422.424 1
7 -1 -5 6369.02 1223.93 1
-7 1 5 9835.05 1289.97 1
7 1 -5 11287.9 1297.28 1
-7 -1 5 9987.07 1243.03 1
-7 1 4 4968.62 900.815 1
7 1 -4 4663.14 896.585 1
-7 -1 4 5597.06 877.063 1
7 -1 -4 3039.95 867.538 1
7 1 -3 4925.34 995.179 1
-7 -1 3 4963.72 969.716 1
7 1 -2 1745.87 718.307 1
-7 -1 2 2198.5 716.951 1
-7 1 -4 1275.55 484.907 2
-7 1 -5 1815.32 565.886 2
7 1 5 5927.72 742.115 2
7 -1 5 2403.93 570.031 2
-7 -1 -5 5768.55 791.172 2
7 1 6 3616.56 593.047 2
-7 1 -6 2010.12 540.131 2
7 -1 6 2313.3 535.156 2
-7 -1 -6 3218.49 599.814 2
7 1 7 940.499 342.553 2
-7 1 -7 884.099 360.675 2
7 -1 7 663.749 347.021 2
-7 -1 -7 953.944 382.662 2
7 -1 8 1261.84 401.536 2
-7 -1 -8 1404.86 422.228 2
-7 1 -8 1267.49 441.778 2
7 1 8 1476.81 392.235 2
-7 1 -9 434.852 349.291 2
7 -1 9 885.374 337.438 2
-7 -1 -9 441.642 303.612 2
7 1 9 86.4597 247.196 2
-7 1 -10 864.083 384.814 2
-7 -1 -10 196.456 306.835 2
7 -1 10 995.789 361.846 2
7 1 10 92.6773 258.04 2
-7 1 -11 437.336 360.208 2
-7 -1 -11 626.696 360.21 2
7 -1 11 56.1637 272.316 2
7 1 11 612.41 327.503 2
-7 1 -12 2143.94 593.624 2
7 1 12 2117.04 490.023 2
-7 -1 -12 1370.15 479.387 2
7 -1 12 1517.43 478.332 2
-7 1 -13 491.144 417.111 2
-7 -1 -13 659.69 414.769 2
7 -1 13 194.302 324.577 2
7 1 13 353.07 310.471 2
-7 -2 15 363.508 271.326 2
-7 2 15 466.486 261.908 2
7 2 -15 28.5483 222.852 2
7 -2 -15 515.053 295.173 2
-7 2 15 254.916 209.281 1
7 -2 -15 312.721 236.916 1
-7 -2 15 322.241 249.446 1
7 2 -15 733.829 320.963 1
-7 -2 15 58.0975 326.769 3
-7 2 15 13.9249 324.523 3
7 -2 -15 302.965 368.346 3
7 2 -15 186.215 328.894 3
7 2 -14 928.897 328.274 2
7 -2 -14 967.824 335.794 2
-7 -2 14 453.363 281.523 2
-7 2 14 409.138 248.488 2
-7 2 14 239.165 193.492 1
7 2 -14 985.599 326.479 1
-7 -2 14 1061.72 329.67 1
7 -2 -14 54.425 199.526 1
7 2 -14 358.83 331.773 3
-7 2 14 332.131 359.227 3
-7 -2 14 50.6636 310.904 3
7 -2 -14 135.263 371.342 3
7 2 -13 396.744 270.762 2
-7 -2 13 68.4425 221.095 2
7 2 -13 175.491 301.386 3
-7 -2 13 503.532 344.143 3
-7 2 13 365.81 363.46 3
7 -2 -13 318.369 445.61 3
-7 -2 13 309.585 229.527 1
-7 2 13 183.445 171.92 1
7 2 -13 863.445 294.3 1
7 -2 -13 60.2518 170.351 1
7 -2 -13 327.838 274.08 2
-7 2 13 165.099 241.888 2
7 -2 -12 1021.76 343.645 2
-7 -2 12 986.109 344.219 2
7 2 -12 1045.15 342.396 2
-7 -2 12 1152.07 427.824 3
-7 2 12 1402.1 591.82 3
7 -2 -12 1879.45 676.506 3
-7 2 12 2182.38 409.902 2
7 2 -12 1467.16 439.564 3
7 -2 -12 919.41 270.903 1
-7 2 12 1593.28 309.489 1
7 2 -12 1446.94 353.864 1
-7 -2 12 834.099 289.384 1
-7 2 11 102.719 236.02 2
7 -2 -11 125.128 241.115 2
7 2 -11 634.696 286.924 2
-7 -2 11 199.782 286.643 3
7 2 -11 365.395 338.813 3
-7 2 11 -121.217 340.536 3
7 -2 -11 -258.618 384.86 3
-7 -2 11 252.989 246.564 2
-7 2 11 115.517 148.104 1
-7 -2 11 85.6299 176.946 1
7 -2 -11 254.507 181.41 1
7 2 -11 207.131 222.192 1
-7 2 10 2426.6 556.208 3
-7 -2 10 1407.65 450.022 3
7 2 -10 1018.46 425.001 3
7 2 -10 1826.6 401.32 2
-7 -2 10 1479.5 391.094 2
7 -2 -10 1598.31 423.697 2
-7 2 10 1941.96 418.782 2
7 -2 -10 2098.7 540.678 3
-7 -2 10 1685.49 364.073 1
-7 2 10 1965.87 337.576 1
7 2 -10 1378.41 355.302 1
7 -2 -10 1293.16 307.315 1
7 -2 -9 859.479 278.324 1
7 2 -9 1275.43 370.438 2
-7 -2 9 1346.07 536.028 3
-7 2 9 1700.27 299.313 1
7 2 -9 1277.05 348.166 1
-7 -2 9 1699.69 358.779 1
-7 2 9 1547.88 464.794 3
7 -2 -9 1393.84 465.286 3
-7 2 9 1579.18 419.391 2
-7 -2 9 1062.29 340.792 2
7 -2 -9 1276.98 422.419 2
-7 -2 8 3268.23 577.84 1
-7 2 8 3905.12 556.552 1
7 2 -8 4393.93 626.075 1
7 -2 -8 2856.19 530.804 1
-7 2 8 5418.85 797.143 3
7 -2 -8 3924.38 725.099 3
7 2 -8 3745.34 630.684 2
-7 -2 8 4156.23 635.48 2
-7 -2 7 21.7391 287.9 2
7 2 -7 348.352 315.429 2
7 2 -7 23.8534 219.498 1
-7 -2 7 150.507 226.226 1
-7 2 7 309.205 213.194 1
-7 2 7 178.269 369.468 3
7 -2 -7 -141.355 346.466 3
7 -2 -7 283.057 239.529 1
-7 -2 6 336.042 267.511 1
7 2 -6 379.092 281.017 1
-7 2 6 439.224 467.054 3
7 -2 -6 263.71 359.641 3
-7 2 6 912.281 335.532 1
7 -2 -6 489.897 361.746 1
-7 2 5 469.406 685.654 3
7 2 -5 92.2061 298.263 1
-7 2 5 846.338 436.258 1
-7 -2 5 239.924 289.037 1
7 -2 -5 752.692 489.19 1
7 2 -4 544.307 400.817 1
-7 -2 4 892.14 407.954 1
-7 2 4 377.904 417.09 1
7 2 -3 100.627 502.138 1
-7 -2 3 288.365 465.086 1
7 2 -2 -111.5 548.877 1
-7 -2 2 380.63 583.732 1
-7 -2 1 -201.52 534.438 1
-7 2 -4 124.207 369.606 2
7 -2 4 824.095 417.35 2
-7 -2 -5 164.711 367.558 2
-7 2 -5 571.072 350.774 2
7 -2 5 26.973 314.795 2
-7 2 -6 3069.72 602.182 2
-7 -2 -6 2701.58 587.944 2
7 2 6 3790.53 615.45 2
7 -2 6 2846.57 584.408 2
-7 -2 -7 773.543 369.074 2
-7 2 -7 910.238 383.156 2
7 -2 7 706.645 355.521 2
7 2 7 1245.07 367.447 2
7 2 8 3704.25 602.666 2
-7 -2 -8 3797.25 645.891 2
-7 2 -8 3258.74 640.494 2
7 -2 8 2720.73 598.267 2
-7 2 -9 2292.97 523.451 2
7 -2 9 2344.21 518.185 2
-7 -2 -9 2377.19 533.418 2
7 2 9 2550.86 493.933 2
-7 2 -10 838.52 387.928 2
7 -2 10 629.45 333.441 2
-7 -2 -10 189.394 302.717 2
7 2 10 377.197 273.312 2
7 -2 11 480.344 319.067 2
-7 -2 -11 1150.59 400.9 2
7 2 11 405.745 283.874 2
-7 2 -11 454.143 392.443 2
7 -2 12 2555.04 586.137 2
-7 2 -12 3117.5 680.329 2
-7 -2 -12 2601.17 590.069 2
7 2 12 1734.9 490.588 2
-7 -2 -13 100.615 341.722 2
7 -2 13 362.426 326.649 2
7 2 13 -71.8792 274.139 2
-7 2 -13 255.214 391.126 2
-7 -3 14 418.288 348.922 3
-7 3 14 244.718 320.592 3
7 3 -14 11.8264 262.833 3
7 -3 -14 216.922 372.338 3
7 -3 -14 349.964 256.638 2
7 3 -14 74.1064 213.224 1
-7 3 14 7.4403 157.027 1
-7 -3 14 42.921 194.081 1
7 -3 -14 185.754 181.39 1
7 3 -14 658.618 294.156 2
-7 3 14 218.609 219.057 2
-7 -3 14 543.318 291.923 2
7 3 -13 132.991 298.674 3
-7 3 13 -66.9098 281.486 3
7 -3 -13 339.771 424.439 3
-7 -3 13 234.615 300.621 3
-7 3 13 85.4484 219.609 2
7 -3 -13 355.816 254.018 2
7 3 -13 154.982 241.813 1
-7 3 13 398.751 196.959 1
7 -3 -13 110.058 155.066 1
-7 -3 13 472.959 245.971 1
7 3 -13 897.287 309.739 2
-7 -3 13 79.9252 238.046 2
-7 -3 12 149.655 264.316 3
7 3 -12 452.307 309.585 3
-7 3 12 179.147 353.204 3
7 -3 -12 -17.7724 379.888 3
-7 3 12 231.32 235.321 2
7 -3 -12 126.92 243.322 2
7 3 -12 447.117 270.565 2
-7 -3 12 440.815 268.134 2
7 3 -12 266.363 222.723 1
7 -3 -12 263.757 171.551 1
-7 -3 12 211.496 193.892 1
-7 3 12 197.373 154.617 1
7 3 -11 2192.86 473.498 2
-7 -3 11 1948.97 458.019 2
7 -3 -11 3461.9 545.451 2
-7 3 11 3054.01 518.441 2
-7 3 11 1006.34 570.794 3
7 -3 -11 1162.11 690.013 3
7 -3 -11 2379.94 391.565 1
7 3 -11 2852.95 492.864 1
-7 3 11 3026.82 412.639 1
-7 -3 11 2531.43 468.316 1
7 3 -11 2214.22 565.627 3
-7 -3 11 2431.05 559.882 3
7 3 -10 404.489 238.583 1
-7 -3 10 94.7642 190.789 1
-7 -3 10 87.4512 391.532 3
-7 3 10 79.433 311.568 3
7 -3 -10 -172.572 380.352 3
-7 -3 10 261.739 230.646 2
-7 3 10 307.374 281.872 2
7 3 -10 319.05 242.31 2
7 -3 -10 383.912 293.386 2
7 -3 -10 498.193 186.584 1
-7 3 10 391.583 168.394 1
-7 3 9 3381.78 669.178 3
7 3 -9 4251.74 586.524 2
-7 -3 9 2628.66 520.98 2
7 -3 -9 3001.24 463.921 1
7 3 -9 3032.11 553.448 1
-7 3 9 2873.8 451.859 1
7 -3 -9 2872.4 691.349 3
-7 -3 9 3475.1 549.215 1
-7 -3 8 68.1563 225.393 2
7 3 -8 84.3653 241.219 2
7 -3 -8 55.7736 310.357 3
-7 3 8 75.8407 323.068 3
-7 3 8 123.253 160.749 1
7 3 -8 49.4087 219.681 1
-7 -3 8 46.3766 190.464 1
7 -3 -8 10.515 162.312 1
7 3 -7 1125.92 343.108 1
-7 -3 7 1581.59 389.58 2
-7 -3 7 1131.44 336.566 1
-7 3 7 1371.98 317.925 1
7 -3 -7 1584.09 468.006 3
-7 3 7 1468.48 469.823 3
7 -3 -7 1000.28 324.523 1
7 3 -7 1299.12 371.52 2
-7 3 6 3141.82 635.106 3
7 -3 -6 2533.11 551.161 3
-7 -3 6 2078.85 493.808 2
7 -3 -6 3133.91 627.678 1
-7 -3 6 2657.52 504.862 1
-7 3 6 2870.37 564.592 1
7 3 -6 2203.88 506.295 1
-7 3 5 1066.36 522.953 3
7 -3 -5 1222.94 434.837 3
-7 3 5 2322.37 541.776 1
7 3 -5 1473.68 423.126 1
-7 -3 5 876.414 341.708 1
-7 3 4 1847.64 882.615 3
-7 -3 4 602.827 341.731 1
7 3 -4 457.564 375.343 1
-7 -3 3 3200.48 680.51 1
7 3 -3 1816.65 607.703 1
7 3 -2 -64.0381 519.53 1
-7 -3 2 580.691 511.846 1
-7 -3 1 4100.6 941.576 1
7 3 -1 2728.51 808.737 1
-7 3 -4 358.817 354.318 2
7 -3 4 275.328 337.904 2
7 -3 5 347.864 316.246 2
-7 3 -5 258.878 310.861 2
-7 3 -6 410.234 370.753 2
7 -3 6 654.905 357.97 2
-7 -3 -6 951.424 386.228 2
7 3 6 804.654 348.832 2
7 -3 7 3119.48 609.474 2
-7 3 -7 3386.97 633.956 2
-7 -3 -7 3794.73 646.322 2
7 3 7 3185.24 571.862 2
-7 -3 -8 389.761 306.65 2
-7 3 -8 -79.0892 296.958 2
7 -3 8 133.7 260.777 2
7 3 8 334.688 297.668 2
7 3 9 747.553 296.064 2
-7 3 -9 184.381 333.537 2
7 -3 9 500.228 313.621 2
-7 -3 -9 607.766 324.542 2
-7 3 -10 447.11 376.244 2
7 -3 10 335.192 310.803 2
-7 -3 -10 576.295 330.464 2
7 3 10 570.634 268.696 2
-7 3 -11 2800.46 664.835 2
7 -3 11 3349.02 639.417 2
7 3 11 2857.45 535.689 2
-7 -3 -11 2084.63 545.252 2
7 3 12 51.0607 239.541 2
-7 3 -12 -92.0209 362.924 2
7 -3 12 27.0265 285.097 2
-7 -3 -12 577.752 359.019 2
7 4 -12 264.794 231.32 1
7 -4 -12 565.404 184.728 1
-7 -4 12 187.34 198.319 1
-7 4 12 402.325 165.088 1
7 4 -12 642.55 275.439 2
-7 -4 12 399.032 251.954 2
-7 -4 12 1307.42 406.766 3
7 4 -12 132.934 335.304 3
7 -4 -12 173.624 265.201 2
-7 4 12 479.12 264.104 2
-7 4 12 458.574 333.481 3
7 -4 -12 102.432 362.262 3
-7 4 11 331.303 148.527 1
-7 -4 11 420.173 219.576 1
7 -4 -11 361.405 157.441 1
7 4 -11 378.036 239.678 1
-7 -4 11 137.129 219.733 2
7 4 -11 676.363 283.811 2
-7 -4 11 326.033 348.256 3
-7 4 11 121.466 340.919 3
7 -4 -11 142.879 401.361 3
7 -4 -11 287.416 279.882 2
-7 4 11 31.2748 237.255 2
-7 4 10 163.456 260.528 2
7 4 -10 80.8325 201.349 1
-7 -4 10 134.581 183.758 1
-7 4 10 -13.8986 393.693 3
7 -4 -10 777.557 556.502 3
7 4 -10 256.096 237.775 2
-7 -4 10 827.226 307.638 2
-7 4 10 250.399 139.346 1
7 -4 -10 139.545 139.48 1
-7 4 9 1018.45 215.351 1
-7 4 9 897.969 444.678 3
7 -4 -9 446.119 407.475 3
7 4 -9 622.463 273.545 2
-7 -4 9 384.23 252.556 2
7 -4 -9 524.729 199.127 1
-7 -4 9 626.661 249.755 1
7 4 -9 729.238 287.847 1
7 4 -8 4930.91 635.932 2
-7 -4 8 3721.96 590.455 2
7 -4 -8 3425.29 736.916 3
7 4 -8 3438.83 609.909 1
-7 -4 8 3452.51 602.003 1
7 -4 -8 3664.76 539.655 1
-7 4 8 3702.81 514.787 1
-7 4 8 2689.47 672.724 3
7 4 -7 1350.15 357.008 2
7 -4 -7 1873.8 439.85 1
-7 4 7 1394.98 334.259 1
-7 -4 7 1533.4 368.173 1
-7 -4 7 1706.53 389.122 2
7 4 -7 1084.19 363.557 1
7 -4 -7 1522.88 472.276 3
-7 4 7 1195.43 450.098 3
7 4 -6 670.29 310.309 2
-7 -4 6 547.403 287.248 2
7 -4 -6 223.96 294.452 3
-7 4 6 878.007 383.258 1
-7 4 6 400.449 319.965 3
7 -4 -6 355.572 373.004 1
7 4 -6 204.413 264.743 1
-7 -4 6 355.475 246.749 1
-7 4 5 1666.95 480.129 3
7 -4 -5 624.869 332.91 3
7 4 -5 1147.45 361.428 1
-7 -4 5 422.887 271.981 1
7 4 -4 4568 750.812 1
-7 -4 4 5037.68 745.729 1
-7 4 4 5153.75 910.164 3
7 -4 -4 2942 660.846 3
-7 4 3 3731.98 1078.82 3
7 4 -3 1378.07 485.578 1
-7 -4 3 823.915 415.629 1
7 4 -2 94.1506 453.161 1
-7 -4 2 854.707 493.744 1
-7 -4 1 579.826 552.731 1
7 4 -1 295.572 548.429 1
7 4 0 2850.41 796.471 1
-7 -4 0 3360.79 896.037 1
-7 4 -3 451.843 358.934 2
-7 4 -4 1382.05 431.883 2
7 -4 4 1764.25 456.276 2
-7 4 -5 679.833 342.372 2
7 -4 5 1079.29 385.222 2
-7 4 -6 607.788 310.069 2
7 -4 6 327.216 294.264 2
7 -4 7 292.431 284.552 2
7 4 7 441.566 284.795 2
-7 4 -7 557.616 334.056 2
-7 -4 -7 182.602 305.161 2
-7 4 -8 3122.14 667.872 2
7 -4 8 3771.19 684.028 2
-7 -4 -8 3498.26 628.205 2
7 4 8 4314.08 633.605 2
-7 4 -9 112.825 292.749 2
7 4 9 175.778 223.574 2
7 -4 9 180.74 268.369 2
-7 -4 -9 451.622 300.714 2
-7 4 -10 338.17 343.953 2
7 -4 10 163.652 284.479 2
-7 -4 -10 369.65 277.486 2
7 4 10 -40.2461 201.276 2
7 5 -10 375.182 246.428 1
-7 -5 10 340.927 212.087 1
-7 5 10 415.426 351.696 3
7 -5 -10 341.03 401.528 3
-7 -5 10 470.209 248.799 2
7 5 -10 166.486 213.37 2
7 5 -9 173.566 215.934 2
-7 -5 9 -97.0598 221.555 2
-7 5 9 1008.27 477.008 3
7 -5 -9 763.331 554.349 3
-7 -5 9 185.628 189.623 1
7 5 -9 352.192 242.244 1
-7 -5 8 1270.39 326.058 1
-7 5 8 1013.28 241.407 1
7 5 -8 1004.06 328.519 1
-7 5 8 1074.26 428.153 3
7 -5 -8 1727.36 519.297 3
-7 -5 8 1728.97 356.911 2
7 5 -8 817.366 290.356 2
-7 5 7 2413.6 466.19 1
7 5 -7 2607.86 515.791 1
-7 -5 7 2189.38 461.863 1
7 -5 -7 2971.48 638.798 3
-7 5 7 1795.85 534.953 3
7 5 -7 2706.12 467.694 2
-7 -5 7 2758.9 474.615 2
7 5 -6 653.193 276.796 2
-7 -5 6 735.203 281.786 2
7 5 -6 910.979 327.88 1
-7 -5 6 618.93 284.425 1
-7 5 6 577.607 341.358 3
7 -5 -6 414.309 326.482 3
-7 -5 5 931.804 310.53 2
7 5 -5 614.195 301.768 2
-7 5 5 687.396 388.712 3
-7 -5 5 1219.4 356.818 1
7 5 -5 874.404 346.049 1
7 -5 -5 620.072 339.503 3
7 5 -4 193.338 284.276 1
-7 5 4 425.62 353.774 3
7 -5 -4 156.551 249.986 3
-7 -5 4 655.292 292.776 1
7 5 -3 2908.06 636.835 1
-7 -5 3 2541.27 572.976 1
-7 5 3 3979.39 794.077 3
7 -5 -3 2466.26 518.429 3
-7 -5 2 530.242 396.118 1
7 5 -2 371.454 433.712 1
7 5 -1 1368.3 641.201 1
-7 -5 1 442.664 480.399 1
-7 -5 0 -19.3904 521.581 1
7 5 0 1359.58 632.316 1
7 5 1 934.316 574.112 1
-7 -5 -1 681.405 598.226 1
-7 5 -3 287.416 320.217 2
7 -5 3 842.921 403.653 2
7 -5 4 282.423 319.257 2
-7 5 -4 401.368 322.112 2
7 -5 5 751.533 343.115 2
-7 5 -5 930.556 371.854 2
7 -5 6 1678.01 416.208 2
-7 5 -6 1125.94 382.298 2
-7 -5 -6 758.007 402.423 2
-7 5 -7 1079.31 374.826 2
-7 -5 -7 596.693 332.071 2
7 -5 7 802.414 362.294 2
7 5 7 459.049 282.977 2
-7 5 -8 434.616 319.325 2
7 -5 8 20.4621 243.8 2
7 5 8 149.318 214.68 2
-7 -5 -8 222.352 268.027 2
7 -6 -6 1377.48 462.552 3
-7 6 6 315.715 314.938 3
-7 -6 6 272.913 220.728 2
7 6 -6 958.273 280.213 2
7 6 -6 216.551 252.901 1
-7 -6 6 618.422 252.695 1
-7 6 5 620.064 332.287 3
7 -6 -5 699.084 350.142 3
7 6 -5 727.555 290.653 2
-7 -6 5 581.075 266.915 2
7 6 -5 626.699 316.524 1
-7 -6 5 167.046 223.17 1
7 -6 -4 438.11 283.628 3
7 6 -4 696.699 316.573 1
-7 -6 4 458.837 292.829 1
-7 6 4 1059.33 381.645 3
-7 -6 4 492.755 276.85 2
7 6 -3 146.884 304.419 1
-7 -6 3 231.546 250.649 1
7 -6 -3 691.236 297.895 3
-7 6 3 764.62 380.523 3
7 6 -2 427.341 396.313 1
-7 -6 2 695.541 377.113 1
-7 6 2 639.158 471.825 3
7 -6 -2 695.772 297.995 3
7 6 -1 219.937 433.319 1
-7 -6 1 281.634 365.814 1
7 6 0 -318.592 479.092 1
-7 -6 0 322.801 438.497 1
7 6 1 247.584 475.115 1
-7 -6 -1 -84.6203 523.288 1
-7 6 -2 29.9096 277.349 2
-7 -6 -2 42.4674 458.043 1
-7 6 -3 237.492 280.252 2
7 -6 3 268.902 292.738 2
-7 6 -4 1982.17 475.532 2
7 -6 4 2083.64 500.171 2
-8 0 14 1938.21 370.029 1
8 0 -14 913.389 343.924 2
8 0 -14 569.153 272.788 1
-8 0 14 1292.99 377.359 2
-8 0 14 701.19 435.685 3
8 0 -14 992.136 457.721 3
8 0 -13 63.3217 184.044 1
-8 0 13 46.948 155.378 1
8 0 -13 -95.6653 314.259 3
-8 0 13 299.588 356.343 3
8 0 -13 343.346 272.56 2
-8 0 13 239.636 256.908 2
8 0 -12 357.876 210.743 1
-8 0 12 889.689 248.911 1
8 0 -12 51.2029 245.891 2
-8 0 12 246.463 242.768 2
-8 0 12 122.559 321.179 3
8 0 -12 12.5453 339.763 3
-8 0 11 128.521 316.848 3
8 0 -11 174.735 295.008 3
8 0 -11 199.13 284.967 2
-8 0 11 -48.8946 255.735 2
8 0 -11 673.256 246.464 1
-8 0 11 178.979 181.383 1
8 0 -10 1348.38 433.221 3
-8 0 10 1607.92 474.419 3
8 0 -10 1196.82 313.217 1
8 0 -10 1275.91 390.266 2
-8 0 10 1020.75 375.001 2
-8 0 10 611.913 247.689 1
-8 0 9 287.176 306.328 2
8 0 -9 -54.4299 328.521 2
8 0 -9 821.162 284.346 1
-8 0 9 173.932 206.897 1
-8 0 9 289.658 440.452 3
8 0 -9 93.12 370.819 3
-8 0 8 256.407 251.186 1
8 0 -8 367.272 275.504 1
-8 0 8 653.808 576.119 3
8 0 -7 34.9754 269.014 1
-8 0 7 48.4068 219.868 1
8 0 -6 4872.49 813.763 1
-8 0 6 4238.45 745.544 1
8 0 -5 2155.84 653.716 1
-8 0 5 1228.28 508.273 1
8 0 -4 9087.52 1551.58 1
-8 0 4 11781.3 1585.48 1
-8 0 3 677.346 536.74 1
-8 0 -5 558.755 462.907 2
8 0 6 873.45 397.264 2
-8 0 -6 411.935 378.354 2
8 0 7 542.026 344.047 2
-8 0 -7 1248.7 431.366 2
-8 0 -8 655.986 376.439 2
8 0 8 762.803 368.774 2
-8 0 -9 513.874 338.757 2
8 0 9 164.623 252.31 2
-8 0 -10 241.178 309.048 2
8 0 10 424.406 283.323 2
-8 0 -11 -95.5544 311.664 2
8 0 11 330.979 274.34 2
-8 0 -12 1091.85 429.37 2
8 0 12 786.023 340.18 2
8 1 -14 1714.89 401.707 2
-8 -1 14 1702.09 403.239 2
-8 1 14 1284.32 477.115 3
8 -1 -14 866.867 440.797 3
8 1 -14 370.995 360.192 3
-8 -1 14 500.943 389.718 3
8 1 -14 857.31 300.139 1
8 -1 -14 951.396 283.725 1
-8 -1 14 731.05 274.279 1
-8 1 14 523.501 243.711 1
8 -1 -14 850.978 350.11 2
-8 1 14 1172.24 357.395 2
-8 1 13 515.173 302.553 2
8 1 -13 899.671 331.496 2
8 -1 -13 1051.76 357.181 2
-8 1 13 1343.07 298.093 1
-8 -1 13 1325.58 318.589 1
8 1 -13 1154.94 437.494 3
-8 1 13 1198.65 457.291 3
8 -1 -13 856.394 455.816 3
-8 -1 13 1405.73 439.471 3
8 -1 -13 597.113 263.403 1
8 1 -13 871.925 303.977 1
-8 -1 13 663.633 305.309 2
-8 -1 12 327.658 330.049 3
8 1 -12 -11.8743 307.287 3
-8 1 12 320.922 267.651 2
-8 -1 12 593.306 294.29 2
8 1 -12 85.0476 257.309 2
8 -1 -12 549.982 291.234 2
8 -1 -12 488.492 225.126 1
8 1 -12 376.911 233.547 1
-8 1 12 497.607 204.284 1
-8 -1 12 508.023 230.132 1
8 -1 -12 516.627 395.169 3
-8 1 12 167.603 325.306 3
8 -1 -11 1649.73 494.939 3
-8 1 11 1208.88 447.594 3
8 -1 -11 919.869 372.682 2
-8 -1 11 577.824 300.805 2
-8 1 11 924.312 362.854 2
8 1 -11 1176.09 358.163 2
8 1 -11 1213.44 430.756 3
-8 -1 11 951.351 429.061 3
-8 -1 11 1610.02 333.553 1
8 -1 -11 941.127 282.899 1
-8 1 11 947.657 274.809 1
8 1 -11 988.127 320.811 1
8 1 -10 119.798 216.017 1
-8 1 10 567.109 213.615 1
-8 -1 10 348.251 221.794 1
8 -1 -10 712.782 266.919 1
-8 -1 10 1393.3 499.222 3
8 1 -10 508.173 371.954 3
-8 1 10 270.412 356.683 3
8 -1 -10 354.46 331.048 3
-8 1 10 599.223 338.877 2
8 -1 -10 439.699 332.041 2
8 1 -9 657.093 293.951 1
-8 -1 9 745.755 296.515 1
8 1 -9 791.192 366.146 2
-8 -1 9 543.17 338.112 2
8 -1 -9 689.089 377.709 3
-8 -1 9 1500.43 623.594 3
-8 1 9 666.844 406.49 3
8 -1 -9 1926.24 368.809 1
-8 1 9 1091.39 279.718 1
-8 1 8 373.475 458.687 3
8 -1 -8 527.514 374.78 3
-8 -1 8 -77.8821 328.395 2
8 1 -8 76.2153 239.881 1
-8 -1 8 231.37 243.752 1
8 -1 -8 159.442 239.67 1
-8 1 8 7.11538 213.791 1
8 -1 -7 -8.92616 275.446 1
-8 1 7 79.9659 242.166 1
-8 1 7 2251.15 801.701 3
8 1 -7 339.351 281.559 1
-8 -1 7 225.62 257.266 1
8 -1 -6 3263.73 687.429 1
-8 1 6 3127.6 628.464 1
8 1 -6 2798.03 600.545 1
-8 -1 6 2740.2 564.057 1
8 -1 -5 4194.66 911.772 1
-8 1 5 5452.91 921.241 1
8 1 -5 5139.63 896.368 1
-8 -1 5 4064.72 800.191 1
8 1 -4 10672.6 1401.34 1
-8 -1 4 6933.39 1251.14 1
8 -1 -4 7724.81 1307.65 1
-8 1 4 7089.96 1247.3 1
8 1 -3 1130.7 660.469 1
-8 -1 3 917.054 601.218 1
-8 1 -5 622.69 431.155 2
8 -1 5 1810.06 501.076 2
-8 -1 -6 2537.62 624.801 2
8 1 6 2498.57 585.973 2
-8 1 -6 3087.22 658.984 2
-8 1 -7 618.292 352.549 2
8 -1 7 624.441 329.023 2
-8 -1 -7 41.3995 324.943 2
8 1 7 265.496 302.773 2
8 1 8 494.026 313.46 2
-8 1 -8 20.6547 281.423 2
8 -1 8 178.188 280.093 2
-8 -1 -8 300.788 333.731 2
8 -1 9 120.275 286.893 2
-8 -1 -9 474.256 334.684 2
8 1 9 683.365 322.568 2
-8 1 -9 246.063 318.364 2
-8 1 -10 2589.75 595.119 2
-8 -1 -10 2585.81 596.729 2
8 -1 10 2267.28 537.884 2
8 1 10 4006.4 630.485 2
-8 1 -11 307.523 321.818 2
-8 -1 -11 127.491 311.353 2
8 -1 11 434.344 294.91 2
8 1 11 183.644 255.901 2
-8 1 -12 610.771 387.483 2
-8 -1 -12 509.74 375.586 2
8 -1 12 556.289 329.95 2
8 1 12 177.253 263.053 2
8 2 -14 68.2087 197.726 1
8 -2 -14 516.525 210.959 1
-8 -2 14 122.996 178.136 1
-8 2 14 175.306 177.029 1
8 2 -14 218.41 330.319 3
-8 -2 14 111.915 293.376 3
-8 2 14 1150.77 560.404 3
8 -2 -14 542.672 543.094 3
-8 -2 14 18.4665 219.244 2
8 2 -14 37.445 234.301 2
8 -2 -14 9.04223 252.271 2
-8 2 14 408.368 250.474 2
8 2 -13 -137.716 210.03 1
-8 -2 13 214.915 204.86 1
-8 2 13 79.7377 142.681 1
8 -2 -13 6.64882 161.026 1
-8 -2 13 11.7095 282.159 3
8 2 -13 181.748 286.655 3
-8 2 13 30.8057 352.25 3
8 -2 -13 51.2392 338.274 3
8 2 -13 278.786 264.217 2
-8 -2 13 44.2634 237.879 2
8 -2 -13 211.816 233.695 2
-8 2 13 100.351 226.341 2
8 -2 -12 320.504 183.82 1
-8 2 12 236.487 348.833 3
8 -2 -12 45.0506 373.359 3
-8 -2 12 -192.661 318.86 3
8 2 -12 107.174 306.092 3
8 2 -12 35.3265 185.827 1
-8 2 12 116.964 146.553 1
-8 -2 12 268.131 205.239 1
8 2 -12 17.2137 246.364 2
-8 -2 12 93.5377 236.325 2
-8 2 12 126.311 267.312 2
8 2 -11 226.834 238.085 1
8 -2 -11 382.48 204.069 1
-8 2 11 641.58 218.486 1
-8 -2 11 470.098 412.335 3
8 2 -11 466.981 381.894 3
-8 2 11 76.6815 316.182 3
8 -2 -11 595.044 374.719 3
-8 -2 11 228.351 209.388 1
-8 -2 11 567.474 287.847 2
8 -2 -11 431.818 319.983 2
-8 2 11 467.679 281.806 2
8 2 -11 454.043 277.395 2
8 2 -10 4448.45 646.351 1
8 -2 -10 3961.79 585.276 1
-8 -2 10 4816.34 647.858 1
-8 2 10 2995.1 545.738 1
8 2 -10 4812.73 685.043 2
-8 -2 10 3610.07 618.17 2
-8 2 10 3569.91 667.444 2
-8 -2 10 2425.9 720.724 3
-8 2 10 3767.43 746.226 3
8 -2 -10 3715.68 745.14 3
-8 2 9 996.885 422.705 3
8 -2 -9 909.092 387.871 3
-8 -2 9 1520.32 331.596 1
8 2 -9 557.26 322.56 2
-8 -2 9 518.605 287.803 2
8 -2 -9 589.682 252.176 1
-8 2 9 459.159 234.873 1
8 2 -9 463.73 278.833 1
8 -2 -8 1278.08 475.864 3
8 2 -8 1881.28 478.091 2
-8 -2 8 2285.35 489.565 2
-8 2 8 2180.94 555.028 3
8 2 -8 1921.94 433.67 1
-8 -2 8 1995.25 423.912 1
8 -2 -8 1705.35 406.911 1
-8 2 8 2092.92 398.479 1
8 -2 -7 578.689 370.316 1
-8 2 7 786.933 324.117 1
-8 2 7 1509.53 556.327 3
8 -2 -7 1061.59 432.296 3
-8 -2 7 704.111 320.804 1
8 2 -7 916.965 341.003 1
8 -2 -6 152.938 430.093 1
-8 2 6 1260.73 464.388 1
8 2 -6 50.8989 290.592 1
-8 2 6 1064.36 730.83 3
-8 -2 6 358.187 284.576 1
8 2 -5 460.98 386.64 1
8 -2 -5 442.114 486.783 1
-8 2 5 810.956 489.597 1
-8 -2 5 740.92 377.91 1
8 2 -4 2207.22 689.666 1
-8 -2 4 2913.8 676.212 1
8 2 -3 1411.83 678.24 1
-8 -2 3 1110.14 613.43 1
8 2 -2 1034.24 598.818 1
-8 -2 2 831.231 605.211 1
-8 2 -4 1454.84 517.367 2
-8 2 -5 1064.35 448.943 2
8 -2 5 1170.65 437.674 2
-8 -2 -6 2056.33 634.244 2
8 2 6 3087.85 630.159 2
8 -2 6 3419.24 618.126 2
-8 2 -6 3417.48 640.37 2
8 -2 7 1197.64 405.851 2
-8 -2 -7 1103.39 427.82 2
-8 2 -7 538.509 373.506 2
8 2 7 1216.85 398.3 2
8 2 8 3222.94 617.044 2
8 -2 8 3680.16 645.003 2
-8 2 -8 3478.76 664.15 2
-8 -2 -8 3176.16 635.409 2
-8 -2 -9 747.638 376.074 2
8 2 9 713.489 341.661 2
-8 2 -9 897.355 395.362 2
8 -2 9 1311.62 416.667 2
8 2 10 655.747 303.179 2
-8 2 -10 757.716 390.858 2
8 -2 10 247.005 303.844 2
-8 -2 -10 1090.93 390.041 2
-8 2 -11 63.6554 291.098 2
8 -2 11 -138.943 264.746 2
-8 -2 -11 -56.1243 272.831 2
8 2 11 167.106 235.729 2
8 -3 -12 588.902 205.841 1
-8 -3 12 69.3251 227.633 2
8 3 -12 161.021 220.502 1
-8 3 12 189.952 161.974 1
-8 -3 12 196.717 183.852 1
-8 -3 12 1218.65 440.518 3
8 3 -12 304.176 366.446 3
8 -3 -12 204.528 278.56 2
-8 3 12 252.468 251.765 2
8 3 -12 295.038 258.684 2
-8 3 12 530.414 379.031 3
8 -3 -12 -17.1285 324.163 3
8 -3 -11 5327.44 918.906 3
-8 -3 11 4343.16 844.575 3
8 -3 -11 5125.33 652.681 1
-8 3 11 6201.04 671.734 1
-8 3 11 5808.94 921.824 3
-8 -3 11 3365.22 664.528 1
8 3 -11 3419.35 690.86 1
8 3 -11 4459.77 714.83 2
8 -3 -11 5368.24 790.597 2
-8 -3 11 4273.21 708.405 2
-8 3 11 3819.33 718.595 2
8 -3 -10 764.883 239.598 1
-8 -3 10 717.492 256.757 1
8 3 -10 302.766 254.332 1
-8 3 10 514.617 195.377 1
8 -3 -10 645.497 406.517 3
-8 3 10 697.516 366.947 3
8 3 -10 210.55 247.511 2
-8 -3 10 260.495 251.451 2
8 3 -9 1539.74 380.757 2
8 3 -9 992.004 334.861 1
-8 -3 9 765.194 281.924 1
8 -3 -9 882.602 273.878 1
8 -3 -9 1078.48 451.432 3
-8 3 9 999.692 453.126 3
-8 -3 9 1078.87 355.456 2
8 3 -8 608.603 288.171 1
-8 -3 8 524.09 266.853 1
8 3 -8 692.212 325.53 2
-8 -3 8 788.548 313.465 2
-8 3 8 600.202 376.512 3
8 -3 -8 626.169 356.097 3
-8 3 8 280.164 213.906 1
8 -3 -8 540.681 270.518 1
-8 -3 7 4053.75 727.279 2
-8 3 7 6815.79 940.5 3
8 -3 -7 5369.79 823.859 3
-8 -3 7 5646.53 767.561 1
8 -3 -7 2781.4 744.339 1
-8 3 7 4167.28 729.723 1
8 3 -7 5144.52 775.299 1
-8 3 6 555.624 506.967 3
8 -3 -6 697.567 372.837 3
8 3 -6 82.5687 273.299 1
-8 -3 6 346.184 277.634 1
-8 3 6 168.993 344.433 1
8 -3 -6 524.92 458.323 1
-8 3 5 1470.92 847.819 3
-8 -3 5 1161.03 387.91 1
8 3 -5 423.957 355.232 1
8 3 -4 56.9185 370.97 1
-8 -3 4 -51.6429 302.496 1
8 3 -3 4222.18 935.397 1
-8 -3 3 4311.22 897.101 1
-8 -3 2 1905.41 690.666 1
8 3 -2 1196.69 703.083 1
8 3 -1 1161.84 640.093 1
-8 -3 1 579.979 642.457 1
-8 3 -4 1074.84 465.878 2
8 -3 5 127.574 303.153 2
-8 3 -5 212.939 305.548 2
-8 -3 -6 -342.583 403.511 2
8 -3 6 113.972 284.299 2
-8 3 -6 126.67 300.501 2
8 3 7 463.149 310.563 2
-8 3 -7 791.535 362.328 2
-8 -3 -7 899.744 389.011 2
8 -3 7 782.443 369.135 2
-8 3 -8 405.567 328.933 2
8 3 8 632.886 312.658 2
8 -3 8 41.1123 275.966 2
-8 -3 -8 609.638 345.342 2
-8 -3 -9 3759.87 666.866 2
8 3 9 3251.05 610.128 2
-8 3 -9 3156.44 641.676 2
8 -3 9 3005.38 630.106 2
8 3 10 36.2587 241.838 2
-8 3 -10 755.967 383.915 2
8 -3 10 536.569 321.35 2
-8 -3 -10 450.529 321.408 2
-8 4 11 593.123 313.587 2
8 4 -11 603.717 278.267 2
8 4 -11 915.982 325.468 1
-8 4 11 492.411 186.2 1
-8 -4 11 1062.17 323.526 2
-8 4 11 735.114 414.916 3
8 -4 -11 1109.57 474.926 3
-8 -4 11 856.803 282.734 1
-8 -4 10 363.383 248.119 2
8 4 -10 745.901 292.705 2
-8 -4 10 1395.36 349.179 1
8 -4 -10 533.823 218.459 1
-8 4 10 506.028 187.296 1
8 4 -10 715.05 309.165 1
-8 4 10 922.114 436.804 3
8 -4 -10 674.626 442.513 3
8 -4 -9 488.092 217.261 1
-8 -4 9 131.006 215.783 2
8 4 -9 112.271 242.493 2
8 4 -9 107.881 221.536 1
-8 -4 9 263.53 212.604 1
-8 4 9 172.082 165.876 1
8 -4 -9 -213.832 375.905 3
-8 4 9 37.7683 301.034 3
-8 4 8 682.532 268.142 1
8 -4 -8 718.797 344.013 1
8 4 -8 707.424 323.662 2
-8 -4 8 450.023 302.652 2
8 4 -8 1659.21 397.654 1
-8 -4 8 825.508 306.171 1
8 -4 -8 1040.91 431.912 3
-8 4 8 829.348 421.003 3
-8 4 7 97.197 310.371 3
8 -4 -7 -32.301 275.298 3
-8 -4 7 370.079 280.719 2
8 4 -7 329.699 280.58 2
-8 4 7 535.512 337.866 1
8 -4 -7 92.7181 358.392 1
8 4 -7 257.312 280.582 1
-8 -4 7 297.349 227.204 1
-8 4 6 1786.3 491.926 1
8 4 -6 1162.46 401.148 1
-8 -4 6 1406.01 381.343 1
8 -4 -6 730.376 385.082 3
-8 4 6 1497.23 514.93 3
8 4 -5 407.752 351.861 1
-8 -4 5 170.265 276.971 1
-8 4 5 112.338 451.285 3
8 -4 -5 61.1517 280.253 3
-8 4 4 1123.4 960.632 3
-8 -4 4 1210.12 437.965 1
8 4 -4 1276.49 474.008 1
8 4 -3 749.704 525.392 1
-8 -4 3 1084.77 488.309 1
8 4 -2 3906.68 980.951 1
-8 -4 2 5995.28 1087.7 1
8 4 -1 58.8125 527.86 1
-8 -4 1 713.792 576.084 1
-8 -4 0 2435.78 783.787 1
-8 4 -4 1268.18 456.74 2
8 -4 4 1163.22 480.479 2
-8 4 -5 1239.16 430.885 2
8 -4 5 945.023 396.692 2
-8 4 -6 574.34 362.233 2
8 -4 6 1824.27 462.03 2
-8 -4 -7 686.268 374.683 2
8 4 7 257.712 283.923 2
-8 4 -7 293.518 290.927 2
8 -4 7 299.271 302.523 2
8 -4 8 805.78 360.898 2
8 4 8 1230.63 382.05 2
-8 4 -8 1268.34 406.888 2
-8 -4 -8 1670.24 433.201 2
8 4 9 203.715 262.5 2
-8 -4 -9 109.627 290.042 2
-8 4 -9 -114.148 273.742 2
8 -4 9 -77.0719 245.379 2
-8 -5 8 454.953 232.061 1
8 5 -8 95.5801 240.109 1
-8 -5 8 258.32 235.334 2
8 5 -8 15.9299 221.09 2
8 -5 -8 358.299 333.073 3
-8 5 8 124.939 290.714 3
8 5 -7 738.301 314.782 1
-8 -5 7 1122.58 320.022 1
-8 5 7 1219.6 444.544 3
8 -5 -7 1186.28 411.619 3
8 5 -7 294.588 284.679 2
-8 -5 7 1044.71 327.777 2
-8 -5 6 1181.79 385.083 1
8 5 -6 521.303 334.686 1
-8 -5 6 1316.88 382.293 2
-8 5 6 1278.22 433.182 3
8 -5 -6 1296.35 411.245 3
8 5 -5 211.225 278.464 1
8 -5 -5 394.075 310.508 3
-8 5 5 590.717 425.952 3
-8 -5 5 21.7127 225.914 1
8 5 -4 3423.44 687.544 1
-8 -5 4 4195.78 692.95 1
-8 5 4 3145.06 802.143 3
8 -5 -4 2263.99 565.675 3
8 5 -3 730.14 462.216 1
-8 -5 3 944.533 427.509 1
-8 5 3 2005.75 1161.67 3
8 5 -2 590.316 531.35 1
-8 -5 2 724.174 486.183 1
8 5 -1 40.0935 489.853 1
-8 -5 1 364.49 486.055 1
8 5 0 363.621 537.98 1
-8 -5 0 352.775 546.588 1
-8 -5 -1 431.347 523.824 1
-8 5 -3 203.982 333.518 2
-8 5 -4 680.501 348.643 2
8 -5 4 215.914 320.299 2
8 -5 5 1155.89 401.667 2
-8 5 -5 1019.07 378.092 2
8 -5 6 65.1063 287.806 2
-8 5 -6 310.504 312.153 2
-9 0 13 145.253 170.743 1
9 0 -13 571.899 362.518 3
-9 0 13 484.324 346.099 3
-9 0 13 -18.2193 234.993 2
9 0 -13 182.756 264.971 2
9 0 -13 392.792 233.034 1
9 0 -12 733.882 339.926 2
-9 0 12 485.842 324.47 2
-9 0 12 339.647 368.584 3
9 0 -12 629.461 381.149 3
9 0 -12 778.935 276.834 1
-9 0 12 335.076 207.002 1
9 0 -11 292.197 331.938 2
-9 0 11 576.122 320.8 2
9 0 -11 214.158 313.399 3
-9 0 11 79.5878 335.472 3
-9 0 11 7.90204 184.228 1
9 0 -11 194.55 216.101 1
-9 0 10 195.749 324.353 2
-9 0 10 393.462 422.699 3
9 0 -10 521.306 387.579 3
9 0 -10 52.1043 218.978 1
-9 0 10 579.245 243.915 1
-9 0 9 109.789 200.638 1
9 0 -9 62.5996 224.79 1
-9 0 8 26.8032 206.329 1
9 0 -8 9.71986 246.491 1
-9 0 7 257.592 305.474 1
9 0 -7 961.478 404.352 1
9 0 -6 4060.53 857.462 1
-9 0 6 3938.46 791.427 1
9 0 -5 225.091 502.719 1
-9 0 5 158.647 423.478 1
9 0 -4 1720.44 685.262 1
-9 0 4 416.05 537.258 1
-9 0 -6 1563.91 538.353 2
9 0 6 1692.67 505.637 2
-9 0 -7 141.891 327.165 2
9 0 7 198.601 321.592 2
-9 0 -8 223.439 336.257 2
9 0 8 369.125 306.672 2
-9 0 -9 11.5947 316.017 2
9 0 9 142.398 305.823 2
-9 0 -10 3406.66 647.471 2
9 0 10 2433.44 551.444 2
-9 1 13 1371.33 464.425 3
9 -1 -13 979.535 425.643 3
-9 1 13 1725.24 336.121 1
-9 -1 13 1396.4 343.705 1
9 -1 -13 1843.92 376.823 1
9 1 -13 1074.64 347.282 1
9 1 -13 1757.52 500.277 3
-9 -1 13 1762.5 492.996 3
9 1 -13 1216.43 380.444 2
9 -1 -13 1061.76 400.882 2
-9 -1 13 1128.64 360.65 2
-9 1 13 908.448 349.954 2
-9 -1 12 27.049 241.91 2
9 -1 -12 242.129 309.103 2
-9 1 12 104.223 255.072 2
9 1 -12 219.85 279.564 2
9 1 -12 -25.9414 284.981 3
9 -1 -12 416.575 366.541 3
-9 -1 12 -64.8993 313.151 3
9 1 -12 188.827 219.223 1
9 -1 -12 217.842 217.091 1
-9 -1 12 290.452 209.256 1
-9 1 12 200.47 183.647 1
-9 1 12 80.8245 336.435 3
-9 -1 11 732.519 436.125 3
9 1 -11 393.062 378.944 3
-9 1 11 449.342 388.856 3
9 -1 -11 289.57 341.529 3
-9 1 11 136.404 303.769 2
9 1 -11 271.865 304.36 2
-9 -1 11 623.749 300.518 2
9 -1 -11 237.968 318.798 2
9 1 -11 538.521 252.556 1
-9 1 11 703.723 247.233 1
-9 -1 11 142.9 189.23 1
9 -1 -11 262.53 225.288 1
-9 1 10 521.563 234.718 1
9 1 -10 9.23305 235.954 1
-9 -1 10 231.695 233.559 1
-9 -1 10 113.761 282.344 2
9 1 -10 300.149 318.785 2
9 -1 -10 1176.01 430.107 3
-9 -1 10 1091.27 589.528 3
-9 1 10 776.896 450.816 3
9 1 -9 438.12 300.331 1
-9 -1 9 711.335 291.792 1
9 -1 -9 637.011 303.601 1
-9 1 9 919.485 294.953 1
-9 1 9 1228.23 538.93 3
9 -1 -9 787.31 418.609 3
-9 -1 9 769.837 381.166 2
9 -1 -8 -29.475 273.176 1
-9 1 8 332.586 251.624 1
9 1 -8 328.022 279.147 1
-9 -1 8 120.58 238.037 1
-9 1 8 1000.08 710.665 3
9 -1 -7 -24.5058 329.166 1
-9 -1 7 -71.1211 228.87 1
-9 1 7 394.423 302.53 1
9 1 -7 11.2256 305.915 1
9 -1 -6 2468.03 723.428 1
-9 1 6 2792.96 670.352 1
-9 -1 6 2548.39 580.424 1
9 1 -6 1956.92 599.188 1
-9 1 5 2658.03 769.292 1
-9 -1 5 4001.85 785.384 1
9 1 -5 2684.75 760.676 1
9 -1 -5 2515.65 825.35 1
-9 1 4 1478.26 608.278 1
-9 -1 4 1620.3 666.574 1
9 1 -4 1129.59 656.643 1
9 1 -3 245.097 559.871 1
-9 -1 3 895 624.71 1
-9 1 -5 879.805 511.221 2
-9 -1 -6 1041.52 522.967 2
-9 1 -6 2366.57 585.559 2
9 -1 6 2261.64 558.003 2
-9 1 -7 330.996 357.76 2
9 -1 7 657.218 372.35 2
-9 -1 -7 692.279 410.38 2
9 1 7 490.916 358.814 2
-9 1 -8 -59.2655 323.408 2
9 -1 8 332.6 313.142 2
-9 -1 -8 409.93 371.491 2
9 1 8 595.307 340.062 2
9 1 9 1301.25 429.84 2
-9 1 -9 1258.05 447.435 2
-9 -1 -9 1426.41 459.626 2
9 -1 9 1448.28 445.302 2
-9 -1 -10 1036.07 415.372 2
9 -1 10 366.625 335.14 2
9 1 10 751.436 332.401 2
-9 1 -10 371.236 355.132 2
-9 2 12 1017.01 258.014 1
9 -2 -12 994.03 391.083 2
9 2 -12 650.225 307.746 2
-9 2 12 684.071 350.248 2
-9 -2 12 743.386 318.529 2
9 -2 -12 814.451 267.009 1
9 2 -12 663.353 284.993 1
-9 -2 12 235.374 222.583 1
-9 -2 12 1641.44 502.57 3
9 2 -12 1103.17 442.912 3
-9 2 12 933.678 415.148 3
9 -2 -12 580.548 397.263 3
9 2 -11 179.17 270.03 2
-9 -2 11 267.139 265.424 2
-9 2 11 40.3246 312.449 2
-9 2 11 297.437 357.057 3
-9 2 11 96.6097 171.811 1
9 2 -11 85.774 205.375 1
-9 -2 11 53.6021 162.052 1
-9 -2 11 609.814 487.175 3
9 -2 -11 13.2611 303.859 3
9 2 -10 4718.8 783.766 2
-9 -2 10 4914.89 788.836 2
9 -2 -10 3739.24 829.074 3
-9 2 10 4440.31 860.941 3
-9 2 10 4978.62 716.415 1
9 2 -10 5914.07 819.177 1
-9 -2 10 5228.25 765.198 1
9 -2 -10 5010.1 726.648 1
9 -2 -9 -226.443 336.178 3
-9 2 9 169.646 368.749 3
9 2 -9 179.743 230.901 1
-9 -2 9 130.652 201.654 1
-9 2 9 174.612 210.081 1
-9 -2 9 389.384 317.146 2
9 2 -9 248.212 307.329 2
9 -2 -9 25.0693 215.651 1
-9 -2 8 349.002 263.454 1
9 2 -8 566.147 312.834 1
-9 2 8 864.474 316.574 1
9 -2 -8 286.909 314.953 1
-9 2 8 261.068 453.655 3
9 -2 -8 575.817 396.453 3
-9 -2 7 504.298 283.114 1
-9 2 7 485.686 704.161 3
9 2 -7 189.497 273.722 1
9 -2 -7 257.98 413.711 1
-9 2 7 553.414 373.583 1
-9 2 6 1641.69 574.519 1
9 -2 -6 737.83 590.971 1
-9 -2 6 2457.79 558.988 1
-9 2 5 2186.73 655.508 1
9 2 -5 1442.85 585.062 1
-9 -2 5 2599.22 623.763 1
9 2 -4 1500.96 686.104 1
-9 -2 4 3430.59 796.517 1
9 2 -3 4016.83 986.581 1
-9 -2 3 3605.95 937.982 1
-9 -2 2 1856.59 783.706 1
9 2 -2 2235.36 814.553 1
-9 2 -5 1587.18 532.67 2
9 -2 6 1624.54 495.333 2
-9 -2 -6 1389.65 549.297 2
-9 2 -6 1886.31 528.246 2
-9 -2 -7 1203.77 461.799 2
9 2 7 968.476 418.951 2
9 -2 7 803.74 369.936 2
-9 2 -7 995.358 406.348 2
-9 -2 -8 1795.57 506.788 2
9 -2 8 986.792 410.997 2
-9 2 -8 1751.53 490.417 2
9 2 8 1434.34 430.831 2
-9 2 -9 353.349 330.381 2
9 -2 9 145.905 286.392 2
9 2 9 229.091 287.333 2
-9 -2 -9 35.0257 294.26 2
-9 -3 11 463.542 229.571 1
9 -3 -11 215.077 186.971 1
9 3 -11 465.424 275.011 1
-9 3 11 594.633 224.45 1
-9 -3 11 150.314 230.533 2
9 3 -11 313.821 270.908 2
-9 3 11 277.916 354.127 3
9 -3 -11 172.843 344.061 3
9 3 -10 65.6485 255.633 2
-9 -3 10 80.0664 250.064 2
-9 3 10 312.633 354.44 3
-9 3 10 -40.4852 169.865 1
-9 -3 10 104.412 181.728 1
9 -3 -10 58.1786 172.156 1
9 3 -10 123.949 226.646 1
9 -3 -10 130.816 320.843 3
9 3 -9 2134.58 546.946 2
-9 -3 9 2507.69 549.131 2
9 -3 -9 4038.88 707.192 3
-9 3 9 2975.76 690.065 3
9 3 -9 3536.44 603.76 1
-9 -3 9 2859.44 540.909 1
9 -3 -9 3011.39 551.081 1
-9 3 9 2487.03 481.059 1
-9 -3 8 282.948 268.408 1
9 3 -8 204.708 294.044 1
-9 -3 8 565.611 343.882 2
9 -3 -8 444.01 343.128 3
-9 3 8 1069.96 513.614 3
-9 3 8 474.472 290.467 1
9 -3 -8 583.844 366.848 1
-9 3 7 838.674 550.854 3
9 -3 -7 260.101 347.708 3
9 3 -7 441.796 310.454 1
-9 -3 7 199.897 259.185 1
9 -3 -7 258.622 447.628 1
-9 3 7 1064.12 451.228 1
-9 -3 6 528.698 307.055 1
9 3 -6 202.922 337.021 1
-9 3 6 323.16 395.278 1
9 -3 -6 455.936 506.492 1
-9 3 6 837.47 825.768 3
9 3 -5 118.986 394.658 1
-9 -3 5 391.521 359.758 1
-9 -3 4 245.576 396.992 1
9 3 -3 -180.935 546.562 1
-9 -3 3 -330.861 456.868 1
9 3 -2 145.775 583.865 1
-9 -3 2 403.032 598.641 1
-9 -3 1 186.672 573.371 1
-9 3 -5 529.812 429.39 2
9 -3 5 1156.81 455.75 2
9 -3 6 199.965 327.985 2
-9 3 -6 238.57 353.197 2
-9 -3 -7 889.682 439.512 2
9 3 7 1210.96 422.726 2
-9 3 -7 487.094 334.969 2
9 -3 7 311.419 329.844 2
9 3 8 41.3455 261.762 2
-9 3 -8 164.192 338.69 2
-9 -3 -8 255.883 349.319 2
9 -3 8 395.447 332.719 2
9 -4 -9 602.455 289.31 1
-9 4 9 283.161 200.17 1
9 -4 -9 515.824 364.807 3
9 4 -9 74.8901 245.02 2
-9 -4 9 979.171 323.262 2
-9 4 9 205.17 336.772 3
9 4 -9 33.2129 231.252 1
-9 -4 9 214.625 215.077 1
-9 -4 8 409.767 301.789 2
9 4 -8 86.6254 271.123 2
-9 4 8 681.485 444.44 3
9 -4 -8 201.291 323.562 3
9 4 -8 170.375 272.371 1
-9 -4 8 231.137 230.821 1
9 -4 -8 649.979 402.814 1
-9 4 8 1135.09 369.011 1
9 -4 -7 363.489 313.501 3
-9 4 7 868.234 466.478 3
9 -4 -7 200.998 438.508 1
-9 4 7 659.327 388.243 1
9 4 -7 35.0921 276.221 1
-9 -4 7 -32.56 233.804 1
9 4 -6 2653.34 568.996 1
-9 -4 6 2314.44 502.106 1
-9 4 6 1486.77 688.302 3
9 -4 -6 1522.44 491.6 3
-9 -4 5 1027.35 409.385 1
9 4 -5 806.148 426.945 1
-9 4 5 2387.29 1132.29 3
-9 -4 4 169.273 368.219 1
9 4 -4 341.377 428.278 1
9 4 -3 1070.06 605.869 1
-9 -4 3 691.762 509.913 1
9 4 -2 3722.54 970.404 1
-9 -4 2 2758.56 846.284 1
9 4 -1 127.863 534.783 1
-9 -4 1 546.172 594.193 1
-9 -4 0 1174.48 661.747 1
-9 4 -4 241.735 374.53 2
-9 4 -5 1691.36 496.78 2
9 -4 5 998.495 443.162 2
9 -4 6 701.575 358.271 2
-9 4 -6 190.246 328.095 2
-9 -5 5 573.264 327.43 1
9 5 -5 1134.62 438.848 1
-9 5 5 814.349 587.882 3
9 -5 -5 556.016 341.463 3
9 5 -4 865.504 448.803 1
-9 -5 4 322.927 332.35 1
-9 5 4 1481.28 1137.2 3
9 5 -3 249.973 466.066 1
-9 -5 3 735.234 464.469 1
9 5 -2 2501.34 782.501 1
-9 -5 2 2743.52 796.347 1
-9 -5 1 745.279 580.707 1
9 5 -1 1051.49 690.405 1
-9 -5 0 -48.4719 528.704 1
9 5 0 236.6 569.373 1
10 0 -11 262.375 233.641 1
-10 0 11 145.022 171.719 1
-10 0 11 195.772 315.012 2
-10 0 11 65.9596 415.085 3
10 0 -11 29.1258 339.99 3
-10 0 10 59.7357 538.779 3
-10 0 10 37.3635 185.186 1
10 0 -10 189.712 259.461 1
10 0 -9 149.955 257.598 1
-10 0 9 216.191 233.234 1
10 0 -8 2451.24 598.616 1
-10 0 8 3316.95 613.134 1
-10 0 7 170.541 338.041 1
10 0 -7 467.864 416.628 1
10 0 -6 1628.08 664.642 1
-10 0 6 2166.27 652.937 1
-10 0 5 130.528 469.307 1
10 0 -5 202.041 504.237 1
10 0 -4 4906.62 1045.41 1
-10 0 4 3667.27 968.677 1
-10 0 -6 -143.424 455.833 2
-10 0 -7 298.008 406.326 2
10 0 7 741.338 399.76 2
10 0 8 2445.99 565.404 2
-10 0 -8 1892.88 572.55 2
10 -1 -11 1399.95 512.161 3
-10 -1 11 2677.3 761.217 3
-10 -1 11 2559.72 532.382 2
-10 1 11 1546.62 555.763 3
10 1 -11 1711.61 447.071 1
-10 1 11 1767.18 406.725 1
-10 -1 11 1627.73 415.247 1
10 1 -11 1701.54 488.801 2
-10 1 10 87.2017 438.685 3
10 -1 -10 196.395 345.506 3
-10 1 10 35.4739 202.849 1
10 1 -10 -73.598 249.892 1
-10 -1 10 137.164 204.161 1
10 -1 -10 9.63555 221.481 1
-10 -1 10 86.6765 300.408 2
-10 1 9 1437.41 782.798 3
10 1 -9 1392.15 426.155 1
10 -1 -9 1140.42 398.914 1
-10 1 9 1044.47 359.49 1
-10 -1 9 1063.91 351.374 1
10 -1 -8 1196.34 465.7 1
-10 -1 8 -65.5283 223.99 1
10 1 -8 158.083 278.556 1
-10 1 8 269.715 307.742 1
10 1 -7 1368.76 496.464 1
10 -1 -7 1147.14 547.196 1
-10 1 7 1241.03 477.618 1
-10 -1 7 632.723 393.392 1
-10 1 6 301.388 443.138 1
10 1 -6 558.512 515.192 1
-10 -1 6 1629.47 569.714 1
10 -1 -6 772.47 606.396 1
10 -1 -5 1296.18 649.394 1
10 1 -5 2562.49 801.895 1
-10 -1 5 611.137 546.211 1
-10 1 5 1485.7 600.299 1
10 1 -4 3018.48 911.398 1
-10 -1 4 1894.48 776.463 1
-10 -1 3 883.996 607.748 1
-10 1 -6 686.885 453.284 2
10 -1 7 1969.74 513.096 2
-10 1 -7 1377.84 502.301 2
-10 -1 -7 315.556 464.045 2
10 1 7 1479.35 507.258 2
10 -1 8 98.1988 333.818 2
-10 -1 -8 396.23 397.514 2
-10 1 -8 184.351 330.194 2
10 1 8 755.627 385.441 2
10 -2 -10 145.349 323.541 3
-10 2 10 706.287 463.474 3
10 -2 -10 -56.0826 236.405 1
-10 -2 10 613.455 332.524 2
10 2 -10 309.461 285.871 1
-10 -2 10 215.029 223.499 1
-10 2 10 389.852 224.023 1
-10 -2 9 285.646 260.416 1
10 2 -9 11.3351 279.926 1
-10 2 9 484.659 256.501 1
10 -2 -9 299.565 296.634 1
-10 2 9 751.242 533.948 3
10 -2 -9 500.622 391.522 3
-10 -2 8 821.589 350.016 1
-10 2 8 781.439 365.713 1
10 2 -8 862.062 372.76 1
10 -2 -8 1155.58 488.564 1
-10 2 8 24.9016 793.473 3
10 -2 -7 2004 678.381 1
-10 2 7 1447.84 508.279 1
10 2 -7 221.915 366.537 1
-10 -2 7 -37.1358 278.744 1
-10 -2 6 72.7758 295.896 1
10 -2 -6 74.2979 503.675 1
-10 2 6 577.129 459.944 1
10 2 -6 1002.82 489.85 1
-10 -2 5 1922.85 628.05 1
10 2 -5 3285.1 805.901 1
-10 2 5 1225.68 583.573 1
10 2 -4 2173.95 806.973 1
-10 -2 4 1946.51 737.499 1
10 2 -3 -43.9851 593.284 1
-10 -2 3 459.381 570.729 1
-10 -2 2 -146.829 507.8 1
-10 2 -6 191.566 408.469 2
10 -2 6 785.613 435.477 2
-10 2 -7 344.987 360.398 2
10 -2 7 -25.4352 317.374 2
-10 -2 -7 13.9324 381.082 2
-10 3 8 768.213 550.836 3
10 -3 -8 250.867 338.015 3
-10 3 8 384.353 347.983 1
10 -3 -8 2214.32 636 1
10 3 -8 567.985 343.11 1
-10 -3 8 170.498 256.206 1
-10 3 7 2492.74 1007.33 3
-10 3 7 1006.22 480.355 1
10 3 -7 286.034 345.186 1
10 -3 -7 821.083 566.49 1
-10 -3 7 98.0231 252.585 1
-10 3 6 599.317 442.03 1
-10 -3 6 504.744 366.69 1
10 3 -6 470.409 381.57 1
-10 -3 5 615.558 433.082 1
10 3 -5 557.67 486.657 1
10 3 -4 361.207 550.98 1
-10 -3 4 823.178 548.619 1
-10 -3 3 626.391 604.647 1
10 3 -3 1410.07 723.573 1
10 3 -2 514.796 574.463 1
-10 -3 2 466.644 564.39 1
-10 3 -5 466.605 416.878 2
10 4 -5 2567.23 697.162 1
-10 -4 5 2453.57 622.714 1
10 4 -4 312.593 477.172 1
-10 -4 4 678.531 423.505 1
10 4 -3 -22.7978 502.729 1
-10 -4 3 110.496 431.764 1
10 4 -2 1063.95 658.15 1
10 4 -1 788.464 627.681 1
-10 -4 1 24.6635 536.213 1
11 0 -8 5920.68 945.146 1
-11 0 8 3404.03 753.157 1
11 0 -7 902.423 535.269 1
-11 0 7 65.9269 374.752 1
11 0 -6 431.487 570.827 1
-11 0 6 835.691 520.781 1
11 0 -5 360.084 566.217 1
-11 0 5 -20.9841 470.318 1
-11 0 4 712.486 517.368 1
11 -1 -8 5618.36 904.931 1
-11 1 8 2094.85 575.57 1
11 1 -8 3707.3 715.795 1
-11 -1 8 1392.8 506.228 1
11 -1 -7 1531.95 648.567 1
-11 -1 7 563.085 420.332 1
-11 1 7 1775.72 602.607 1
11 1 -7 1150.55 561.613 1
11 1 -6 715.934 568.106 1
-11 -1 6 471.841 465.847 1
11 -1 -6 172.69 529.683 1
-11 1 6 735.106 535.292 1
-11 1 5 -136.288 512.075 1
-11 -1 5 320.972 513.755 1
11 1 -5 920.35 649.094 1
11 1 -4 -300.352 566.658 1
-11 -1 4 67.3167 505.476 1
-11 -1 3 805.023 579.257 1
11 -2 -6 1522.65 705.099 1
11 2 -6 2328.06 721.211 1
-11 2 6 496.871 557.601 1
-11 -2 6 1410.02 549.465 1
11 2 -5 1228.05 677.157 1
-11 -2 5 761.991 545.708 1
-11 -2 4 1601.46 733.034 1
11 2 -4 1926.21 805.293 1
11 2 -3 257.389 610.189 1
-11 -2 3 807.518 612.096 1
-11 -3 2 299.644 560.284 1

_iucr_refine_fcf_details         
;
data_m_1383_1384_1385_d08_CCDC1
_computing_structure_refinement   'olex2.refine 1.5-ac7-013 (Bourhis et al., 2015)'
_shelx_refln_list_code            4
loop_
  _space_group_symop_id
  _space_group_symop_operation_xyz
  1  x,y,z
  2  -x,y+1/2,-z+1/2
  3  -x,-y,-z
  4  x,-y-1/2,z-1/2

_space_group_crystal_system       monoclinic
_space_group_IT_number            14
_space_group_name_H-M_alt         'P 1 21/c 1'
_space_group_name_Hall            '-P 2ybc'
_symmetry_space_group_name_H-M    'P 1 21/c 1'
_symmetry_space_group_name_Hall   '-P 2ybc'
_symmetry_Int_Tables_number       14
_cell_length_a                    9.5078(15)
_cell_length_b                    6.4427(6)
_cell_length_c                    14.9087(12)
_cell_angle_alpha                 90
_cell_angle_beta                  95.172(10)
_cell_angle_gamma                 90
_cell_volume                      909.53(18)
loop_
  _refln_index_h
  _refln_index_k
  _refln_index_l
  _refln_F_squared_calc
  _refln_F_squared_meas
  _refln_F_squared_sigma
  _refln_F_squared_weight
  _refln_observed_status
-11 0 4 10.223 6.087 4.420 19.360 o
-11 0 6 8.973 5.492 3.287 28.890 o
-11 0 8 43.913 40.363 10.750 3.500 o
-11 1 3 6.908 6.877 4.948 17.832 o
-11 1 5 0.198 2.790 2.705 68.096 o
-11 1 6 0.025 4.428 2.224 86.736 o
-11 1 7 3.015 10.093 2.286 49.873 o
-11 1 8 25.009 28.168 7.198 7.022 o
-11 2 3 0.179 4.545 3.692 37.530 o
-11 2 4 16.360 15.003 4.631 14.380 o
-11 2 5 0.069 8.286 3.630 35.331 o
-11 2 6 11.234 11.904 2.641 28.067 o
-11 3 2 0.513 2.560 4.786 24.052 o
-10 0 4 45.431 36.989 6.070 6.617 o
-10 0 6 19.937 16.343 3.979 15.191 o
-10 0 8 29.137 25.106 3.698 12.363 o
-10 0 10 1.947 0.803 1.240 170.469 o
-10 1 3 9.026 7.552 5.192 15.704 o
-10 1 4 21.820 20.838 5.049 11.361 o
-10 1 5 10.771 12.071 2.694 28.097 o
-10 1 6 2.194 6.628 2.231 62.112 o
-10 1 7 9.433 9.130 2.000 38.238 o
-10 1 8 0.528 2.363 1.710 135.996 o
-10 1 9 13.823 10.124 1.579 32.974 o
-10 1 10 0.632 0.525 0.817 421.294 o
-10 1 11 19.485 15.907 1.480 24.030 o
-10 2 3 0.696 1.816 3.514 42.944 o
-10 2 4 16.619 17.556 4.651 13.894 o
-10 2 5 11.404 18.300 4.588 15.550 o
-10 2 6 2.372 3.295 1.767 91.938 o
-10 2 7 0.728 5.494 4.028 30.774 o
-10 2 8 4.499 6.781 1.597 65.600 o
-10 2 9 1.363 3.005 1.067 169.503 o
-10 2 10 1.189 2.525 0.884 211.915 o
-10 3 2 0.230 4.190 3.439 42.738 o
-10 3 3 0.733 8.399 3.964 29.741 o
-10 3 4 0.204 5.063 3.321 44.244 o
-10 3 5 0.389 5.026 2.764 58.672 o
-10 3 6 6.828 4.451 1.938 52.880 o
-10 3 7 2.336 5.285 2.834 48.590 o
-10 3 8 1.928 5.036 1.775 86.842 o
-10 4 1 0.254 3.217 3.483 42.964 o
-10 4 2 0.377 9.089 5.622 16.461 o
-10 4 3 0.020 0.418 2.798 73.105 o
-10 4 4 2.776 4.327 2.706 51.772 o
-10 4 5 14.787 21.402 3.967 16.116 o
-9 0 4 4.805 8.451 5.572 15.279 o
-9 0 6 27.917 34.133 4.968 9.594 o
-9 0 8 0.031 0.162 1.352 305.573 o
-9 0 10 1.663 2.810 1.108 157.943 o
-9 0 12 3.536 4.599 1.030 101.354 o
-9 1 3 5.431 4.718 3.562 30.858 o
-9 1 4 16.108 12.046 3.168 20.974 o
-9 1 5 34.593 26.386 3.349 11.750 o
-9 1 6 19.333 21.027 2.716 18.588 o
-9 1 7 0.235 0.584 1.209 310.433 o
-9 1 8 0.373 2.185 1.122 239.608 o
-9 1 9 10.738 6.442 1.092 46.938 o
-9 1 10 3.605 3.626 1.175 101.681 o
-9 1 11 1.901 3.273 0.698 174.972 o
-9 1 12 0.050 1.375 0.621 596.094 o
-9 1 13 10.319 11.893 0.956 41.645 o
-9 2 2 21.200 17.447 4.825 12.340 o
-9 2 3 35.873 32.566 5.807 7.718 o
-9 2 4 17.173 21.937 8.242 6.460 o
-9 2 5 15.364 18.145 3.055 20.135 o
-9 2 6 12.229 14.886 3.666 19.961 o
-9 2 7 0.158 3.285 1.337 180.669 o
-9 2 8 1.594 4.166 1.143 136.910 o
-9 2 9 0.113 1.164 0.766 509.435 o
-9 2 10 48.607 42.305 2.362 9.450 o
-9 2 11 0.690 1.254 0.682 382.601 o
-9 2 12 6.981 6.817 0.787 64.937 o
-9 3 2 0.191 2.330 3.571 42.312 o
-9 3 4 0.047 2.098 3.391 47.296 o
-9 3 5 0.546 2.234 2.271 90.079 o
-9 3 6 3.223 3.618 1.530 91.389 o
-9 3 7 1.113 3.898 1.250 145.083 o
-9 3 8 0.918 4.054 1.056 167.550 o
-9 3 9 28.483 25.188 1.725 16.186 o
-9 3 10 0.332 0.744 0.661 582.306 o
-9 3 11 2.667 2.872 0.751 150.916 o
-9 4 1 2.109 2.785 3.396 40.791 o
-9 4 2 30.313 27.737 5.449 8.956 o
-9 4 3 10.940 7.386 3.333 25.537 o
-9 4 4 0.344 2.126 2.385 85.819 o
-9 4 5 5.559 9.806 3.426 29.003 o
-9 4 6 12.239 17.998 2.415 25.463 o
-9 4 7 1.663 2.440 1.122 163.220 o
-9 4 8 4.936 3.412 0.927 94.033 o
-9 4 9 0.327 2.823 0.786 289.567 o
-9 5 1 1.553 7.562 3.796 31.286 o
-9 5 2 19.451 22.432 4.768 12.325 o
-9 5 3 0.486 4.212 2.811 58.615 o
-9 5 4 0.491 5.870 2.692 58.499 o
-9 5 5 5.562 6.302 1.676 59.452 o
-8 0 4 73.596 90.379 11.506 2.564 o
-8 0 6 48.891 38.868 4.696 7.578 o
-8 0 8 0.157 3.189 1.509 158.572 o
-8 0 10 8.117 9.633 1.209 49.144 o
-8 0 12 1.055 2.730 0.926 208.145 o
-8 0 14 5.643 9.806 1.497 54.396 o
-8 1 3 0.779 8.704 3.798 31.541 o
-8 1 4 74.716 70.331 6.646 4.404 o
-8 1 5 38.574 40.527 3.751 9.503 o
-8 1 6 28.385 25.362 2.628 14.603 o
-8 1 7 0.712 2.695 2.229 88.315 o
-8 1 8 0.700 1.349 0.878 311.196 o
-8 1 9 7.082 8.546 1.150 55.766 o
-8 1 10 3.523 4.147 0.768 114.501 o
-8 1 11 9.596 9.343 0.863 47.693 o
-8 1 12 1.701 3.208 0.657 188.695 o
-8 1 13 10.713 8.496 0.834 45.787 o
-8 1 14 9.677 8.259 0.877 49.084 o
-8 2 2 2.623 7.973 3.636 31.552 o
-8 2 3 9.566 10.708 3.887 21.562 o
-8 2 4 18.131 22.348 4.125 14.390 o
-8 2 5 2.936 5.235 1.818 75.146 o
-8 2 6 2.943 3.978 1.904 76.952 o
-8 2 7 8.451 7.523 1.292 50.738 o
-8 2 8 16.058 16.615 1.360 27.178 o
-8 2 9 5.026 6.481 0.951 77.199 o
-8 2 10 36.636 33.596 1.760 12.650 o
-8 2 11 1.931 3.503 0.670 170.954 o
-8 2 12 0.288 1.014 0.585 594.563 o
-8 2 13 0.031 0.734 0.545 946.706 o
-8 2 14 0.386 1.869 0.590 413.770 o
-8 3 1 7.148 7.445 3.874 24.620 o
-8 3 2 11.304 13.277 4.209 18.180 o
-8 3 3 35.049 36.469 5.531 7.951 o
-8 3 5 10.683 7.697 2.632 31.366 o
-8 3 6 0.072 3.091 1.201 213.073 o
-8 3 7 40.376 42.626 3.480 9.449 o
-8 3 8 3.458 4.810 0.871 106.510 o
-8 3 9 10.997 8.941 1.108 42.647 o
-8 3 10 4.075 4.298 0.780 103.830 o
-8 3 11 47.819 41.001 2.198 9.750 o
-8 3 12 0.083 2.508 0.598 407.012 o
-8 4 1 0.316 3.178 3.325 46.518 o
-8 4 2 51.075 43.280 8.921 4.233 o
-8 4 3 7.327 7.888 3.056 31.752 o
-8 4 4 9.972 10.416 2.606 30.727 o
-8 4 5 0.377 1.564 1.372 207.698 o
-8 4 6 10.449 11.172 1.622 37.556 o
-8 4 7 0.001 2.085 0.865 368.152 o
-8 4 8 6.072 7.392 1.015 65.605 o
-8 4 9 0.185 1.392 0.683 497.234 o
-8 4 10 5.329 6.026 0.828 78.825 o
-8 4 11 5.465 6.490 0.883 74.889 o
-8 5 1 0.067 1.734 2.947 62.047 o
-8 5 2 3.165 5.640 3.064 41.173 o
-8 5 3 7.887 8.785 2.737 33.624 o
-8 5 4 20.688 28.385 2.867 16.082 o
-8 5 5 0.590 2.207 1.228 203.564 o
-8 5 6 10.139 9.430 1.470 41.331 o
-8 5 7 8.145 7.715 1.179 52.788 o
-8 5 8 0.077 1.815 0.875 375.067 o
-7 0 4 2.832 10.020 3.304 33.952 o
-7 0 6 2.284 4.287 2.866 49.667 o
-7 0 8 109.308 125.008 8.905 2.684 o
-7 0 10 8.188 11.884 1.299 44.674 o
-7 0 12 0.003 1.751 0.816 425.521 o
-7 0 14 24.208 17.201 1.888 19.464 o
-7 1 2 16.106 16.871 4.335 15.162 o
-7 1 3 44.797 42.245 5.933 6.619 o
-7 1 4 40.773 40.611 3.781 9.198 o
-7 1 5 85.996 82.550 6.676 3.972 o
-7 1 6 12.670 15.095 2.214 27.570 o
-7 1 7 78.948 79.207 4.044 5.220 o
-7 1 8 34.454 30.776 1.614 13.652 o
-7 1 9 10.367 9.187 0.851 45.687 o
-7 1 10 1.408 2.535 0.632 228.629 o
-7 1 11 32.553 26.843 1.350 15.020 o
-7 1 12 2.908 4.654 0.679 124.766 o
-7 1 13 10.113 11.603 0.958 42.485 o
-7 1 14 0.003 1.854 0.711 465.493 o
-7 1 15 6.395 5.060 0.762 75.130 o
-7 2 2 3.698 1.085 3.416 38.803 o
-7 2 3 1.075 1.692 2.915 58.294 o
-7 2 4 5.624 5.178 2.015 54.751 o
-7 2 5 0.589 3.593 1.449 145.443 o
-7 2 6 3.445 3.972 1.147 102.648 o
-7 2 7 0.843 1.324 0.788 318.760 o
-7 2 8 40.212 33.656 1.874 11.802 o
-7 2 9 11.300 11.925 0.955 39.391 o
-7 2 10 13.076 14.393 0.980 33.756 o
-7 2 11 0.185 1.450 0.566 554.931 o
-7 2 12 14.508 11.428 0.895 34.149 o
-7 2 13 0.510 2.403 0.611 333.363 o
-7 2 14 0.462 3.984 0.811 221.747 o
-7 2 15 2.247 2.504 0.672 178.551 o
-7 3 1 26.801 29.472 5.861 8.623 o
-7 3 2 0.056 2.227 3.115 55.022 o
-7 3 3 24.993 22.415 5.911 9.124 o
-7 3 4 3.099 6.450 3.105 39.697 o
-7 3 5 10.349 11.999 1.738 36.066 o
-7 3 6 21.550 22.647 1.767 19.720 o
-7 3 7 14.426 11.204 1.106 33.629 o
-7 3 8 0.099 0.545 0.634 834.991 o
-7 3 9 30.296 27.439 1.643 15.298 o
-7 3 10 1.160 2.313 0.615 260.145 o
-7 3 11 26.602 21.718 1.438 18.103 o
-7 3 12 0.553 2.108 0.570 360.625 o
-7 3 13 0.658 2.145 0.596 333.974 o
-7 3 14 0.241 1.846 0.578 459.436 o
-7 4 1 1.726 3.734 3.326 41.950 o
-7 4 2 0.259 3.914 3.249 47.456 o
-7 4 3 8.386 13.598 6.286 11.312 o
-7 4 4 35.122 38.157 3.556 10.373 o
-7 4 5 5.957 7.683 2.178 46.241 o
-7 4 6 3.085 3.740 0.908 121.251 o
-7 4 7 16.045 12.606 1.174 30.117 o
-7 4 8 30.932 31.855 1.819 14.217 o
-7 4 9 5.567 5.860 0.797 78.051 o
-7 4 10 0.012 2.049 0.620 479.250 o
-7 4 11 1.653 2.570 0.589 215.161 o
-7 4 12 2.017 3.514 0.605 171.375 o
-7 5 1 0.157 7.168 3.954 31.402 o
-7 5 2 1.960 3.882 2.499 62.338 o
-7 5 3 26.155 24.806 2.597 15.446 o
-7 5 4 3.773 2.947 1.233 101.666 o
-7 5 5 6.147 7.090 1.175 63.549 o
-7 5 6 4.343 5.582 1.057 85.066 o
-7 5 7 22.660 21.559 1.614 19.759 o
-7 5 8 9.046 10.419 1.062 46.285 o
-7 5 9 0.034 2.394 1.185 244.057 o
-7 5 10 2.877 2.932 0.895 135.808 o
-7 6 1 0.374 2.165 2.388 85.159 o
-7 6 2 2.760 5.304 1.582 85.154 o
-7 6 3 1.002 3.696 1.329 143.957 o
-7 6 4 6.047 5.162 1.163 70.335 o
-7 6 5 5.662 4.653 0.999 78.548 o
-7 6 6 4.554 4.856 1.368 77.917 o
-6 0 4 100.433 117.616 10.305 2.493 o
-6 0 6 141.702 179.569 12.006 1.768 o
-6 0 8 147.218 182.188 8.299 2.239 o
-6 0 10 6.415 7.764 1.335 57.946 o
-6 0 12 94.945 109.946 8.626 2.994 o
-6 0 14 13.727 12.464 1.464 32.039 o
-6 0 16 38.628 30.246 2.350 11.958 o
-6 1 2 10.039 6.647 4.671 17.960 o
-6 1 3 0.667 3.383 2.213 86.092 o
-6 1 4 19.084 16.830 2.182 21.696 o
-6 1 5 57.022 56.069 3.552 7.197 o
-6 1 6 31.772 27.535 1.774 14.655 o
-6 1 7 5.140 3.301 0.733 97.170 o
-6 1 8 10.026 9.498 0.825 46.385 o
-6 1 9 0.053 2.397 0.757 369.681 o
-6 1 10 3.205 4.721 0.740 116.028 o
-6 1 11 28.321 22.968 1.357 17.213 o
-6 1 12 13.661 11.218 1.170 34.555 o
-6 1 13 26.232 22.259 1.584 17.903 o
-6 1 14 2.851 3.860 0.745 132.490 o
-6 1 15 1.130 2.716 0.724 230.934 o
-6 1 16 4.391 6.445 0.852 85.111 o
-6 2 1 0.081 4.860 3.403 43.041 o
-6 2 2 20.765 20.493 4.167 13.803 o
-6 2 3 3.227 3.348 2.301 63.296 o
-6 2 4 6.363 5.156 1.602 59.792 o
-6 2 5 33.055 34.122 2.418 12.633 o
-6 2 6 16.581 10.712 1.074 31.006 o
-6 2 7 1.879 2.357 0.722 195.647 o
-6 2 8 8.019 7.632 0.814 57.246 o
-6 2 9 6.234 6.843 0.720 70.351 o
-6 2 10 0.102 2.754 0.789 322.015 o
-6 2 11 4.406 5.664 0.798 90.266 o
-6 2 12 18.694 16.332 1.079 25.598 o
-6 2 13 3.129 4.002 0.693 126.572 o
-6 2 14 0.585 2.618 0.733 283.131 o
-6 2 15 0.771 1.507 0.678 346.211 o
-6 2 16 4.885 5.764 0.848 83.681 o
-6 3 1 43.579 43.425 6.120 6.491 o
-6 3 2 0.088 3.120 2.639 70.612 o
-6 3 3 6.579 3.538 2.022 54.054 o
-6 3 4 0.089 4.396 2.189 88.206 o
-6 3 5 9.471 13.139 1.264 40.208 o
-6 3 6 2.141 4.801 1.069 121.666 o
-6 3 7 0.667 1.303 0.643 395.841 o
-6 3 8 1.035 4.496 0.860 172.540 o
-6 3 9 79.613 82.979 3.791 5.216 o
-6 3 10 39.661 39.610 1.725 11.472 o
-6 3 11 6.878 6.820 0.752 65.928 o
-6 3 12 0.900 2.728 0.598 267.639 o
-6 3 13 1.162 3.326 0.869 192.684 o
-6 3 14 1.648 4.046 0.756 165.493 o
-6 3 15 0.342 3.313 0.704 277.450 o
-6 4 1 9.155 10.396 3.414 25.183 o
-6 4 2 3.679 7.974 3.479 32.008 o
-6 4 3 2.172 4.209 1.447 105.544 o
-6 4 4 8.821 10.945 1.839 39.206 o
-6 4 5 17.496 21.133 1.676 22.971 o
-6 4 6 0.405 4.261 1.203 167.529 o
-6 4 7 1.954 4.231 0.730 153.227 o
-6 4 8 0.400 4.228 0.705 231.460 o
-6 4 9 0.671 2.315 0.625 313.479 o
-6 4 10 1.370 2.596 0.581 234.745 o
-6 4 11 0.438 2.351 0.544 365.839 o
-6 4 12 1.006 1.869 0.557 311.820 o
-6 4 13 7.450 8.069 0.815 58.863 o
-6 5 1 4.864 8.014 2.822 38.700 o
-6 5 2 0.160 1.611 1.262 246.781 o
-6 5 3 0.330 0.852 1.038 346.912 o
-6 5 4 9.314 10.028 1.425 43.025 o
-6 5 5 50.329 48.816 4.712 7.089 o
-6 5 6 0.070 2.215 0.761 382.566 o
-6 5 7 2.140 4.437 1.027 127.946 o
-6 5 8 1.435 3.326 0.589 205.425 o
-6 5 9 7.419 5.457 0.798 66.250 o
-6 5 10 0.811 2.300 0.810 261.334 o
-6 5 11 0.048 1.669 0.737 466.187 o
-6 6 1 0.083 2.249 1.362 206.935 o
-6 6 2 11.964 12.158 2.127 30.649 o
-6 6 3 11.556 11.073 1.425 36.951 o
-6 6 4 11.972 12.506 1.289 35.724 o
-6 6 5 0.185 1.429 0.807 425.050 o
-6 6 6 1.839 2.623 0.850 179.195 o
-6 6 7 2.834 3.938 0.905 124.575 o
-6 6 8 12.123 13.600 1.569 32.980 o
-5 0 2 121.379 132.088 18.218 1.212 o
-5 0 4 5.267 5.750 1.794 59.767 o
-5 0 6 109.621 127.336 5.924 3.343 o
-5 0 8 4.271 4.717 0.940 93.805 o
-5 0 10 5.089 9.141 1.795 53.098 o
-5 0 12 44.416 38.317 2.522 10.140 o
-5 0 14 42.466 33.851 2.695 10.595 o
-5 0 16 0.732 1.262 0.976 285.112 o
-5 1 2 17.922 12.963 3.309 19.093 o
-5 1 3 55.596 61.356 4.378 6.587 o
-5 1 4 5.933 4.598 1.169 73.004 o
-5 1 5 28.854 28.649 1.621 15.602 o
-5 1 6 16.169 13.961 1.096 29.406 o
-5 1 7 61.539 62.445 2.301 7.294 o
-5 1 8 4.103 4.953 0.903 95.467 o
-5 1 9 57.717 57.069 2.734 7.586 o
-5 1 10 101.919 113.928 4.972 3.824 o
-5 1 11 15.441 11.450 0.955 32.495 o
-5 1 12 43.340 38.380 1.761 10.915 o
-5 1 13 30.846 24.009 1.386 16.017 o
-5 1 14 3.894 4.006 0.756 109.704 o
-5 1 15 0.166 2.843 0.735 321.192 o
-5 1 16 4.117 4.417 0.792 102.006 o
-5 1 17 10.165 9.103 0.978 45.562 o
-5 2 1 24.713 24.690 5.680 9.414 o
-5 2 3 3.558 3.644 2.118 66.311 o
-5 2 4 0.045 3.452 1.034 234.259 o
-5 2 5 0.559 1.042 0.694 432.366 o
-5 2 6 0.395 2.663 0.646 322.970 o
-5 2 7 1.122 4.590 0.901 163.911 o
-5 2 8 1.498 3.151 0.914 176.433 o
-5 2 9 0.712 3.230 0.705 246.159 o
-5 2 10 44.677 40.376 1.736 10.561 o
-5 2 11 11.718 7.663 0.867 43.957 o
-5 2 12 8.303 8.325 0.854 54.195 o
-5 2 13 29.498 27.500 1.488 15.752 o
-5 2 14 38.194 33.594 1.679 12.388 o
-5 2 15 4.331 4.494 0.789 98.600 o
-5 2 16 0.743 1.630 0.676 341.216 o
-5 3 1 54.018 56.014 8.421 4.268 o
-5 3 2 26.992 22.785 3.480 13.576 o
-5 3 3 0.584 2.976 1.282 176.483 o
-5 3 4 1.709 2.870 0.985 166.782 o
-5 3 5 4.099 7.427 0.910 81.988 o
-5 3 6 0.676 2.035 0.637 329.907 o
-5 3 7 12.667 11.125 1.088 36.784 o
-5 3 8 0.198 2.877 0.710 320.593 o
-5 3 9 0.006 2.432 0.589 438.875 o
-5 3 10 4.764 5.193 0.661 91.686 o
-5 3 11 0.437 3.720 0.780 237.522 o
-5 3 12 0.317 2.329 0.661 358.261 o
-5 3 13 0.275 3.151 0.701 294.724 o
-5 3 14 4.652 7.162 0.908 78.300 o
-5 3 15 0.029 3.015 0.695 339.422 o
-5 3 16 4.376 6.483 0.814 85.873 o
-5 4 1 20.878 22.805 3.889 14.208 o
-5 4 2 30.012 36.930 2.983 12.180 o
-5 4 3 0.805 2.471 1.020 217.657 o
-5 4 4 12.943 13.892 1.395 32.491 o
-5 4 5 4.855 5.174 0.883 86.185 o
-5 4 6 17.058 16.919 2.119 23.315 o
-5 4 7 2.497 5.398 0.675 125.781 o
-5 4 8 4.076 4.271 0.656 107.431 o
-5 4 9 0.175 1.630 0.510 552.389 o
-5 4 10 6.434 7.864 0.707 65.952 o
-5 4 11 19.185 17.495 1.278 24.186 o
-5 4 12 10.262 9.671 0.846 45.323 o
-5 4 13 2.128 3.618 0.659 161.928 o
-5 4 14 0.497 4.730 0.781 200.364 o
-5 5 1 27.301 24.150 2.392 15.596 o
-5 5 2 0.017 0.970 1.052 387.289 o
-5 5 3 36.108 34.490 2.149 12.264 o
-5 5 4 19.329 14.690 1.723 23.871 o
-5 5 5 37.542 30.609 2.032 12.500 o
-5 5 6 0.187 3.428 0.694 290.270 o
-5 5 7 12.540 8.268 0.910 40.933 o
-5 5 8 0.547 2.217 0.578 350.333 o
-5 5 9 1.582 2.401 0.502 234.148 o
-5 5 10 1.680 2.666 0.619 207.720 o
-5 5 11 18.603 19.741 1.178 23.996 o
-5 5 12 0.153 3.529 0.825 262.478 o
-5 6 1 0.382 3.299 1.056 212.423 o
-5 6 2 33.351 30.357 2.297 13.158 o
-5 6 3 5.506 6.803 0.991 71.561 o
-5 6 4 11.478 11.087 1.168 38.720 o
-5 6 5 4.557 6.921 0.978 78.734 o
-5 6 6 15.766 15.713 1.378 27.894 o
-5 6 7 1.988 2.623 0.916 167.046 o
-5 6 8 0.011 0.910 0.742 632.156 o
-5 6 9 5.748 4.217 0.874 82.302 o
-5 6 10 19.900 21.350 1.479 21.767 o
-5 7 1 1.608 4.339 1.632 102.476 o
-5 7 2 4.085 6.015 0.934 88.667 o
-5 7 3 18.341 19.146 1.507 23.579 o
-5 7 4 0.543 1.645 0.827 327.570 o
-5 7 5 1.615 2.827 0.934 176.363 o
-4 0 2 31.003 30.401 4.276 10.527 o
-4 0 4 24.888 26.066 2.513 15.841 o
-4 0 6 44.863 45.529 2.442 9.658 o
-4 0 8 14.791 19.567 2.003 24.528 o
-4 0 10 45.053 35.805 2.334 10.395 o
-4 0 12 35.977 36.076 2.418 11.828 o
-4 0 14 0.710 10.498 3.133 40.025 o
-4 0 16 0.754 2.283 1.072 218.454 o
-4 0 18 10.730 10.441 1.499 38.678 o
-4 1 1 46.258 48.206 5.777 6.490 o
-4 1 2 43.464 41.670 4.784 7.823 o
-4 1 3 147.030 191.805 11.400 1.795 o
-4 1 4 0.000 3.407 0.848 279.340 o
-4 1 5 24.247 17.716 1.003 21.090 o
-4 1 6 0.024 1.847 0.584 529.156 o
-4 1 7 56.225 58.464 2.714 7.661 o
-4 1 8 37.935 32.198 2.176 12.096 o
-4 1 9 0.787 2.718 0.691 264.798 o
-4 1 10 29.300 25.552 1.315 16.383 o
-4 1 11 18.120 17.416 1.141 25.473 o
-4 1 12 11.425 10.746 1.278 38.495 o
-4 1 13 7.059 6.730 0.840 64.129 o
-4 1 14 34.116 29.184 1.563 14.004 o
-4 1 15 10.941 11.612 1.021 40.168 o
-4 1 16 27.463 23.402 1.469 17.317 o
-4 1 17 6.255 6.761 0.903 68.055 o
-4 2 1 47.633 40.883 5.037 7.285 o
-4 2 2 13.821 9.147 2.974 24.695 o
-4 2 3 0.965 3.533 1.144 166.524 o
-4 2 4 8.033 11.472 1.200 46.589 o
-4 2 5 1.809 2.974 0.926 166.323 o
-4 2 6 0.206 9.365 1.605 89.723 o
-4 2 7 8.268 8.764 0.710 54.577 o
-4 2 8 19.602 17.942 1.077 24.141 o
-4 2 9 8.881 10.366 0.850 48.431 o
-4 2 10 51.697 42.456 1.821 9.405 o
-4 2 11 39.555 40.293 1.793 11.376 o
-4 2 12 0.401 2.585 0.737 306.262 o
-4 2 13 22.691 19.083 1.219 21.262 o
-4 2 14 32.240 28.141 1.508 14.747 o
-4 2 15 0.667 1.833 0.690 333.589 o
-4 2 16 5.079 5.638 0.817 83.040 o
-4 2 17 7.232 4.476 0.796 70.651 o
-4 3 1 68.024 87.962 8.090 3.755 o
-4 3 2 16.103 11.578 1.520 29.270 o
-4 3 3 37.516 30.230 1.847 12.742 o
-4 3 4 0.243 2.272 0.721 358.437 o
-4 3 5 13.747 12.539 0.944 34.300 o
-4 3 6 11.307 9.685 1.211 40.329 o
-4 3 7 34.916 31.811 1.383 13.620 o
-4 3 8 1.338 2.681 0.593 232.652 o
-4 3 9 12.709 13.171 0.904 35.679 o
-4 3 10 6.646 6.319 0.735 69.168 o
-4 3 11 7.820 6.471 0.901 60.067 o
-4 3 12 0.498 1.832 0.632 379.843 o
-4 3 13 2.164 2.967 0.690 171.030 o
-4 3 14 3.579 4.117 0.749 114.414 o
-4 3 15 26.381 30.416 1.587 16.206 o
-4 3 16 1.347 1.783 0.715 252.391 o
-4 4 1 39.783 37.610 2.884 10.518 o
-4 4 2 54.317 58.217 3.332 7.456 o
-4 4 3 19.940 22.868 2.062 19.774 o
-4 4 4 0.039 2.023 0.907 350.405 o
-4 4 5 13.663 13.211 1.751 30.108 o
-4 4 6 72.880 76.328 3.164 5.869 o
-4 4 7 0.285 1.808 0.481 491.116 o
-4 4 8 23.011 22.860 1.132 20.108 o
-4 4 9 10.122 10.802 0.799 44.408 o
-4 4 10 3.275 4.362 0.680 120.189 o
-4 4 11 11.435 8.679 0.779 43.839 o
-4 4 12 15.043 12.132 0.949 32.598 o
-4 4 13 0.016 1.811 0.612 523.335 o
-4 4 14 7.914 6.781 0.832 59.566 o
-4 4 15 1.261 2.027 0.625 262.654 o
-4 5 1 16.140 13.483 1.472 28.340 o
-4 5 2 85.210 109.081 7.302 3.522 o
-4 5 3 2.688 3.891 0.858 130.664 o
-4 5 4 0.152 1.335 0.708 503.710 o
-4 5 5 14.677 14.653 1.330 29.946 o
-4 5 6 6.819 9.523 1.011 56.398 o
-4 5 7 7.553 7.556 1.103 56.437 o
-4 5 8 29.382 27.587 1.357 15.938 o
-4 5 9 5.265 7.645 0.691 74.856 o
-4 5 10 0.613 3.032 0.611 279.624 o
-4 5 11 11.206 11.672 0.954 39.871 o
-4 5 12 19.818 16.166 1.126 24.584 o
-4 5 13 0.233 3.360 0.758 276.094 o
-4 6 1 30.996 28.001 2.232 14.160 o
-4 6 2 0.044 2.673 1.171 235.487 o
-4 6 3 8.435 7.469 0.914 54.869 o
-4 6 4 25.140 22.629 1.380 18.666 o
-4 6 5 33.033 26.597 1.878 14.291 o
-4 6 6 2.979 2.751 0.900 135.254 o
-4 6 7 0.108 1.673 0.356 657.913 o
-4 6 8 1.385 4.182 0.833 167.138 o
-4 6 9 0.394 3.171 1.165 197.951 o
-4 6 10 15.868 14.198 1.113 29.568 o
-4 6 11 6.241 6.141 0.778 72.006 o
-4 7 1 7.482 9.050 0.857 56.095 o
-4 7 2 10.655 12.810 0.985 39.675 o
-4 7 3 20.623 17.828 1.344 22.801 o
-4 7 4 4.928 6.096 0.855 81.568 o
-4 7 5 3.537 4.382 0.805 110.956 o
-4 7 6 0.045 1.737 0.663 497.303 o
-4 7 7 3.727 5.508 0.914 96.401 o
-3 0 4 14.686 12.170 1.649 30.018 o
-3 0 6 23.917 19.841 1.483 19.816 o
-3 0 8 50.666 43.301 2.539 9.023 o
-3 0 10 5.859 4.282 1.049 77.396 o
-3 0 12 36.142 34.029 3.565 10.519 o
-3 0 14 0.275 1.531 1.000 318.111 o
-3 0 16 0.524 2.111 1.026 251.509 o
-3 0 18 16.392 15.808 1.718 25.924 o
-3 1 1 27.497 30.835 3.992 11.569 o
-3 1 2 42.872 38.373 2.753 10.141 o
-3 1 3 9.202 3.941 0.673 61.743 o
-3 1 4 44.437 40.837 1.547 10.682 o
-3 1 5 10.866 8.129 0.822 45.949 o
-3 1 6 0.422 4.751 0.721 210.602 o
-3 1 7 13.377 8.390 0.868 39.150 o
-3 1 8 21.518 17.575 1.323 22.309 o
-3 1 9 3.339 5.652 0.748 105.644 o
-3 1 10 0.271 2.635 0.704 329.207 o
-3 1 11 8.435 9.926 0.954 49.881 o
-3 1 12 5.908 4.927 0.864 77.934 o
-3 1 13 0.011 4.339 0.873 231.889 o
-3 1 14 1.122 2.279 0.707 251.609 o
-3 1 15 2.962 2.760 0.765 142.992 o
-3 1 16 0.675 2.698 0.729 270.224 o
-3 1 17 0.798 2.431 0.753 266.972 o
-3 1 18 0.249 1.779 0.670 427.952 o
-3 2 1 16.263 16.112 3.721 17.481 o
-3 2 2 58.335 60.992 3.770 6.808 o
-3 2 3 59.844 65.321 2.772 7.102 o
-3 2 4 220.134 253.130 14.697 1.180 o
-3 2 5 55.326 54.201 2.067 8.259 o
-3 2 6 1.991 4.603 0.698 147.963 o
-3 2 7 34.064 30.924 1.475 13.873 o
-3 2 8 108.085 116.807 5.528 3.546 o
-3 2 9 20.267 17.161 1.034 24.012 o
-3 2 10 0.030 3.283 0.692 320.017 o
-3 2 11 10.645 8.391 0.853 46.021 o
-3 2 12 35.587 30.067 1.864 13.191 o
-3 2 13 7.426 9.098 1.045 54.367 o
-3 2 14 8.678 7.427 0.863 54.419 o
-3 2 15 4.244 3.157 0.713 112.297 o
-3 2 16 51.188 49.199 2.557 8.637 o
-3 2 17 16.554 14.065 1.122 28.811 o
-3 3 1 47.679 49.537 3.258 8.465 o
-3 3 2 0.001 1.442 0.725 528.183 o
-3 3 3 0.190 4.517 0.851 216.652 o
-3 3 4 8.442 7.871 0.650 56.155 o
-3 3 5 78.923 84.499 4.473 4.965 o
-3 3 6 5.518 3.884 0.612 91.425 o
-3 3 7 2.402 4.712 0.669 136.402 o
-3 3 8 0.272 3.780 0.605 277.077 o
-3 3 9 37.905 27.575 1.458 13.336 o
-3 3 10 5.027 5.150 0.803 86.257 o
-3 3 11 3.484 3.548 0.640 125.681 o
-3 3 12 0.541 2.204 0.651 334.242 o
-3 3 13 13.598 14.004 1.019 33.103 o
-3 3 14 18.943 16.304 1.183 25.131 o
-3 3 15 22.509 20.965 1.399 20.457 o
-3 3 16 0.058 1.727 0.629 513.071 o
-3 4 1 33.748 30.327 1.631 13.878 o
-3 4 2 5.052 7.804 1.243 66.679 o
-3 4 3 10.722 9.966 0.969 42.947 o
-3 4 4 43.105 40.490 2.330 10.339 o
-3 4 5 49.412 44.919 2.454 9.133 o
-3 4 6 1.867 5.645 0.597 141.193 o
-3 4 7 4.973 7.881 1.041 70.646 o
-3 4 8 49.983 49.595 2.936 8.479 o
-3 4 9 14.978 12.273 1.125 31.941 o
-3 4 10 16.283 13.041 0.879 30.491 o
-3 4 11 3.747 5.119 0.680 105.314 o
-3 4 12 43.902 42.785 1.853 10.417 o
-3 4 13 1.607 3.437 0.695 184.691 o
-3 4 14 2.616 2.920 0.647 157.665 o
-3 4 15 1.031 2.546 0.627 259.574 o
-3 5 1 53.398 51.896 2.261 8.456 o
-3 5 2 64.580 61.687 2.593 6.983 o
-3 5 3 0.061 2.277 0.774 373.123 o
-3 5 4 3.182 4.598 0.475 125.775 o
-3 5 5 11.253 9.625 1.161 40.857 o
-3 5 6 90.520 89.922 4.681 4.456 o
-3 5 7 5.324 7.290 0.660 76.192 o
-3 5 8 14.735 19.184 0.971 28.415 o
-3 5 9 2.590 5.814 0.746 117.115 o
-3 5 10 33.586 30.964 1.390 14.078 o
-3 5 11 3.433 4.503 0.652 116.643 o
-3 5 12 7.096 8.277 0.749 60.734 o
-3 5 13 0.001 1.610 0.598 579.920 o
-3 5 14 0.731 3.210 0.851 224.128 o
-3 6 1 5.134 3.979 0.531 96.937 o
-3 6 2 3.717 6.595 1.096 85.225 o
-3 6 3 14.886 15.363 0.944 30.604 o
-3 6 4 1.964 3.822 0.475 174.360 o
-3 6 5 8.583 6.748 0.569 58.620 o
-3 6 6 6.207 8.984 1.087 59.567 o
-3 6 7 16.663 12.239 1.125 29.754 o
-3 6 8 6.894 7.577 0.856 62.515 o
-3 6 9 7.168 10.834 0.941 52.956 o
-3 6 10 0.007 1.528 0.595 599.907 o
-3 6 11 3.210 4.472 0.722 118.932 o
-3 7 1 3.406 2.105 0.622 146.743 o
-3 7 2 7.220 6.489 0.894 63.255 o
-3 7 3 0.012 1.761 0.526 586.885 o
-3 7 4 1.376 2.684 0.788 207.823 o
-3 7 5 2.371 4.595 0.886 128.449 o
-3 7 6 1.088 2.862 0.781 221.341 o
-3 7 7 1.356 2.544 0.898 199.890 o
-3 7 8 1.073 3.701 1.349 140.045 o
-2 0 2 41.894 45.814 3.281 9.274 o
-2 0 4 9.738 16.359 1.196 36.796 o
-2 0 8 3.721 6.409 1.117 85.543 o
-2 0 10 84.440 78.165 5.288 4.582 o
-2 0 12 2.417 2.701 1.054 140.928 o
-2 0 14 0.074 2.390 0.969 298.120 o
-2 0 16 3.590 4.339 1.151 97.929 o
-2 0 18 10.997 12.132 1.527 36.319 o
-2 1 2 37.846 44.969 2.628 10.518 o
-2 1 3 51.138 51.390 2.775 8.389 o
-2 1 4 23.514 20.746 0.960 20.681 o
-2 1 5 50.243 58.837 2.954 8.009 o
-2 1 6 136.561 152.937 5.039 2.964 o
-2 1 7 0.063 2.908 0.660 352.558 o
-2 1 8 53.712 48.995 1.890 8.767 o
-2 1 9 69.383 67.306 3.374 6.186 o
-2 1 10 12.245 9.528 1.033 39.525 o
-2 1 11 2.795 4.105 0.779 129.390 o
-2 1 12 6.237 7.628 0.874 65.880 o
-2 1 13 10.475 9.040 0.905 45.256 o
-2 1 14 18.180 16.432 1.160 25.816 o
-2 1 15 1.108 2.096 0.688 264.327 o
-2 1 16 0.882 2.846 0.704 248.200 o
-2 1 17 17.111 15.688 1.179 27.158 o
-2 1 18 0.624 1.710 0.701 347.136 o
-2 2 1 2.595 3.841 1.012 125.290 o
-2 2 2 62.822 68.171 5.824 5.217 o
-2 2 3 22.988 19.563 1.007 21.291 o
-2 2 4 38.033 39.148 1.435 12.043 o
-2 2 5 20.701 14.356 0.862 25.155 o
-2 2 6 81.280 79.946 2.714 5.557 o
-2 2 7 9.202 7.311 0.743 53.501 o
-2 2 8 14.484 10.855 1.132 33.700 o
-2 2 9 1.476 2.894 0.633 211.931 o
-2 2 10 22.756 23.678 1.778 18.815 o
-2 2 11 4.251 6.215 0.761 89.712 o
-2 2 12 0.068 2.020 0.767 401.177 o
-2 2 13 7.688 8.064 0.932 56.623 o
-2 2 14 35.251 30.582 1.574 13.514 o
-2 2 15 6.128 4.857 0.981 74.337 o
-2 2 16 9.212 10.456 1.764 39.614 o
-2 2 17 0.904 2.251 0.695 275.857 o
-2 3 1 13.075 13.715 0.876 34.692 o
-2 3 2 17.293 16.763 1.005 26.906 o
-2 3 3 40.546 40.385 1.568 11.358 o
-2 3 4 38.974 37.973 1.599 11.852 o
-2 3 5 97.414 109.683 3.921 4.230 o
-2 3 6 12.512 10.571 0.807 38.941 o
-2 3 7 7.014 7.587 1.034 59.718 o
-2 3 8 56.394 52.325 2.016 8.271 o
-2 3 9 0.794 3.636 0.640 232.280 o
-2 3 10 7.128 6.345 0.707 66.348 o
-2 3 11 9.713 7.126 0.777 51.660 o
-2 3 12 2.461 2.280 0.645 176.008 o
-2 3 13 39.326 32.445 1.880 12.090 o
-2 3 14 5.934 6.825 0.808 71.344 o
-2 3 15 0.005 2.574 0.697 382.892 o
-2 3 16 1.041 2.715 0.700 241.131 o
-2 3 17 21.633 20.499 1.322 21.278 o
-2 4 1 0.007 1.787 0.478 612.360 o
-2 4 2 59.162 66.833 2.761 7.102 o
-2 4 3 0.100 2.326 0.397 496.842 o
-2 4 4 10.062 6.226 1.204 48.397 o
-2 4 5 12.493 10.140 0.879 39.118 o
-2 4 6 125.522 144.710 4.711 3.215 o
-2 4 7 29.586 26.936 1.202 16.155 o
-2 4 8 8.469 13.790 1.116 42.853 o
-2 4 9 24.580 21.144 1.227 19.571 o
-2 4 10 89.689 99.257 3.411 4.713 o
-2 4 11 7.809 9.744 0.836 53.485 o
-2 4 12 5.948 7.490 0.762 69.582 o
-2 4 13 6.301 8.385 0.963 62.239 o
-2 4 14 22.341 20.649 1.485 20.467 o
-2 4 15 1.616 3.062 0.692 193.709 o
-2 4 16 0.823 1.797 0.632 327.072 o
-2 5 1 29.816 28.013 1.867 15.051 o
-2 5 2 16.275 14.641 0.889 29.480 o
-2 5 3 17.768 15.241 1.056 27.062 o
-2 5 4 13.458 12.540 0.800 35.303 o
-2 5 5 4.712 6.228 0.903 81.996 o
-2 5 6 45.428 42.407 2.091 10.056 o
-2 5 7 4.014 6.600 0.750 90.450 o
-2 5 8 4.047 3.364 0.700 114.335 o
-2 5 9 9.187 10.931 0.905 46.244 o
-2 5 10 13.816 16.094 1.137 30.878 o
-2 5 11 0.829 2.833 0.693 255.073 o
-2 5 12 7.879 9.404 0.829 53.934 o
-2 5 13 8.373 7.295 0.800 56.539 o
-2 5 14 11.985 10.057 0.938 40.018 o
-2 6 1 14.104 12.924 0.789 33.952 o
-2 6 2 17.910 17.198 1.001 26.105 o
-2 6 3 8.257 6.637 0.727 59.232 o
-2 6 4 2.609 3.463 0.504 155.643 o
-2 6 5 1.597 3.704 0.639 183.223 o
-2 6 6 0.032 2.054 0.608 477.640 o
-2 6 7 6.749 7.207 0.941 63.278 o
-2 6 8 6.015 8.566 0.914 63.925 o
-2 6 9 0.829 3.912 0.645 219.522 o
-2 6 10 0.093 2.991 0.668 338.681 o
-2 6 11 12.857 10.087 0.930 38.187 o
-2 6 12 0.815 1.522 0.737 322.202 o
-2 7 1 3.848 5.725 0.547 102.314 o
-2 7 2 10.032 10.409 0.835 44.998 o
-2 7 3 10.689 10.245 0.795 43.657 o
-2 7 4 12.136 10.382 0.881 39.612 o
-2 7 5 0.521 2.396 0.690 313.902 o
-2 7 6 3.492 3.949 1.251 97.892 o
-2 7 7 9.726 11.373 1.300 41.390 o
-2 7 8 2.710 3.774 0.952 126.707 o
-1 0 2 41.127 41.781 2.813 10.088 o
-1 0 4 12.178 19.367 1.323 30.151 o
-1 0 6 92.757 110.446 5.090 4.024 o
-1 0 8 35.936 35.609 2.164 12.169 o
-1 0 10 195.931 197.396 10.168 1.715 o
-1 0 12 0.696 3.141 1.019 203.993 o
-1 0 14 5.583 5.765 1.200 70.697 o
-1 0 16 11.015 9.238 1.343 40.552 o
-1 0 18 23.660 21.995 2.368 17.417 o
-1 1 1 0.587 3.579 0.630 252.627 o
-1 1 2 11.832 15.975 0.721 35.401 o
-1 1 3 52.446 66.489 2.427 7.791 o
-1 1 4 44.532 44.161 1.595 10.385 o
-1 1 5 0.005 2.537 0.565 434.174 o
-1 1 6 4.179 4.693 0.751 100.302 o
-1 1 7 19.099 22.496 1.253 22.435 o
-1 1 8 0.115 2.831 0.631 358.194 o
-1 1 9 0.191 1.555 0.731 444.450 o
-1 1 10 1.000 1.707 0.680 298.584 o
-1 1 11 47.723 40.576 1.773 10.075 o
-1 1 12 43.033 38.419 1.880 10.875 o
-1 1 13 1.766 2.663 0.715 194.166 o
-1 1 14 0.940 2.894 0.753 234.591 o
-1 1 15 18.534 15.652 1.146 25.888 o
-1 1 16 0.713 4.028 0.810 204.775 o
-1 1 17 3.071 4.747 0.813 115.662 o
-1 1 18 0.728 1.901 0.752 304.737 o
-1 2 1 2.791 2.114 0.442 177.137 o
-1 2 2 70.468 74.547 3.728 5.799 o
-1 2 3 65.892 66.097 2.181 6.911 o
-1 2 4 86.621 90.900 2.855 5.096 o
-1 2 5 3.166 4.653 0.712 118.379 o
-1 2 6 93.963 94.273 4.847 4.258 o
-1 2 7 6.466 6.063 0.689 71.830 o
-1 2 8 17.808 18.503 1.026 25.542 o
-1 2 9 0.733 4.042 0.705 214.995 o
-1 2 10 10.681 10.830 0.897 42.386 o
-1 2 11 24.946 21.645 1.352 19.048 o
-1 2 12 14.460 14.414 1.055 31.437 o
-1 2 13 5.881 7.226 0.876 69.372 o
-1 2 14 16.311 15.750 1.210 27.865 o
-1 2 15 4.310 4.976 0.831 94.679 o
-1 2 16 0.173 1.893 0.698 420.700 o
-1 2 17 1.021 2.348 0.714 256.427 o
-1 2 18 2.343 3.340 0.724 155.439 o
-1 3 1 7.881 6.902 0.624 61.324 o
-1 3 2 10.631 10.720 0.677 43.752 o
-1 3 3 38.598 40.032 1.791 11.575 o
-1 3 4 44.509 39.435 1.627 10.732 o
-1 3 5 15.118 11.088 0.820 33.704 o
-1 3 6 1.479 4.661 1.015 142.483 o
-1 3 7 27.701 23.976 1.585 16.927 o
-1 3 8 2.870 6.066 0.712 110.944 o
-1 3 9 13.693 15.362 0.984 32.093 o
-1 3 10 33.681 29.018 1.424 14.289 o
-1 3 11 26.194 21.054 1.681 18.013 o
-1 3 12 19.484 18.390 1.177 23.836 o
-1 3 13 35.937 32.454 1.621 13.073 o
-1 3 14 1.581 3.605 0.839 170.301 o
-1 3 15 25.323 24.672 1.691 17.584 o
-1 3 16 1.590 3.131 0.996 165.319 o
-1 3 17 7.561 5.283 0.871 65.025 o
-1 4 1 24.094 21.063 1.053 20.123 o
-1 4 2 40.339 38.730 1.718 11.434 o
-1 4 3 38.110 34.120 1.638 12.386 o
-1 4 4 1.955 3.401 0.580 177.912 o
-1 4 5 0.726 2.535 0.651 287.791 o
-1 4 6 9.048 7.737 0.775 53.033 o
-1 4 7 27.723 24.390 1.290 17.257 o
-1 4 8 10.381 10.535 0.892 43.552 o
-1 4 9 25.596 21.791 1.221 18.896 o
-1 4 10 7.146 8.530 0.887 58.491 o
-1 4 11 12.774 11.899 0.942 36.548 o
-1 4 12 0.364 3.370 0.730 267.491 o
-1 4 13 5.507 4.233 0.776 86.561 o
-1 4 14 1.599 4.472 0.804 156.310 o
-1 4 15 2.100 3.630 0.753 156.908 o
-1 4 16 0.015 2.667 0.722 363.404 o
-1 5 1 0.506 2.884 0.423 334.008 o
-1 5 2 33.297 28.461 1.398 14.505 o
-1 5 3 5.584 5.698 0.624 81.267 o
-1 5 4 15.356 14.038 1.366 29.350 o
-1 5 5 0.087 1.674 0.892 379.428 o
-1 5 6 0.064 2.164 0.601 454.643 o
-1 5 7 36.154 31.346 1.666 13.110 o
-1 5 8 9.881 10.843 0.906 44.394 o
-1 5 9 14.430 10.193 0.868 35.411 o
-1 5 10 7.348 6.075 0.874 63.934 o
-1 5 11 27.519 23.083 1.592 17.168 o
-1 5 12 0.108 2.032 0.667 432.496 o
-1 5 13 7.397 7.579 0.889 59.556 o
-1 5 14 4.982 4.892 0.791 88.329 o
-1 6 1 22.125 18.801 0.912 22.253 o
-1 6 2 54.925 54.027 2.366 8.152 o
-1 6 3 0.045 0.972 0.551 799.124 o
-1 6 4 1.135 2.918 0.607 237.597 o
-1 6 5 0.726 2.373 0.532 320.227 o
-1 6 6 8.340 8.642 0.982 52.289 o
-1 6 7 0.355 2.299 0.601 371.195 o
-1 6 8 43.441 43.553 2.118 10.237 o
-1 6 9 5.012 5.843 0.726 84.382 o
-1 6 10 41.564 39.317 1.902 11.027 o
-1 6 11 2.371 2.324 0.709 174.322 o
-1 6 12 5.230 5.844 1.065 75.825 o
-1 7 1 3.429 5.014 0.481 116.418 o
-1 7 2 0.967 2.065 0.464 319.630 o
-1 7 3 15.906 13.096 0.912 30.849 o
-1 7 4 20.154 15.394 1.133 24.608 o
-1 7 5 0.996 2.702 0.707 244.359 o
-1 7 6 2.064 2.568 0.876 168.631 o
-1 7 7 0.800 3.486 0.963 196.315 o
-1 7 8 1.596 1.757 0.933 203.947 o
-1 7 9 2.302 2.910 1.036 142.443 o
-1 8 1 0.003 1.759 0.722 474.287 o
0 0 14 19.612 22.855 2.069 19.939 o
0 0 16 39.759 32.047 2.506 11.400 o
0 0 18 0.010 2.677 1.126 248.309 o
0 1 1 9.927 4.512 0.365 58.669 o
0 1 3 42.819 42.915 1.694 10.680 o
0 1 4 6.991 8.699 0.826 59.454 o
0 1 5 8.368 11.834 0.805 48.018 o
0 1 6 7.970 5.642 0.817 62.360 o
0 1 7 80.629 88.612 5.165 4.587 o
0 1 8 1.938 2.231 0.914 177.276 o
0 1 9 22.172 18.257 1.139 22.014 o
0 1 10 2.719 3.178 0.819 141.039 o
0 1 11 80.343 70.902 3.178 5.647 o
0 1 12 11.591 10.599 1.083 39.497 o
0 1 13 0.713 11.490 1.279 85.410 o
0 1 14 12.993 8.723 1.564 35.545 o
0 1 15 21.218 26.477 2.167 17.992 o
0 1 16 6.230 5.711 0.973 70.634 o
0 1 17 6.754 15.245 1.243 44.480 o
0 1 18 1.100 4.872 0.945 156.144 o
0 2 0 83.436 94.710 5.151 4.428 o
0 2 1 19.670 21.699 1.122 22.585 o
0 2 2 1.189 1.272 0.363 364.406 o
0 2 3 3.308 1.647 0.460 164.872 o
0 2 4 116.249 120.391 4.788 3.537 o
0 2 5 1.113 5.452 0.754 159.517 o
0 2 6 3.957 1.857 0.711 131.448 o
0 2 7 0.000 2.239 0.656 438.536 o
0 2 8 27.886 21.783 1.204 17.856 o
0 2 9 2.048 3.090 0.771 167.368 o
0 2 10 0.959 3.773 0.884 190.011 o
0 2 11 12.134 11.191 1.213 37.057 o
0 2 12 7.210 8.319 0.963 57.879 o
0 2 13 3.267 5.359 0.902 104.187 o
0 2 14 29.146 23.794 1.454 16.593 o
0 2 15 2.225 4.880 0.917 126.993 o
0 2 16 0.530 2.513 0.797 281.635 o
0 2 17 6.345 6.492 1.085 65.574 o
0 3 1 0.106 2.967 0.671 337.581 o
0 3 2 63.735 63.218 2.281 7.117 o
0 3 3 71.269 72.608 2.482 6.289 o
0 3 4 24.696 27.784 1.389 17.680 o
0 3 5 17.151 14.375 1.018 28.276 o
0 3 6 22.473 24.668 1.711 18.851 o
0 3 7 9.114 9.410 0.979 48.285 o
0 3 8 20.773 20.086 1.496 21.571 o
0 3 9 35.319 35.057 1.799 12.742 o
0 3 10 10.832 7.981 0.951 45.439 o
0 3 11 12.193 13.642 1.092 35.356 o
0 3 12 13.291 14.793 1.126 32.550 o
0 3 13 22.259 17.589 1.347 21.756 o
0 3 14 15.820 14.971 1.296 28.540 o
0 3 15 3.390 4.817 0.954 104.619 o
0 3 16 3.872 5.627 0.910 93.973 o
0 3 17 0.274 2.163 0.747 354.112 o
0 4 0 12.901 9.836 1.204 36.939 o
0 4 1 30.108 24.509 0.995 16.619 o
0 4 2 4.265 5.898 0.775 91.048 o
0 4 3 5.855 6.665 0.588 75.348 o
0 4 4 11.455 12.964 0.890 38.295 o
0 4 5 3.374 3.489 0.484 133.939 o
0 4 6 7.987 7.914 0.727 57.499 o
0 4 7 4.603 5.121 0.717 92.892 o
0 4 8 6.423 3.041 0.770 83.496 o
0 4 9 11.984 11.621 1.010 38.014 o
0 4 10 9.890 7.196 0.913 49.899 o
0 4 11 3.755 3.519 0.821 114.136 o
0 4 12 31.135 26.760 1.634 15.149 o
0 4 13 0.585 3.052 0.785 252.092 o
0 4 14 2.078 3.159 0.771 164.876 o
0 4 15 0.926 1.652 0.740 298.276 o
0 4 16 4.722 5.452 0.872 86.370 o
0 5 1 26.222 21.788 0.970 18.925 o
0 5 2 20.785 18.547 1.051 23.052 o
0 5 3 16.614 13.662 1.073 29.129 o
0 5 4 3.079 5.048 0.783 113.885 o
0 5 5 1.244 2.276 0.373 283.603 o
0 5 6 0.033 1.372 0.448 749.095 o
0 5 7 13.555 13.667 1.000 33.498 o
0 5 8 1.323 3.111 0.722 205.593 o
0 5 9 10.668 9.887 0.920 43.489 o
0 5 10 13.736 10.228 0.990 36.109 o
0 5 11 36.138 26.680 1.591 13.770 o
0 5 12 8.284 8.271 1.004 53.007 o
0 5 13 0.063 3.235 0.777 298.543 o
0 5 14 1.012 3.504 0.805 203.243 o
0 6 0 79.740 89.227 4.340 4.907 o
0 6 1 5.158 8.368 0.963 69.070 o
0 6 2 0.473 1.245 0.366 574.364 o
0 6 3 2.907 3.507 0.705 137.322 o
0 6 4 27.563 25.832 1.627 16.557 o
0 6 5 0.023 3.431 0.875 269.646 o
0 6 6 1.060 4.212 0.415 214.382 o
0 6 7 0.264 1.715 0.698 420.144 o
0 6 8 51.840 51.625 3.104 8.088 o
0 6 9 4.845 5.731 0.836 84.476 o
0 6 10 1.112 2.516 0.645 251.058 o
0 6 11 2.471 2.690 0.822 155.713 o
0 6 12 0.890 2.160 1.112 206.963 o
0 7 1 2.081 3.465 0.513 175.023 o
0 7 2 23.522 17.623 0.874 21.768 o
0 7 3 6.375 6.602 0.757 69.760 o
0 7 4 3.056 3.871 0.818 124.507 o
0 7 5 0.258 0.855 0.812 482.444 o
0 7 6 14.807 13.695 1.547 29.432 o
0 7 7 14.880 14.128 1.603 28.834 o
0 7 8 0.677 1.668 1.015 260.088 o
0 7 9 7.898 7.535 1.360 51.915 o
0 8 0 5.681 7.959 1.358 60.670 o
0 8 1 2.530 3.968 0.726 140.249 o
0 8 2 4.444 3.044 0.908 103.708 o
1 0 6 52.396 60.694 3.652 7.300 o
1 0 8 0.000 2.859 1.278 210.111 o
1 0 10 13.254 14.151 2.557 25.497 o
1 0 12 30.407 28.670 2.348 14.049 o
1 0 14 4.927 7.118 1.408 66.235 o
1 0 16 4.596 6.382 1.602 66.100 o
1 0 18 1.737 5.094 1.360 110.249 o
1 1 0 59.035 56.311 4.815 6.253 o
1 1 2 34.312 36.058 1.881 12.772 o
1 1 3 127.800 125.014 5.057 3.264 o
1 1 5 95.837 124.979 7.847 3.090 o
1 1 6 42.022 35.478 2.033 11.167 o
1 1 7 65.000 64.590 2.686 6.820 o
1 1 8 20.647 16.702 1.181 23.578 o
1 1 9 90.998 102.272 5.545 4.021 o
1 1 10 0.671 3.799 0.950 196.485 o
1 1 11 5.181 7.897 1.026 69.437 o
1 1 12 4.672 3.214 0.911 99.153 o
1 1 13 34.065 33.423 1.819 13.202 o
1 1 14 38.354 35.300 1.904 11.976 o
1 1 15 1.297 4.865 0.970 148.009 o
1 1 16 21.435 20.545 1.491 21.023 o
1 1 17 18.933 20.802 1.525 22.491 o
1 1 18 11.531 10.716 1.189 38.868 o
1 2 0 27.189 20.373 0.890 18.887 o
1 2 1 51.131 56.148 3.918 7.378 o
1 2 2 101.304 112.874 6.392 3.478 o
1 2 3 13.128 10.623 1.020 36.724 o
1 2 4 73.399 68.678 6.505 4.526 o
1 2 5 2.768 4.835 0.971 114.034 o
1 2 6 92.120 98.691 3.959 4.504 o
1 2 7 39.709 38.116 1.958 11.407 o
1 2 8 12.829 14.430 1.248 32.973 o
1 2 9 0.684 2.107 0.899 264.602 o
1 2 10 14.850 14.196 1.295 30.158 o
1 2 11 5.642 6.151 0.936 73.909 o
1 2 12 2.330 4.664 0.924 126.686 o
1 2 13 11.604 9.394 1.075 40.857 o
1 2 14 6.939 9.501 1.054 55.453 o
1 2 15 24.573 19.852 1.399 19.621 o
1 2 16 4.533 4.077 0.940 94.519 o
1 2 17 2.676 3.049 0.900 139.230 o
1 3 0 1.206 5.348 0.635 165.435 o
1 3 1 53.025 50.130 2.556 8.407 o
1 3 2 48.049 42.623 2.521 9.382 o
1 3 3 6.731 8.364 1.432 53.871 o
1 3 4 1.835 4.312 1.910 85.215 o
1 3 5 52.492 63.518 3.774 7.112 o
1 3 6 1.669 3.900 0.833 161.839 o
1 3 7 10.005 9.703 1.024 44.848 o
1 3 8 9.206 12.401 1.275 41.595 o
1 3 9 7.213 8.162 1.032 57.441 o
1 3 10 2.267 3.108 0.883 151.408 o
1 3 11 0.377 2.133 0.858 307.708 o
1 3 12 0.035 2.146 0.907 340.694 o
1 3 13 58.928 56.426 3.570 7.040 o
1 3 14 2.424 4.282 0.994 125.184 o
1 3 15 11.781 11.770 1.149 37.534 o
1 3 16 6.261 5.794 0.979 70.038 o
1 3 17 2.008 3.053 0.854 163.336 o
1 4 0 65.620 58.797 2.454 7.070 o
1 4 1 0.962 3.996 0.596 213.118 o
1 4 2 30.696 30.246 1.813 14.522 o
1 4 3 42.058 37.712 2.239 10.793 o
1 4 4 11.810 12.645 1.469 34.822 o
1 4 5 66.233 69.943 3.262 6.334 o
1 4 6 10.960 12.560 1.123 38.534 o
1 4 7 21.002 16.088 1.203 23.493 o
1 4 8 0.876 2.525 0.773 251.647 o
1 4 9 0.056 1.596 0.769 456.822 o
1 4 10 0.022 2.250 0.813 369.042 o
1 4 11 14.864 14.278 1.273 30.176 o
1 4 12 13.388 10.268 1.129 36.043 o
1 4 13 11.078 8.909 1.143 42.246 o
1 4 14 8.748 9.152 1.171 48.234 o
1 4 15 0.049 1.834 0.857 386.542 o
1 5 0 9.167 8.816 0.624 51.533 o
1 5 1 56.480 46.254 2.177 8.476 o
1 5 2 5.330 4.950 0.942 81.386 o
1 5 3 0.244 2.355 0.538 407.011 o
1 5 4 5.818 7.533 1.250 62.899 o
1 5 5 11.812 13.462 1.322 34.989 o
1 5 6 5.090 4.769 0.839 86.814 o
1 5 7 7.629 7.556 0.898 58.401 o
1 5 8 0.467 3.505 0.824 236.816 o
1 5 9 39.444 40.398 2.074 11.151 o
1 5 10 5.844 6.811 0.928 70.240 o
1 5 11 4.517 3.687 0.839 100.192 o
1 5 12 0.640 2.805 0.811 253.768 o
1 5 13 5.273 6.410 0.956 75.403 o
1 5 14 5.840 6.926 1.014 68.507 o
1 6 0 0.871 2.563 0.405 307.526 o
1 6 1 2.969 4.426 0.562 129.991 o
1 6 2 36.502 26.544 1.725 13.552 o
1 6 3 7.791 6.355 0.680 62.766 o
1 6 4 2.714 3.355 0.675 146.239 o
1 6 5 1.483 2.733 0.670 212.743 o
1 6 6 8.342 10.347 1.008 49.038 o
1 6 7 5.777 7.006 1.353 62.755 o
1 6 8 4.660 7.183 0.895 78.390 o
1 6 9 4.297 3.539 0.775 106.375 o
1 6 10 10.846 11.844 1.161 39.297 o
1 6 11 2.338 5.662 1.165 105.804 o
1 6 12 0.420 2.442 1.232 205.983 o
1 7 0 1.163 3.378 0.437 234.548 o
1 7 1 3.501 5.267 0.494 112.548 o
1 7 2 5.447 4.657 0.775 85.035 o
1 7 3 6.527 9.358 1.068 57.420 o
1 7 4 8.163 12.935 1.377 42.673 o
1 7 5 12.646 10.619 1.461 35.172 o
1 7 6 1.684 3.996 1.206 132.178 o
1 7 7 7.496 8.889 1.498 49.232 o
1 7 8 5.854 6.669 1.366 63.022 o
1 8 0 1.598 2.928 0.829 185.130 o
1 8 1 0.047 2.636 0.727 358.841 o
2 0 2 84.026 107.091 8.402 3.222 o
2 0 4 23.504 30.017 3.426 13.662 o
2 0 10 4.990 11.891 4.095 22.877 o
2 0 12 40.630 35.964 3.047 10.335 o
2 0 14 1.617 2.737 1.514 124.447 o
2 0 16 5.669 4.727 1.610 64.474 o
2 0 18 0.566 3.164 1.460 151.437 o
2 1 0 5.844 10.273 2.725 35.926 o
2 1 1 15.714 21.755 2.862 19.729 o
2 1 2 64.195 70.003 4.015 6.081 o
2 1 3 14.794 21.283 1.817 24.540 o
2 1 4 86.089 110.236 6.383 3.781 o
2 1 5 0.104 4.115 1.379 160.498 o
2 1 6 22.943 21.420 2.177 18.332 o
2 1 7 93.233 99.403 5.161 4.119 o
2 1 8 107.293 93.539 7.309 3.291 o
2 1 9 23.451 24.947 3.342 14.565 o
2 1 10 26.678 22.657 1.951 16.959 o
2 1 11 17.847 21.275 2.181 21.078 o
2 1 12 4.778 8.747 1.293 64.575 o
2 1 13 6.609 6.856 1.264 60.300 o
2 1 14 5.267 5.925 1.153 73.379 o
2 1 15 8.925 9.301 1.524 44.047 o
2 1 16 16.917 13.240 1.379 27.981 o
2 1 17 1.031 3.361 1.028 180.234 o
2 2 0 51.098 69.993 7.651 4.571 o
2 2 1 0.273 1.793 1.151 257.976 o
2 2 2 58.629 69.132 7.051 4.684 o
2 2 3 10.955 11.896 1.662 35.654 o
2 2 4 27.345 34.402 2.061 14.547 o
2 2 5 165.734 179.725 10.218 1.883 o
2 2 7 43.872 38.746 2.603 10.114 o
2 2 8 36.409 30.507 2.370 12.360 o
2 2 9 26.843 25.460 2.016 16.243 o
2 2 10 13.217 7.947 1.419 36.810 o
2 2 11 19.995 19.050 1.743 21.771 o
2 2 12 1.269 4.309 1.198 139.366 o
2 2 13 7.295 7.902 1.324 54.004 o
2 2 14 20.564 18.031 1.593 22.142 o
2 2 15 10.106 8.879 1.237 44.069 o
2 2 16 13.271 17.855 1.617 28.487 o
2 2 17 1.216 3.431 1.011 172.612 o
2 3 0 1.115 6.434 1.282 113.801 o
2 3 1 49.375 45.895 2.430 9.098 o
2 3 2 0.727 3.647 1.305 155.601 o
2 3 3 129.411 145.547 7.605 2.647 o
2 3 4 1.536 3.237 1.074 158.141 o
2 3 5 78.963 86.724 5.230 4.639 o
2 3 6 13.481 13.347 1.507 31.550 o
2 3 7 53.930 66.820 6.958 4.921 o
2 3 8 0.470 9.199 4.692 22.437 o
2 3 9 42.196 40.830 3.621 9.190 o
2 3 10 11.070 10.809 1.461 37.897 o
2 3 11 66.456 70.849 3.382 6.244 o
2 3 12 3.574 10.942 2.332 45.939 o
2 3 13 7.231 11.482 1.504 45.940 o
2 3 14 0.585 2.571 1.064 221.587 o
2 3 15 21.507 22.318 1.771 19.823 o
2 3 16 0.046 0.456 0.972 502.182 o
2 4 0 2.131 1.938 0.471 214.728 o
2 4 1 13.246 12.733 1.433 32.701 o
2 4 2 62.880 60.830 3.274 6.799 o
2 4 3 11.499 9.283 1.252 40.067 o
2 4 4 67.560 55.763 2.816 6.883 o
2 4 5 19.419 17.154 1.380 23.867 o
2 4 6 46.256 39.697 3.298 9.106 o
2 4 7 1.473 5.785 1.136 121.503 o
2 4 8 3.786 6.706 1.781 65.485 o
2 4 9 12.211 15.853 1.631 30.920 o
2 4 10 29.250 27.489 2.256 14.697 o
2 4 11 0.706 3.403 1.132 181.512 o
2 4 12 1.842 4.430 1.108 129.953 o
2 4 13 0.002 2.183 0.988 314.871 o
2 4 14 21.834 19.210 1.653 20.805 o
2 4 15 1.685 2.944 0.994 165.475 o
2 5 0 33.673 28.745 1.233 14.510 o
2 5 1 34.841 27.603 1.430 14.156 o
2 5 2 0.121 2.037 0.575 467.934 o
2 5 3 2.329 6.396 0.866 112.235 o
2 5 4 24.176 19.354 1.385 19.997 o
2 5 5 6.686 9.344 1.069 56.725 o
2 5 6 27.821 30.187 2.805 13.761 o
2 5 7 13.744 13.948 1.560 30.530 o
2 5 8 2.177 4.225 1.518 101.476 o
2 5 9 7.995 12.389 1.824 39.583 o
2 5 10 0.762 4.145 1.566 123.463 o
2 5 11 0.599 4.102 1.465 136.592 o
2 5 12 1.650 2.294 0.930 187.335 o
2 5 13 5.376 4.250 1.018 82.484 o
2 6 0 9.512 9.506 0.630 49.090 o
2 6 1 0.877 3.250 0.502 257.508 o
2 6 2 2.843 5.114 0.848 115.189 o
2 6 3 7.030 10.153 0.928 54.995 o
2 6 4 16.407 13.496 1.255 28.858 o
2 6 5 4.424 7.659 0.900 78.260 o
2 6 6 0.622 3.833 0.892 205.681 o
2 6 7 1.422 3.353 0.987 168.330 o
2 6 8 0.132 3.406 0.995 236.789 o
2 6 9 2.051 3.112 0.999 149.660 o
2 6 10 1.500 3.440 1.106 153.046 o
2 6 11 0.045 2.156 1.034 296.407 o
2 7 0 0.559 2.668 0.429 341.653 o
2 7 1 1.082 1.703 0.405 339.157 o
2 7 2 0.222 2.500 0.572 385.930 o
2 7 3 2.964 4.530 1.083 108.453 o
2 7 4 0.406 5.893 1.103 149.150 o
2 7 5 11.392 12.069 2.284 30.340 o
2 7 6 4.020 5.390 1.249 83.797 o
2 7 7 2.749 5.519 1.341 93.676 o
2 7 8 2.699 3.451 1.516 99.692 o
3 0 2 11.172 12.919 2.185 30.779 o
3 0 4 1.357 10.367 1.947 64.529 o
3 0 6 41.777 41.657 4.592 8.168 o
3 0 8 0.004 4.594 2.958 55.213 o
3 0 10 13.246 22.160 4.701 14.026 o
3 0 12 36.453 44.702 4.293 8.879 o
3 0 14 31.463 30.853 4.915 9.438 o
3 0 16 17.283 14.109 2.403 23.012 o
3 1 2 15.413 14.106 2.125 25.827 o
3 1 3 63.570 70.349 4.211 6.003 o
3 1 4 24.927 20.081 1.772 18.646 o
3 1 5 7.686 5.009 1.272 59.422 o
3 1 6 75.654 83.583 5.361 4.735 o
3 1 7 41.385 48.395 3.906 8.579 o
3 1 8 62.653 58.958 4.184 6.367 o
3 1 9 29.468 27.191 2.685 13.937 o
3 1 10 3.858 7.254 1.836 62.154 o
3 1 11 7.762 13.217 2.202 35.568 o
3 1 12 24.425 25.369 2.644 15.833 o
3 1 13 4.638 9.632 2.008 50.163 o
3 1 14 1.307 9.032 1.696 77.239 o
3 1 15 11.162 14.834 1.898 31.450 o
3 1 16 9.072 9.350 1.435 44.460 o
3 1 17 0.002 1.445 1.186 294.153 o
3 2 0 82.954 102.296 9.274 3.013 o
3 2 2 4.876 7.321 1.708 59.656 o
3 2 3 0.399 3.289 1.041 214.067 o
3 2 4 45.215 39.548 2.868 9.638 o
3 2 5 11.291 9.123 2.040 34.499 o
3 2 6 0.103 2.969 1.118 231.110 o
3 2 7 17.211 21.991 3.252 17.546 o
3 2 8 71.374 75.770 4.464 5.410 o
3 2 9 21.735 30.395 2.990 15.096 o
3 2 10 39.098 43.617 3.251 9.793 o
3 2 11 0.355 3.132 1.566 146.225 o
3 2 12 58.985 55.466 3.418 7.161 o
3 2 13 2.713 4.026 1.508 96.113 o
3 2 14 6.966 8.526 1.565 50.805 o
3 2 15 1.458 5.031 1.473 108.844 o
3 2 16 2.947 5.670 1.442 86.713 o
3 3 0 32.830 21.761 3.457 12.386 o
3 3 1 12.178 10.355 1.652 34.946 o
3 3 2 3.165 6.256 1.199 89.774 o
3 3 3 109.658 86.140 4.545 4.064 o
3 3 4 3.517 11.782 1.723 55.396 o
3 3 5 13.246 14.666 1.319 31.869 o
3 3 6 0.393 1.168 0.987 332.191 o
3 3 7 35.189 32.219 2.355 12.457 o
3 3 8 39.987 43.256 2.937 10.022 o
3 3 9 9.065 8.242 1.629 43.992 o
3 3 10 2.493 5.990 1.593 83.975 o
3 3 11 25.137 25.541 2.406 16.074 o
3 3 12 17.496 12.409 1.973 25.404 o
3 3 13 3.006 9.157 1.874 60.746 o
3 3 14 1.874 4.936 1.411 106.457 o
3 3 15 2.756 3.046 1.227 117.988 o
3 3 16 0.098 2.032 1.204 249.079 o
3 4 0 37.278 33.483 2.321 11.938 o
3 4 1 4.671 6.721 1.203 73.763 o
3 4 2 18.358 18.315 1.539 23.794 o
3 4 3 3.105 6.316 2.177 59.762 o
3 4 4 68.071 60.309 5.102 5.555 o
3 4 5 7.555 8.641 1.243 52.547 o
3 4 6 5.213 6.888 1.179 69.814 o
3 4 7 0.604 3.978 1.098 177.429 o
3 4 8 8.262 12.268 1.563 41.594 o
3 4 9 0.096 4.085 1.304 170.846 o
3 4 10 22.133 28.515 2.277 16.925 o
3 4 11 12.393 13.101 2.817 25.195 o
3 4 12 5.725 8.618 1.938 49.362 o
3 4 13 4.243 5.205 1.488 75.602 o
3 4 14 11.195 13.023 1.665 34.274 o
3 5 0 0.004 2.009 0.647 474.734 o
3 5 1 13.325 13.763 1.193 32.980 o
3 5 2 13.512 12.585 1.165 33.721 o
3 5 3 10.759 8.205 1.133 44.037 o
3 5 4 4.528 4.968 0.795 92.956 o
3 5 5 1.678 3.396 0.737 178.948 o
3 5 6 10.364 9.277 1.063 44.171 o
3 5 7 11.913 14.840 3.516 20.927 o
3 5 8 40.560 36.445 3.084 10.269 o
3 5 9 3.562 7.903 1.896 60.585 o
3 5 10 14.971 16.554 1.792 26.616 o
3 5 11 3.589 7.606 1.452 72.449 o
3 5 12 0.175 6.250 1.444 123.259 o
3 5 13 0.075 2.024 1.108 278.204 o
3 6 0 20.320 20.948 1.400 21.807 o
3 6 1 0.041 1.595 0.638 539.500 o
3 6 2 9.378 12.022 1.317 41.319 o
3 6 3 0.162 2.358 0.786 344.125 o
3 6 4 0.441 5.870 2.231 75.994 o
3 6 5 13.227 16.953 1.710 28.610 o
3 6 6 9.787 12.955 1.172 40.331 o
3 6 7 0.801 2.642 0.821 245.118 o
3 6 8 2.103 4.632 1.258 113.594 o
3 6 9 2.661 3.462 1.077 124.358 o
3 6 10 0.183 2.294 1.188 235.664 o
3 6 11 3.156 4.305 1.342 96.133 o
3 7 0 3.992 4.661 0.574 107.635 o
3 7 1 3.097 3.821 0.702 128.966 o
3 7 2 0.260 2.315 0.646 374.692 o
3 7 3 2.982 7.035 1.254 85.786 o
3 7 4 0.170 1.799 0.860 364.894 o
3 7 5 0.219 1.870 0.922 328.414 o
3 7 6 1.170 2.967 1.029 182.785 o
3 7 7 10.153 11.080 1.639 38.097 o
4 0 4 91.630 88.197 7.503 3.528 o
4 0 6 8.584 15.142 2.471 30.557 o
4 0 8 33.486 25.559 3.881 11.164 o
4 0 10 33.480 35.299 5.264 8.483 o
4 0 12 42.683 37.572 6.425 6.439 o
4 0 14 6.743 12.222 3.997 22.219 o
4 0 16 63.382 62.400 7.160 4.586 o
4 1 3 19.990 13.744 1.689 23.839 o
4 1 4 13.720 13.320 1.549 31.028 o
4 1 5 87.383 80.047 7.772 3.584 o
4 1 6 4.933 7.529 1.379 65.567 o
4 1 7 5.807 6.983 1.495 60.057 o
4 1 8 21.226 18.646 2.378 19.296 o
4 1 9 35.642 35.700 3.446 10.626 o
4 1 10 0.205 2.931 2.034 106.767 o
4 1 11 5.858 12.234 2.814 33.285 o
4 1 12 5.263 6.146 2.370 47.408 o
4 1 13 3.357 9.951 2.104 52.481 o
4 1 14 0.005 4.060 1.753 124.181 o
4 1 15 4.075 6.570 2.129 55.877 o
4 1 16 1.238 9.158 2.275 59.291 o
4 2 0 13.430 10.586 3.289 22.567 o
4 2 2 47.322 39.057 6.219 6.317 o
4 2 3 3.112 4.172 1.683 83.252 o
4 2 4 0.004 3.346 1.081 232.130 o
4 2 5 3.467 4.267 1.357 91.961 o
4 2 6 6.390 8.573 2.402 40.676 o
4 2 7 11.367 7.625 1.496 40.368 o
4 2 8 17.455 24.180 2.600 19.111 o
4 2 9 69.602 61.967 4.574 5.729 o
4 2 10 6.421 9.037 1.799 48.481 o
4 2 11 1.288 4.878 1.770 95.318 o
4 2 12 17.673 16.504 2.354 22.099 o
4 2 13 0.641 6.611 1.841 89.019 o
4 2 14 0.364 5.713 2.061 85.495 o
4 2 15 1.044 2.932 1.698 119.208 o
4 2 16 1.167 6.401 1.843 84.552 o
4 3 0 65.376 61.020 6.725 4.772 o
4 3 2 26.669 21.105 2.751 15.553 o
4 3 3 28.468 21.121 7.152 7.083 o
4 3 4 13.987 11.826 1.441 32.241 o
4 3 5 17.718 18.046 1.754 23.718 o
4 3 6 0.760 5.023 1.108 151.210 o
4 3 7 1.159 2.338 1.059 194.932 o
4 3 8 4.023 4.364 1.270 88.348 o
4 3 9 46.951 40.806 2.954 9.271 o
4 3 10 0.855 6.479 1.689 95.037 o
4 3 11 14.015 19.607 2.310 23.817 o
4 3 12 20.761 14.727 2.392 20.580 o
4 3 13 13.344 13.684 2.436 26.321 o
4 3 14 0.191 3.009 1.583 151.084 o
4 3 15 1.986 4.877 1.638 93.585 o
4 4 0 32.725 30.404 4.325 10.195 o
4 4 1 3.918 5.353 3.422 34.381 o
4 4 2 3.723 3.834 1.376 90.760 o
4 4 3 3.799 5.604 1.290 83.649 o
4 4 4 12.331 12.935 1.555 33.245 o
4 4 5 0.577 3.618 1.215 172.057 o
4 4 6 0.698 2.632 0.952 231.096 o
4 4 7 7.977 7.719 1.185 53.366 o
4 4 8 0.749 2.767 1.053 206.756 o
4 4 9 17.783 18.285 1.893 23.103 o
4 4 10 0.033 4.563 1.387 154.342 o
4 4 11 17.588 27.619 5.273 11.012 o
4 4 12 0.524 2.808 1.516 151.871 o
4 4 13 8.782 11.459 1.869 38.471 o
4 4 14 0.584 4.992 1.520 122.034 o
4 5 0 32.542 27.512 2.142 13.938 o
4 5 1 13.581 13.327 1.987 28.832 o
4 5 2 17.967 15.935 1.765 24.322 o
4 5 3 2.075 3.456 1.204 129.485 o
4 5 4 2.455 3.849 1.144 120.747 o
4 5 5 50.535 44.546 2.535 8.970 o
4 5 6 2.893 7.331 1.684 71.964 o
4 5 7 8.554 9.806 1.336 46.249 o
4 5 8 3.706 5.461 1.289 85.316 o
4 5 9 11.484 10.628 1.488 37.085 o
4 5 10 2.887 9.683 2.398 48.825 o
4 5 11 1.653 2.401 1.216 154.679 o
4 5 12 3.439 5.603 1.354 85.143 o
4 6 0 0.464 3.418 0.993 213.518 o
4 6 1 25.724 20.520 1.278 19.062 o
4 6 2 0.446 3.236 0.943 228.951 o
4 6 3 10.704 9.838 1.205 41.587 o
4 6 4 5.051 6.728 1.293 69.107 o
4 6 5 0.394 2.118 0.764 333.236 o
4 6 6 0.328 4.451 0.855 209.609 o
4 6 7 14.059 13.552 1.376 31.254 o
4 6 8 17.786 15.367 1.451 25.804 o
4 6 9 0.033 2.563 1.231 227.097 o
4 6 10 0.350 5.622 1.773 102.816 o
4 7 0 1.027 2.886 0.788 223.773 o
4 7 1 36.676 32.577 1.825 12.691 o
4 7 2 0.119 2.823 0.766 320.958 o
4 7 3 1.030 4.518 0.930 166.235 o
4 7 4 2.046 3.930 0.933 142.363 o
4 7 5 7.563 10.667 1.364 47.669 o
4 7 6 0.197 3.374 1.032 226.253 o
5 0 4 116.009 122.312 10.182 2.372 o
5 0 6 146.964 191.041 15.168 1.375 o
5 0 8 6.702 13.173 5.989 12.569 o
5 0 10 21.755 17.116 3.455 16.074 o
5 0 12 7.844 9.083 3.377 27.353 o
5 0 14 19.719 20.572 6.861 8.213 o
5 0 16 6.737 7.097 4.285 21.963 o
5 1 3 65.940 50.543 5.151 5.841 o
5 1 4 31.001 34.033 2.685 12.725 o
5 1 5 57.415 53.661 3.667 7.181 o
5 1 6 2.054 2.812 1.161 141.273 o
5 1 7 27.402 20.883 2.117 16.698 o
5 1 8 5.058 5.776 1.459 68.479 o
5 1 9 5.442 6.929 1.607 59.868 o
5 1 10 0.011 5.963 1.854 100.011 o
5 1 11 15.460 13.889 2.411 24.481 o
5 1 12 2.370 6.454 2.241 61.369 o
5 1 13 29.655 32.725 3.982 11.040 o
5 1 14 4.477 10.375 2.864 36.574 o
5 2 3 1.523 3.226 1.886 96.161 o
5 2 4 2.078 4.321 1.582 98.787 o
5 2 5 4.833 9.859 1.469 58.275 o
5 2 6 3.596 5.422 2.314 56.033 o
5 2 7 1.242 3.626 1.231 147.008 o
5 2 8 26.333 27.607 2.506 15.123 o
5 2 9 1.750 3.089 1.381 128.145 o
5 2 10 30.803 20.968 2.577 14.635 o
5 2 11 3.891 7.460 2.124 54.886 o
5 2 12 17.631 14.832 2.375 22.621 o
5 2 13 3.335 6.994 2.755 44.668 o
5 2 14 3.831 4.960 1.829 69.356 o
5 2 15 0.009 3.519 1.677 138.105 o
5 3 0 0.062 7.646 6.159 14.263 o
5 3 2 2.842 7.350 3.279 36.559 o
5 3 3 47.512 33.990 3.852 8.743 o
5 3 4 33.831 31.549 3.700 10.889 o
5 3 5 1.389 5.213 1.863 87.436 o
5 3 6 2.086 3.943 1.218 122.982 o
5 3 7 11.191 9.496 1.452 39.059 o
5 3 8 0.749 2.445 1.222 189.664 o
5 3 9 12.463 8.722 1.569 36.458 o
5 3 10 6.608 6.482 1.447 58.240 o
5 3 11 0.077 4.056 1.446 154.437 o
5 3 12 8.633 10.309 2.469 33.968 o
5 3 13 8.686 16.035 2.501 29.642 o
5 3 14 5.279 8.063 1.953 51.650 o
5 4 0 27.043 23.056 4.407 11.574 o
5 4 1 78.483 69.188 7.815 3.841 o
5 4 2 49.105 51.450 14.366 2.195 o
5 4 3 13.363 9.576 2.116 30.582 o
5 4 4 1.592 1.341 1.454 148.581 o
5 4 5 0.319 3.465 1.281 177.530 o
5 4 6 0.151 3.546 1.048 220.647 o
5 4 7 0.045 0.722 0.932 489.716 o
5 4 8 8.046 5.364 1.141 58.712 o
5 4 9 0.184 3.510 1.151 202.479 o
5 4 10 11.675 9.322 1.706 36.340 o
5 4 11 0.001 3.677 1.495 157.431 o
5 4 12 9.090 7.759 1.950 40.999 o
5 4 13 0.323 1.933 1.678 151.802 o
5 5 0 0.014 3.183 2.397 83.182 o
5 5 1 19.233 16.666 3.924 15.545 o
5 5 2 20.468 15.939 2.330 20.608 o
5 5 3 33.629 25.865 2.743 12.968 o
5 5 4 3.168 2.631 1.213 114.960 o
5 5 5 34.405 22.004 2.926 12.938 o
5 5 6 5.891 5.947 1.060 70.650 o
5 5 7 6.739 9.438 1.215 54.536 o
5 5 8 4.253 5.602 1.387 76.789 o
5 5 9 0.250 2.744 0.987 256.228 o
5 5 10 0.179 1.589 1.072 302.700 o
5 5 11 4.953 5.854 1.401 70.290 o
5 6 0 9.013 10.236 2.118 36.810 o
5 6 1 0.049 8.991 2.339 64.043 o
5 6 2 54.133 48.677 3.043 8.056 o
5 6 3 1.596 1.153 1.092 198.702 o
5 6 4 7.149 10.120 1.503 48.292 o
5 6 5 12.613 12.670 2.644 26.255 o
5 6 6 34.541 32.683 2.175 12.769 o
5 6 7 3.896 4.955 0.988 95.572 o
5 6 8 3.567 2.958 1.044 113.292 o
5 7 0 2.794 4.318 1.025 115.892 o
5 7 1 2.754 4.584 1.175 107.279 o
5 7 2 2.845 2.992 1.078 125.399 o
5 7 3 1.582 3.287 0.949 166.913 o
5 7 4 0.003 3.046 1.750 136.389 o
6 0 4 106.523 80.194 7.485 3.355 o
6 0 6 76.425 70.536 6.633 4.362 o
6 0 8 31.214 23.012 3.269 12.951 o
6 0 10 0.041 2.566 2.017 113.959 o
6 0 12 13.536 18.400 3.558 18.872 o
6 0 14 27.464 32.291 12.386 3.105 o
6 1 4 0.688 2.387 1.681 134.740 o
6 1 5 25.007 16.345 1.975 19.063 o
6 1 6 1.920 3.730 1.308 122.776 o
6 1 7 13.076 14.589 1.827 29.567 o
6 1 8 2.769 3.208 1.261 114.294 o
6 1 9 2.876 4.651 1.407 94.722 o
6 1 10 17.267 17.743 2.198 22.561 o
6 1 11 5.340 8.176 1.800 53.929 o
6 1 12 18.534 18.733 2.718 19.559 o
6 1 13 6.222 8.794 2.813 35.504 o
6 1 14 0.368 7.627 2.327 66.592 o
6 1 15 2.992 1.781 2.035 80.461 o
6 2 3 18.665 13.825 4.125 15.541 o
6 2 4 0.711 5.363 2.067 83.510 o
6 2 5 9.941 8.820 1.604 41.320 o
6 2 6 13.966 12.341 1.695 30.578 o
6 2 7 2.259 4.886 2.385 61.716 o
6 2 8 1.483 1.735 1.207 174.503 o
6 2 9 4.557 2.486 1.226 94.598 o
6 2 10 44.379 39.138 3.330 9.328 o
6 2 11 4.696 8.567 1.802 55.757 o
6 2 12 6.189 13.015 2.216 38.596 o
6 2 13 0.073 4.175 1.882 110.749 o
6 2 14 5.830 8.650 2.439 41.370 o
6 3 3 11.432 15.283 2.982 24.094 o
6 3 4 0.807 3.238 1.824 110.756 o
6 3 5 51.803 52.571 7.922 4.653 o
6 3 6 22.154 20.753 2.104 19.061 o
6 3 8 3.940 8.500 1.474 66.597 o
6 3 9 0.176 1.528 1.151 281.098 o
6 3 10 0.001 1.530 1.275 260.933 o
6 3 11 9.021 7.729 1.661 44.447 o
6 3 12 1.124 2.331 1.478 145.146 o
6 3 13 3.638 7.181 1.824 63.859 o
6 4 0 12.671 8.281 3.624 21.919 o
6 4 1 1.770 4.930 4.630 23.562 o
6 4 3 28.404 22.652 3.316 13.584 o
6 4 4 21.590 19.270 2.930 17.313 o
6 4 6 61.229 61.644 5.613 5.529 o
6 4 7 0.343 1.684 1.096 271.201 o
6 4 8 13.190 12.532 1.618 31.922 o
6 4 9 0.183 2.532 1.195 225.291 o
6 4 10 18.479 16.579 1.910 23.158 o
6 4 11 4.787 7.926 1.416 64.520 o
6 4 12 5.554 6.641 1.853 55.219 o
6 5 0 1.583 3.574 2.876 53.290 o
6 5 1 6.769 5.730 3.401 30.270 o
6 5 2 12.133 6.592 2.950 27.658 o
6 5 3 21.344 15.224 2.602 19.408 o
6 5 4 38.101 34.272 6.731 6.512 o
6 5 5 1.827 3.272 2.408 68.140 o
6 5 6 4.049 4.396 1.137 92.338 o
6 5 7 5.665 8.849 2.626 38.921 o
6 5 8 7.016 5.212 1.118 64.868 o
6 5 9 0.572 3.197 1.034 207.375 o
6 5 10 1.074 1.694 1.050 220.611 o
6 6 0 0.573 0.120 2.414 92.386 o
[truncated: 12,088 more chars]
